# Supplementary material for: Self-reliance crowds out group cooperation and increases wealth inequality
Source: Nat Commun. 2020 Oct 14;11:5161. doi: 10.1038/s41467-020-18896-6 (PMC7560835; doi:10.1038/s41467-020-18896-6)
Supplement: Supplementary file 3 — Source Data [file 41467_2020_18896_MOESM3_ESM.zip]

Archive with 43 entries (40 files):
- source data/
- source data/SupplFig18.txt
- source data/.DS_Store
- __MACOSX/
- __MACOSX/source data/
- __MACOSX/source data/._.DS_Store
- source data/Fig3c-Inset.txt
- source data/SupplTable6.txt
- source data/SupplFig16a.txt
- source data/Fig3b-2.txt
- source data/SupplTable7.txt
- source data/SupplTable5.txt
- source data/SupplFig16b.txt
- source data/Fig3b-1.txt
- source data/SupplTable4.txt
- source data/SupplFig8b.txt
- source data/SupplTable1.txt
- source data/SupplFig9.txt
- source data/Fig2.txt
- source data/SupplFig8a.txt
- source data/SupplTable3.txt
- source data/SupplTable2.txt
- source data/SupplTable11.txt
- source data/SupplTable10.txt
- source data/Fig3c.txt
- source data/Fig3a.txt
- source data/SupplTable12.txt
- source data/SupplTable13.txt
- source data/SupplTable9.txt
- source data/SupplTable8.txt
- source data/SupplTable14.txt
- source data/SupplTable15.txt
- source data/Fig4c-1.txt
- source data/SupplFig17.txt
- source data/Fig4c-2.txt
- source data/SupplFig14.txt
- source data/SupplFig15.txt
- source data/SupplFig11.txt
- source data/SupplFig10.txt
- source data/Fig4b.txt
- source data/SupplFig12.txt
- source data/SupplFig13.txt
- source data/Fig4a.txt
