# Supplementary material for: Self-reliance crowds out group cooperation and increases wealth inequality
Source: Nat Commun. 2020 Oct 14;11:5161. doi: 10.1038/s41467-020-18896-6 (PMC7560835; doi:10.1038/s41467-020-18896-6)
Supplement: Supplementary file 3 — Source Data [file 41467_2020_18896_MOESM3_ESM.zip › source data/SupplFig18.txt]

"subject" "group" "treatment" "public" "endowment" "SVO_angle" "private_poss"
1 1 "unequal" 36.3333333333333 "60" 37.014 0
1 2 "equal" 45.5 "90" 18.733 0
1 3 "unequal" 59.3333333333333 "60" 34.875 0
1 4 "equal" 45 "90" 52.907 0
1 5 "unequal" 37.5 "60" 37.482 0
1 6 "equal" 40.5 "90" -7.815 0
1 7 "unequal" 18.6666666666667 "60" 15.475 0
1 8 "equal" 45 "90" 37.482 0
1 9 "unequal" 34.6666666666667 "60" 37.014 0
1 10 "equal" 45 "90" 48.081 0
1 11 "unequal" 30.1666666666667 "60" 37.482 0
1 12 "equal" 55.5 "90" 37.014 0
1 13 "unequal" 35.6666666666667 "60" 37.482 0
1 14 "equal" 45 "90" 37.482 0
1 15 "unequal" 28.1666666666667 "60" 14.621 0
1 16 "equal" 35.5 "90" 22.638 0
1 17 "unequal" 45 "60" 7.815 0
1 18 "equal" 52.5 "90" 34.875 0
1 19 "unequal" 29.8333333333333 "60" 45 0
1 20 "equal" 45.5 "90" 36.119 0
1 21 "unequal" 25.1666666666667 "60" 16.26 0
1 22 "equal" 45 "90" 34.875 0
1 23 "unequal" 31 "60" 34.875 0
1 24 "equal" 46.5 "90" 34.875 0
1 25 "unequal" 30.6666666666667 "60" -7.815 0
1 26 "equal" 45 "90" 45 0
1 27 "unequal" 37.3333333333333 "60" 7.815 0
1 28 "equal" 45 "90" 32.158 0
1 29 "unequal" 29.0333333333333 "60" 7.815 0
1 30 "equal" 45 "90" 37.482 0
1 31 "unequal" 26.8333333333333 "60" 34.875 0
1 32 "equal" 46 "90" 37.482 0
1 33 "unequal" 29 "60" 37.981 0
1 34 "equal" 46 "90" 37.482 0
1 35 "unequal" 17.8333333333333 "60" 7.815 0
1 36 "equal" 45 "90" 37.482 0
1 37 "unequal" 30.6666666666667 "60" 45 0
1 38 "equal" 50 "90" 32.158 0
1 39 "unequal" 36.5333333333333 "60" 40.073 0
1 40 "equal" 45 "90" 7.815 0
1 41 "unequal" 17.5 "60" 7.815 0
1 42 "equal" 50 "90" 37.482 0
1 43 "unequal" 30 "60" 37.482 0
1 44 "equal" 45 "90" 20.395 0
1 45 "unequal" 30 "60" 25.71 0
1 46 "equal" 45 "90" 34.875 0
1 47 "unequal" 30 "60" 25.301 0
1 48 "equal" 41.5 "90" 33.232 0
1 49 "unequal" 15.5 "60" 34.359 0
1 50 "equal" 45 "90" 37.482 0
2 1 "unequal" 25.1666666666667 "60" 45 0
2 2 "equal" 45.5 "90" 34.315 0
2 3 "unequal" 28.1666666666667 "60" 34.153 0
2 4 "equal" 45.5 "90" 29.539 0
2 5 "unequal" 38.1666666666667 "60" 43.187 0
2 6 "equal" 51.5 "90" 7.815 0
2 7 "unequal" 30 "60" 37.093 0
2 8 "equal" 45 "90" 18.146 0
2 9 "unequal" 35.8333333333333 "60" 37.482 0
2 10 "equal" 45 "90" 37.482 0
2 11 "unequal" 28.6666666666667 "60" 31.855 0
2 12 "equal" 45 "90" 37.014 0
2 13 "unequal" 42.5 "60" 37.482 0
2 14 "equal" 45 "90" 32.158 0
2 15 "unequal" 31.3333333333333 "60" 37.482 0
2 16 "equal" 45.5 "90" 37.482 0
2 17 "unequal" 21.9666666666667 "60" 37.482 0
2 18 "equal" 52.5 "90" 23.839 0
2 19 "unequal" 29.8333333333333 "60" 37.482 0
2 20 "equal" 45 "90" 34.359 0
2 21 "unequal" 26.3333333333333 "60" 35.134 0
2 22 "equal" 46 "90" 22.521 0
2 23 "unequal" 31.3333333333333 "60" 32.905 0
2 24 "equal" 49.5 "90" 45 0
2 25 "unequal" 40.7333333333333 "60" 37.482 0
2 26 "equal" 45 "90" 37.482 0
2 27 "unequal" 42.6666666666667 "60" 34.875 0
2 28 "equal" 45.5 "90" 34.567 0
2 29 "unequal" 31.4666666666667 "60" 37.482 0
2 30 "equal" 40.5 "90" 7.815 0
2 31 "unequal" 29.8333333333333 "60" 7.815 0
2 32 "equal" 46.5 "90" 34.875 0
2 33 "unequal" 41.6666666666667 "60" 12.824 0
2 34 "equal" 45 "90" 16.26 0
2 35 "unequal" 19.6666666666667 "60" 34.875 0
2 36 "equal" 45 "90" 39.472 0
2 37 "unequal" 36.5 "60" 37.482 0
2 38 "equal" 49 "90" 34.875 0
2 39 "unequal" 35.1333333333333 "60" 37.014 0
2 40 "equal" 45 "90" 22.982 0
2 41 "unequal" 22.1666666666667 "60" 37.482 0
2 42 "equal" 45.5 "90" 37.482 0
2 43 "unequal" 30.8333333333333 "60" 32.905 0
2 44 "equal" 45 "90" 37.482 0
2 45 "unequal" 30.3333333333333 "60" 37.482 0
2 46 "equal" 45 "90" 37.482 0
2 47 "unequal" 29.1666666666667 "60" 37.093 0
2 48 "equal" 44 "90" 16.26 0
2 49 "unequal" 15.6666666666667 "60" 30.844 0
2 50 "equal" 45 "90" 16.26 0
3 1 "unequal" 73 "120" 37.482 0
3 2 "equal" 46 "90" 34.875 0
3 3 "unequal" 50.5 "120" 34.875 0
3 4 "equal" 44.9 "90" 33.094 0
3 5 "unequal" 59.5 "120" 19.493 0
3 6 "equal" 4.5 "90" 7.815 0
3 7 "unequal" 68 "120" 45 0
3 8 "equal" 45 "90" 7.815 0
3 9 "unequal" 60 "120" 23.839 0
3 10 "equal" 45 "90" 37.482 0
3 11 "unequal" 68.5 "120" 34.875 0
3 12 "equal" 43 "90" 34.875 0
3 13 "unequal" 52.5 "120" 34.875 0
3 14 "equal" 45 "90" 37.482 0
3 15 "unequal" 72.5 "120" 34.875 0
3 16 "equal" 46.5 "90" 33.288 0
3 17 "unequal" 63 "120" 37.482 0
3 18 "equal" 4.5 "90" -7.815 0
3 19 "unequal" 60 "120" 34.875 0
3 20 "equal" 45 "90" 32.158 0
3 21 "unequal" 87 "120" 45 0
3 22 "equal" 45 "90" 7.815 0
3 23 "unequal" 59 "120" 36.119 0
3 24 "equal" 45 "90" 45 0
3 25 "unequal" 60.5 "120" 37.482 0
3 26 "equal" 45 "90" 7.815 0
3 27 "unequal" 56.5 "120" 34.875 0
3 28 "equal" 45 "90" 45 0
3 29 "unequal" 71 "120" 37.482 0
3 30 "equal" 45 "90" 36.444 0
3 31 "unequal" 70.5 "120" 12.792 0
3 32 "equal" 42 "90" 34.875 0
3 33 "unequal" 68 "120" 18.943 0
3 34 "equal" 46 "90" 25.835 0
3 35 "unequal" 73.5 "120" 37.482 0
3 36 "equal" 45 "90" 45 0
3 37 "unequal" 66.5 "120" 13.046 0
3 38 "equal" 45 "90" 7.815 0
3 39 "unequal" 56 "120" 34.875 0
3 40 "equal" 44.5 "90" 37.482 0
3 41 "unequal" 74.5 "120" 45 0
3 42 "equal" 52.5 "90" 20.395 0
3 43 "unequal" 60 "120" 34.875 0
3 44 "equal" 45 "90" 23.839 0
3 45 "unequal" 60 "120" 26.873 0
3 46 "equal" 45 "90" 45 0
3 47 "unequal" 59 "120" 7.815 0
3 48 "equal" 45 "90" 22.58 0
3 49 "unequal" 73.5 "120" 37.482 0
3 50 "equal" 45 "90" 37.482 0
4 1 "unequal" 35 "120" 37.482 0
4 2 "equal" 47.5 "90" 23.839 0
4 3 "unequal" 45 "120" 34.359 0
4 4 "equal" 45 "90" 22.19 0
4 5 "unequal" 46 "120" 20.248 0
4 6 "equal" 29.5 "90" 18.88 0
4 7 "unequal" 53 "120" 29.433 0
4 8 "equal" 45 "90" 37.482 0
4 9 "unequal" 60 "120" 37.482 0
4 10 "equal" 45 "90" 16.26 0
4 11 "unequal" 63 "120" 25.607 0
4 12 "equal" 39.5 "90" 7.815 0
4 13 "unequal" 55 "120" 45.892 0
4 14 "equal" 45 "90" 30.844 0
4 15 "unequal" 63 "120" 30.598 0
4 16 "equal" 46.5 "90" 25.301 0
4 17 "unequal" 59.5 "120" 20.97 0
4 18 "equal" 45 "90" 37.482 0
4 19 "unequal" 60.5 "120" 32.905 0
4 20 "equal" 49 "90" 34.875 0
4 21 "unequal" 60 "120" 7.815 0
4 22 "equal" 42 "90" 34.875 0
4 23 "unequal" 60 "120" 26.674 0
4 24 "equal" 44.5 "90" 34.875 0
4 25 "unequal" 57 "120" 37.482 0
4 26 "equal" 45 "90" 25.423 0
4 27 "unequal" 54.5 "120" 10.385 0
4 28 "equal" 43 "90" 34.875 0
4 29 "unequal" 73 "120" 37.482 0
4 30 "equal" 45 "90" 45 0
4 31 "unequal" 77 "120" 37.482 0
4 32 "equal" 46 "90" 37.482 0
4 33 "unequal" 68 "120" 16.26 0
4 34 "equal" 43 "90" 7.815 0
4 35 "unequal" 74 "120" 37.482 0
4 36 "equal" 46 "90" 25.003 0
4 37 "unequal" 58 "120" 37.482 0
4 38 "equal" 35 "90" 7.815 0
4 39 "unequal" 54.3 "120" 16.26 0
4 40 "equal" 45 "90" 37.482 0
4 41 "unequal" 74 "120" 33.822 0
4 42 "equal" 30 "90" 7.815 0
4 43 "unequal" 60 "120" 34.875 0
4 44 "equal" 45.5 "90" 36.444 0
4 45 "unequal" 60 "120" -5.462 0
4 46 "equal" 45 "90" 36.643 0
4 47 "unequal" 60 "120" 37.896 0
4 48 "equal" 45 "90" 7.815 0
4 49 "unequal" 73.5 "120" 34.875 0
4 50 "equal" 45.5 "90" 25.807 0
1 1 "unequal" 20.25 "60" 37.014 1
1 2 "equal" 24.875 "90" 18.733 1
1 3 "unequal" 60 "60" 34.875 1
1 4 "equal" 23.875 "90" 52.907 1
1 5 "unequal" 0 "60" 37.482 1
1 6 "equal" 4.75 "90" -7.815 1
1 7 "unequal" 17.5 "60" 15.475 1
1 8 "equal" 28.375 "90" 37.482 1
1 9 "unequal" 30 "60" 37.014 1
1 10 "equal" 17.625 "90" 48.081 1
1 11 "unequal" 15.5 "60" 37.482 1
1 12 "equal" 36.25 "90" 37.014 1
1 13 "unequal" 21.25 "60" 37.482 1
1 14 "equal" 22.125 "90" 37.482 1
1 15 "unequal" 16.5 "60" 14.621 1
1 16 "equal" 30.25 "90" 22.638 1
1 17 "unequal" 20.25 "60" 7.815 1
1 18 "equal" 14.625 "90" 34.875 1
1 19 "unequal" 30 "60" 45 1
1 20 "equal" 15.5 "90" 36.119 1
1 21 "unequal" 18.75 "60" 16.26 1
1 22 "equal" 32.625 "90" 34.875 1
1 23 "unequal" 25.5 "60" 34.875 1
1 24 "equal" 28.125 "90" 34.875 1
1 25 "unequal" 11 "60" -7.815 1
1 26 "equal" 25 "90" 45 1
1 27 "unequal" 2 "60" 7.815 1
1 28 "equal" 26.25 "90" 32.158 1
1 29 "unequal" 24 "60" 7.815 1
1 30 "equal" 29.25 "90" 37.482 1
1 31 "unequal" 27 "60" 34.875 1
1 32 "equal" 36.375 "90" 37.482 1
1 33 "unequal" 20.75 "60" 37.981 1
1 34 "equal" 22.95 "90" 37.482 1
1 35 "unequal" 22.75 "60" 7.815 1
1 36 "equal" 39.5 "90" 37.482 1
1 37 "unequal" 0 "60" 45 1
1 38 "equal" 22.5 "90" 32.158 1
1 39 "unequal" 2.25 "60" 40.073 1
1 40 "equal" 22.5 "90" 7.815 1
1 41 "unequal" 13.25 "60" 7.815 1
1 42 "equal" 37.625 "90" 37.482 1
1 43 "unequal" 24 "60" 37.482 1
1 44 "equal" 29 "90" 20.395 1
1 45 "unequal" 17.75 "60" 25.71 1
1 46 "equal" 25.625 "90" 34.875 1
1 47 "unequal" 9.75 "60" 25.301 1
1 48 "equal" 33.875 "90" 33.232 1
1 49 "unequal" 16.75 "60" 34.359 1
1 50 "equal" 23.625 "90" 37.482 1
2 1 "unequal" 28.3 "60" 45 1
2 2 "equal" 24.875 "90" 34.315 1
2 3 "unequal" 28 "60" 34.153 1
2 4 "equal" 28.5 "90" 29.539 1
2 5 "unequal" 4.75 "60" 43.187 1
2 6 "equal" 0 "90" 7.815 1
2 7 "unequal" 31.5 "60" 37.093 1
2 8 "equal" 30.625 "90" 18.146 1
2 9 "unequal" 30 "60" 37.482 1
2 10 "equal" 12.75 "90" 37.482 1
2 11 "unequal" 16.75 "60" 31.855 1
2 12 "equal" 15 "90" 37.014 1
2 13 "unequal" 26 "60" 37.482 1
2 14 "equal" 25.5 "90" 32.158 1
2 15 "unequal" 22.5 "60" 37.482 1
2 16 "equal" 36 "90" 37.482 1
2 17 "unequal" 24.5 "60" 37.482 1
2 18 "equal" 14.75 "90" 23.839 1
2 19 "unequal" 30.5 "60" 37.482 1
2 20 "equal" 14.625 "90" 34.359 1
2 21 "unequal" 24 "60" 35.134 1
2 22 "equal" 37.125 "90" 22.521 1
2 23 "unequal" 26.25 "60" 32.905 1
2 24 "equal" 31.875 "90" 45 1
2 25 "unequal" 11.25 "60" 37.482 1
2 26 "equal" 26.125 "90" 37.482 1
2 27 "unequal" 0 "60" 34.875 1
2 28 "equal" 25.5 "90" 34.567 1
2 29 "unequal" 22.75 "60" 37.482 1
2 30 "equal" 26.25 "90" 7.815 1
2 31 "unequal" 18.75 "60" 7.815 1
2 32 "equal" 37.125 "90" 34.875 1
2 33 "unequal" 2.5 "60" 12.824 1
2 34 "equal" 25.875 "90" 16.26 1
2 35 "unequal" 18.5 "60" 34.875 1
2 36 "equal" 24 "90" 39.472 1
2 37 "unequal" 7 "60" 37.482 1
2 38 "equal" 14 "90" 34.875 1
2 39 "unequal" 1 "60" 37.014 1
2 40 "equal" 25.125 "90" 22.982 1
2 41 "unequal" 31.75 "60" 37.482 1
2 42 "equal" 33.75 "90" 37.482 1
2 43 "unequal" 19.5 "60" 32.905 1
2 44 "equal" 33.125 "90" 37.482 1
2 45 "unequal" 15.5 "60" 37.482 1
2 46 "equal" 20.75 "90" 37.482 1
2 47 "unequal" 11.5 "60" 37.093 1
2 48 "equal" 32.625 "90" 16.26 1
2 49 "unequal" 21 "60" 30.844 1
2 50 "equal" 16.875 "90" 16.26 1
3 1 "unequal" 41.125 "120" 37.482 1
3 2 "equal" 28.125 "90" 34.875 1
3 3 "unequal" 51 "120" 34.875 1
3 4 "equal" 32.875 "90" 33.094 1
3 5 "unequal" 42.375 "120" 19.493 1
3 6 "equal" 4.5 "90" 7.815 1
3 7 "unequal" 47 "120" 45 1
3 8 "equal" 27.625 "90" 7.815 1
3 9 "unequal" 60.25 "120" 23.839 1
3 10 "equal" 11.25 "90" 37.482 1
3 11 "unequal" 49.75 "120" 34.875 1
3 12 "equal" 20.875 "90" 34.875 1
3 13 "unequal" 26.375 "120" 34.875 1
3 14 "equal" 24.75 "90" 37.482 1
3 15 "unequal" 48 "120" 34.875 1
3 16 "equal" 31 "90" 33.288 1
3 17 "unequal" 43.75 "120" 37.482 1
3 18 "equal" 11.25 "90" -7.815 1
3 19 "unequal" 57 "120" 34.875 1
3 20 "equal" 11.875 "90" 32.158 1
3 21 "unequal" 87 "120" 45 1
3 22 "equal" 36 "90" 7.815 1
3 23 "unequal" 57.625 "120" 36.119 1
3 24 "equal" 33.75 "90" 45 1
3 25 "unequal" 35.25 "120" 37.482 1
3 26 "equal" 22.75 "90" 7.815 1
3 27 "unequal" 3.5 "120" 34.875 1
3 28 "equal" 30 "90" 45 1
3 29 "unequal" 33.875 "120" 37.482 1
3 30 "equal" 24.125 "90" 36.444 1
3 31 "unequal" 40.5 "120" 12.792 1
3 32 "equal" 33.75 "90" 34.875 1
3 33 "unequal" 1.5 "120" 18.943 1
3 34 "equal" 29.6 "90" 25.835 1
3 35 "unequal" 64 "120" 37.482 1
3 36 "equal" 32.875 "90" 45 1
3 37 "unequal" 26.25 "120" 13.046 1
3 38 "equal" 27.75 "90" 7.815 1
3 39 "unequal" 27.625 "120" 34.875 1
3 40 "equal" 22.5 "90" 37.482 1
3 41 "unequal" 66.125 "120" 45 1
3 42 "equal" 36 "90" 20.395 1
3 43 "unequal" 54.25 "120" 34.875 1
3 44 "equal" 29.25 "90" 23.839 1
3 45 "unequal" 49.625 "120" 26.873 1
3 46 "equal" 26.125 "90" 45 1
3 47 "unequal" 33.375 "120" 7.815 1
3 48 "equal" 33.75 "90" 22.58 1
3 49 "unequal" 74.5 "120" 37.482 1
3 50 "equal" 19.125 "90" 37.482 1
4 1 "unequal" 26 "120" 37.482 1
4 2 "equal" 37.75 "90" 23.839 1
4 3 "unequal" 46.125 "120" 34.359 1
4 4 "equal" 14.375 "90" 22.19 1
4 5 "unequal" 27.5 "120" 20.248 1
4 6 "equal" 0.25 "90" 18.88 1
4 7 "unequal" 29.25 "120" 29.433 1
4 8 "equal" 28.125 "90" 37.482 1
4 9 "unequal" 54.75 "120" 37.482 1
4 10 "equal" 13.625 "90" 16.26 1
4 11 "unequal" 40.5 "120" 25.607 1
4 12 "equal" 26.875 "90" 7.815 1
4 13 "unequal" 46.375 "120" 45.892 1
4 14 "equal" 23.125 "90" 30.844 1
4 15 "unequal" 35.25 "120" 30.598 1
4 16 "equal" 31.125 "90" 25.301 1
4 17 "unequal" 36.625 "120" 20.97 1
4 18 "equal" 16.875 "90" 37.482 1
4 19 "unequal" 62.625 "120" 32.905 1
4 20 "equal" 12.875 "90" 34.875 1
4 21 "unequal" 20 "120" 7.815 1
4 22 "equal" 33.75 "90" 34.875 1
4 23 "unequal" 57 "120" 26.674 1
4 24 "equal" 25.5 "90" 34.875 1
4 25 "unequal" 31.9 "120" 37.482 1
4 26 "equal" 31 "90" 25.423 1
4 27 "unequal" 7.875 "120" 10.385 1
4 28 "equal" 20.75 "90" 34.875 1
4 29 "unequal" 44.025 "120" 37.482 1
4 30 "equal" 27.5 "90" 45 1
4 31 "unequal" 75.25 "120" 37.482 1
4 32 "equal" 37.125 "90" 37.482 1
4 33 "unequal" 21.125 "120" 16.26 1
4 34 "equal" 24.375 "90" 7.815 1
4 35 "unequal" 60.625 "120" 37.482 1
4 36 "equal" 9.5 "90" 25.003 1
4 37 "unequal" 18.375 "120" 37.482 1
4 38 "equal" 19.5 "90" 7.815 1
4 39 "unequal" 27.6 "120" 16.26 1
4 40 "equal" 31.5 "90" 37.482 1
4 41 "unequal" 67.625 "120" 33.822 1
4 42 "equal" 30.625 "90" 7.815 1
4 43 "unequal" 40.5 "120" 34.875 1
4 44 "equal" 28.5 "90" 36.444 1
4 45 "unequal" 44.625 "120" -5.462 1
4 46 "equal" 24.125 "90" 36.643 1
4 47 "unequal" 49.25 "120" 37.896 1
4 48 "equal" 35.5 "90" 7.815 1
4 49 "unequal" 74.75 "120" 34.875 1
4 50 "equal" 7.875 "90" 25.807 1
