# Supplementary material for: Self-reliance crowds out group cooperation and increases wealth inequality
Source: Nat Commun. 2020 Oct 14;11:5161. doi: 10.1038/s41467-020-18896-6 (PMC7560835; doi:10.1038/s41467-020-18896-6)
Supplement: Supplementary file 3 — Source Data [file 41467_2020_18896_MOESM3_ESM.zip › source data/Fig3c-Inset.txt]

"treatment" "threshold" "rank" "earnings"
"equal" 45 1 35.8
"unequal" 45 1 10.568
"equal" 55 1 25.196
"unequal" 55 1 11.104
"equal" 65 1 24.748
"unequal" 65 1 13.956
"equal" 75 1 34.268
"unequal" 75 1 16.924
"equal" 200 1 33.676
"unequal" 200 1 20.748
"equal" 45 2 41.92
"unequal" 45 2 15.916
"equal" 55 2 32.36
"unequal" 55 2 14.736
"equal" 65 2 27.9
"unequal" 65 2 18.38
"equal" 75 2 36.46
"unequal" 75 2 20.944
"equal" 200 2 35.464
"unequal" 200 2 25.692
"equal" 45 3 43.92
"unequal" 45 3 48.036
"equal" 55 3 35.588
"unequal" 55 3 40.336
"equal" 65 3 30.28
"unequal" 65 3 34.4
"equal" 75 3 37.12
"unequal" 75 3 39.496
"equal" 200 3 36.18
"unequal" 200 3 40.888
"equal" 45 4 45
"unequal" 45 4 66.34
"equal" 55 4 37.6
"unequal" 55 4 55.38
"equal" 65 4 34.54
"unequal" 65 4 50.66
"equal" 75 4 38.74
"unequal" 75 4 48.744
"equal" 200 4 37.552
"unequal" 200 4 44.16
