# Supplementary material for: Self-reliance crowds out group cooperation and increases wealth inequality
Source: Nat Commun. 2020 Oct 14;11:5161. doi: 10.1038/s41467-020-18896-6 (PMC7560835; doi:10.1038/s41467-020-18896-6)
Supplement: Supplementary file 3 — Source Data [file 41467_2020_18896_MOESM3_ESM.zip › source data/SupplTable6.txt]

"group" "threshold" "endowment" "ID" "dead_ind"
1 "200" "60" "1_1" 0.5
2 "200" "90" "1_2" 0.2
3 "200" "60" "1_3" 1
4 "200" "90" "1_4" 0.1
5 "200" "60" "1_5" 0.5
6 "200" "90" "1_6" 0.8
7 "200" "60" "1_7" 0.7
8 "200" "90" "1_8" 0
9 "200" "60" "1_9" 0
10 "200" "90" "1_10" 0
11 "200" "60" "1_11" 0.4
12 "200" "90" "1_12" 0.2
13 "200" "60" "1_13" 0.4
14 "200" "90" "1_14" 0
15 "200" "60" "1_15" 0.6
16 "200" "90" "1_16" 0.6
17 "200" "60" "1_17" 0.5
18 "200" "90" "1_18" 0.9
19 "200" "60" "1_19" 0.1
20 "200" "90" "1_20" 0
21 "200" "60" "1_21" 0.3
22 "200" "90" "1_22" 0.3
23 "200" "60" "1_23" 0
24 "200" "90" "1_24" 0.2
25 "200" "60" "1_25" 0.3
26 "200" "90" "1_26" 0
27 "200" "60" "1_27" 0.2
28 "200" "90" "1_28" 0.1
29 "200" "60" "1_29" 0.2
30 "200" "90" "1_30" 0.1
31 "200" "60" "1_31" 0
32 "200" "90" "1_32" 0.2
33 "200" "60" "1_33" 0.1
34 "200" "90" "1_34" 0.4
35 "200" "60" "1_35" 0.1
36 "200" "90" "1_36" 0
37 "200" "60" "1_37" 0.7
38 "200" "90" "1_38" 0.3
39 "200" "60" "1_39" 0.1
40 "200" "90" "1_40" 0.1
41 "200" "60" "1_41" 0.1
42 "200" "90" "1_42" 0.3
43 "200" "60" "1_43" 0
44 "200" "90" "1_44" 0
45 "200" "60" "1_45" 0
46 "200" "90" "1_46" 0
47 "200" "60" "1_47" 0.3
48 "200" "90" "1_48" 0.2
49 "200" "60" "1_49" 0.1
50 "200" "90" "1_50" 0
1 "200" "60" "2_1" 0.5
2 "200" "90" "2_2" 0.2
3 "200" "60" "2_3" 0
4 "200" "90" "2_4" 0.1
5 "200" "60" "2_5" 0.5
6 "200" "90" "2_6" 0.8
7 "200" "60" "2_7" 0.7
8 "200" "90" "2_8" 0
9 "200" "60" "2_9" 0
10 "200" "90" "2_10" 0
11 "200" "60" "2_11" 0.4
12 "200" "90" "2_12" 0.1
13 "200" "60" "2_13" 0.4
14 "200" "90" "2_14" 0
15 "200" "60" "2_15" 0.6
16 "200" "90" "2_16" 0.6
17 "200" "60" "2_17" 0.5
18 "200" "90" "2_18" 0.9
19 "200" "60" "2_19" 0.1
20 "200" "90" "2_20" 0
21 "200" "60" "2_21" 0.3
22 "200" "90" "2_22" 0.4
23 "200" "60" "2_23" 0
24 "200" "90" "2_24" 0.2
25 "200" "60" "2_25" 0.3
26 "200" "90" "2_26" 0
27 "200" "60" "2_27" 0.2
28 "200" "90" "2_28" 0.1
29 "200" "60" "2_29" 0.2
30 "200" "90" "2_30" 0.1
31 "200" "60" "2_31" 0
32 "200" "90" "2_32" 0.2
33 "200" "60" "2_33" 0.1
34 "200" "90" "2_34" 0.4
35 "200" "60" "2_35" 0.1
36 "200" "90" "2_36" 0
37 "200" "60" "2_37" 0.7
38 "200" "90" "2_38" 0.3
39 "200" "60" "2_39" 0.1
40 "200" "90" "2_40" 0.1
41 "200" "60" "2_41" 0.1
42 "200" "90" "2_42" 0.3
43 "200" "60" "2_43" 0
44 "200" "90" "2_44" 0
45 "200" "60" "2_45" 0
46 "200" "90" "2_46" 0
47 "200" "60" "2_47" 0.3
48 "200" "90" "2_48" 0.2
49 "200" "60" "2_49" 0.1
50 "200" "90" "2_50" 0
1 "200" "120" "3_1" 0.5
2 "200" "90" "3_2" 0.2
3 "200" "120" "3_3" 0
4 "200" "90" "3_4" 0.1
5 "200" "120" "3_5" 0.5
6 "200" "90" "3_6" 0.8
7 "200" "120" "3_7" 0.7
8 "200" "90" "3_8" 0
9 "200" "120" "3_9" 0
10 "200" "90" "3_10" 0
11 "200" "120" "3_11" 0.4
12 "200" "90" "3_12" 0.1
13 "200" "120" "3_13" 0.4
14 "200" "90" "3_14" 0
15 "200" "120" "3_15" 0.7
16 "200" "90" "3_16" 0.6
17 "200" "120" "3_17" 0.5
18 "200" "90" "3_18" 0.9
19 "200" "120" "3_19" 0.1
20 "200" "90" "3_20" 0
21 "200" "120" "3_21" 0.7
22 "200" "90" "3_22" 0.3
23 "200" "120" "3_23" 0
24 "200" "90" "3_24" 0.2
25 "200" "120" "3_25" 0.3
26 "200" "90" "3_26" 0
27 "200" "120" "3_27" 0.2
28 "200" "90" "3_28" 0.1
29 "200" "120" "3_29" 0.2
30 "200" "90" "3_30" 0.1
31 "200" "120" "3_31" 0
32 "200" "90" "3_32" 0.2
33 "200" "120" "3_33" 0.1
34 "200" "90" "3_34" 0.4
35 "200" "120" "3_35" 0.1
36 "200" "90" "3_36" 0
37 "200" "120" "3_37" 0.7
38 "200" "90" "3_38" 0.3
39 "200" "120" "3_39" 0.1
40 "200" "90" "3_40" 0.1
41 "200" "120" "3_41" 0.1
42 "200" "90" "3_42" 0.3
43 "200" "120" "3_43" 0
44 "200" "90" "3_44" 0
45 "200" "120" "3_45" 0
46 "200" "90" "3_46" 0
47 "200" "120" "3_47" 0.3
48 "200" "90" "3_48" 0.2
49 "200" "120" "3_49" 0.1
50 "200" "90" "3_50" 0
1 "200" "120" "4_1" 0.5
2 "200" "90" "4_2" 0.3
3 "200" "120" "4_3" 0
4 "200" "90" "4_4" 0.1
5 "200" "120" "4_5" 0.5
6 "200" "90" "4_6" 0.9
7 "200" "120" "4_7" 0.7
8 "200" "90" "4_8" 0
9 "200" "120" "4_9" 0
10 "200" "90" "4_10" 0
11 "200" "120" "4_11" 0.4
12 "200" "90" "4_12" 0.1
13 "200" "120" "4_13" 0.4
14 "200" "90" "4_14" 0
15 "200" "120" "4_15" 0.6
16 "200" "90" "4_16" 0.6
17 "200" "120" "4_17" 0.5
18 "200" "90" "4_18" 0.9
19 "200" "120" "4_19" 0.1
20 "200" "90" "4_20" 0
21 "200" "120" "4_21" 0.3
22 "200" "90" "4_22" 0.3
23 "200" "120" "4_23" 0
24 "200" "90" "4_24" 0.2
25 "200" "120" "4_25" 0.3
26 "200" "90" "4_26" 0
27 "200" "120" "4_27" 0.2
28 "200" "90" "4_28" 0.1
29 "200" "120" "4_29" 0.2
30 "200" "90" "4_30" 0.1
31 "200" "120" "4_31" 0
32 "200" "90" "4_32" 0.2
33 "200" "120" "4_33" 0.1
34 "200" "90" "4_34" 0.4
35 "200" "120" "4_35" 0.1
36 "200" "90" "4_36" 0
37 "200" "120" "4_37" 0.7
38 "200" "90" "4_38" 0.3
39 "200" "120" "4_39" 0.1
40 "200" "90" "4_40" 0.1
41 "200" "120" "4_41" 0.1
42 "200" "90" "4_42" 0.3
43 "200" "120" "4_43" 0
44 "200" "90" "4_44" 0
45 "200" "120" "4_45" 0
46 "200" "90" "4_46" 0
47 "200" "120" "4_47" 0.3
48 "200" "90" "4_48" 0.2
49 "200" "120" "4_49" 0.1
50 "200" "90" "4_50" 0
1 "45" "60" "1_1" 0.3
2 "45" "90" "1_2" 0
3 "45" "60" "1_3" 1
4 "45" "90" "1_4" 0
5 "45" "60" "1_5" 0
6 "45" "90" "1_6" 0
7 "45" "60" "1_7" 0.3
8 "45" "90" "1_8" 0.1
9 "45" "60" "1_9" 0
10 "45" "90" "1_10" 0
11 "45" "60" "1_11" 0.1
12 "45" "90" "1_12" 1
13 "45" "60" "1_13" 0.4
14 "45" "90" "1_14" 0
15 "45" "60" "1_15" 0.2
16 "45" "90" "1_16" 0
17 "45" "60" "1_17" 0
18 "45" "90" "1_18" 0
19 "45" "60" "1_19" 0
20 "45" "90" "1_20" 0
21 "45" "60" "1_21" 0.6
22 "45" "90" "1_22" 0
23 "45" "60" "1_23" 0.2
24 "45" "90" "1_24" 0
25 "45" "60" "1_25" 0.5
26 "45" "90" "1_26" 0.2
27 "45" "60" "1_27" 0
28 "45" "90" "1_28" 0
29 "45" "60" "1_29" 0.3
30 "45" "90" "1_30" 0
31 "45" "60" "1_31" 0.7
32 "45" "90" "1_32" 0.2
33 "45" "60" "1_33" 1
34 "45" "90" "1_34" 0
35 "45" "60" "1_35" 0.5
36 "45" "90" "1_36" 0.7
37 "45" "60" "1_37" 0
38 "45" "90" "1_38" 0
39 "45" "60" "1_39" 0
40 "45" "90" "1_40" 0
41 "45" "60" "1_41" 0.3
42 "45" "90" "1_42" 0
43 "45" "60" "1_43" 0.8
44 "45" "90" "1_44" 0
45 "45" "60" "1_45" 0.2
46 "45" "90" "1_46" 0
47 "45" "60" "1_47" 0.3
48 "45" "90" "1_48" 0
49 "45" "60" "1_49" 0.1
50 "45" "90" "1_50" 0
1 "45" "60" "2_1" 0.7
2 "45" "90" "2_2" 0.1
3 "45" "60" "2_3" 0.1
4 "45" "90" "2_4" 0.1
5 "45" "60" "2_5" 0
6 "45" "90" "2_6" 0
7 "45" "60" "2_7" 0.5
8 "45" "90" "2_8" 0
9 "45" "60" "2_9" 0
10 "45" "90" "2_10" 0
11 "45" "60" "2_11" 0.1
12 "45" "90" "2_12" 0
13 "45" "60" "2_13" 0.3
14 "45" "90" "2_14" 0
15 "45" "60" "2_15" 0.3
16 "45" "90" "2_16" 0.1
17 "45" "60" "2_17" 0.7
18 "45" "90" "2_18" 0.1
19 "45" "60" "2_19" 0
20 "45" "90" "2_20" 0
21 "45" "60" "2_21" 0.4
22 "45" "90" "2_22" 0.2
23 "45" "60" "2_23" 0.3
24 "45" "90" "2_24" 0.3
25 "45" "60" "2_25" 0.4
26 "45" "90" "2_26" 0.1
27 "45" "60" "2_27" 0
28 "45" "90" "2_28" 0
29 "45" "60" "2_29" 0.1
30 "45" "90" "2_30" 0
31 "45" "60" "2_31" 0.2
32 "45" "90" "2_32" 0.3
33 "45" "60" "2_33" 0
34 "45" "90" "2_34" 0
35 "45" "60" "2_35" 0.6
36 "45" "90" "2_36" 0
37 "45" "60" "2_37" 0.1
38 "45" "90" "2_38" 0.1
39 "45" "60" "2_39" 0
40 "45" "90" "2_40" 0
41 "45" "60" "2_41" 0.3
42 "45" "90" "2_42" 0
43 "45" "60" "2_43" 0.3
44 "45" "90" "2_44" 0.2
45 "45" "60" "2_45" 0.2
46 "45" "90" "2_46" 0
47 "45" "60" "2_47" 0.3
48 "45" "90" "2_48" 0
49 "45" "60" "2_49" 0.2
50 "45" "90" "2_50" 0
1 "45" "120" "3_1" 0
2 "45" "90" "3_2" 0.2
3 "45" "120" "3_3" 0
4 "45" "90" "3_4" 0
5 "45" "120" "3_5" 0.1
6 "45" "90" "3_6" 0
7 "45" "120" "3_7" 0.2
8 "45" "90" "3_8" 0
9 "45" "120" "3_9" 0
10 "45" "90" "3_10" 0
11 "45" "120" "3_11" 0
12 "45" "90" "3_12" 0
13 "45" "120" "3_13" 0
14 "45" "90" "3_14" 0.2
15 "45" "120" "3_15" 0.1
16 "45" "90" "3_16" 0
17 "45" "120" "3_17" 0.1
18 "45" "90" "3_18" 0
19 "45" "120" "3_19" 0
20 "45" "90" "3_20" 0
21 "45" "120" "3_21" 1
22 "45" "90" "3_22" 0.2
23 "45" "120" "3_23" 0.2
24 "45" "90" "3_24" 0
25 "45" "120" "3_25" 0.3
26 "45" "90" "3_26" 0
27 "45" "120" "3_27" 0
28 "45" "90" "3_28" 0.1
29 "45" "120" "3_29" 0.1
30 "45" "90" "3_30" 0
31 "45" "120" "3_31" 0.2
32 "45" "90" "3_32" 0.1
33 "45" "120" "3_33" 0
34 "45" "90" "3_34" 0
35 "45" "120" "3_35" 0.2
36 "45" "90" "3_36" 0.3
37 "45" "120" "3_37" 0
38 "45" "90" "3_38" 0
39 "45" "120" "3_39" 0
40 "45" "90" "3_40" 0
41 "45" "120" "3_41" 0.1
42 "45" "90" "3_42" 0.1
43 "45" "120" "3_43" 0.4
44 "45" "90" "3_44" 0.2
45 "45" "120" "3_45" 0.3
46 "45" "90" "3_46" 0
47 "45" "120" "3_47" 0
48 "45" "90" "3_48" 0.1
49 "45" "120" "3_49" 0.2
50 "45" "90" "3_50" 0
1 "45" "120" "4_1" 0.1
2 "45" "90" "4_2" 0.2
3 "45" "120" "4_3" 0
4 "45" "90" "4_4" 0.1
5 "45" "120" "4_5" 0.3
6 "45" "90" "4_6" 0
7 "45" "120" "4_7" 0.2
8 "45" "90" "4_8" 0
9 "45" "120" "4_9" 0
10 "45" "90" "4_10" 0
11 "45" "120" "4_11" 0
12 "45" "90" "4_12" 0
13 "45" "120" "4_13" 0.5
14 "45" "90" "4_14" 0.1
15 "45" "120" "4_15" 0
16 "45" "90" "4_16" 0
17 "45" "120" "4_17" 0
18 "45" "90" "4_18" 0.2
19 "45" "120" "4_19" 0
20 "45" "90" "4_20" 0.1
21 "45" "120" "4_21" 0
22 "45" "90" "4_22" 0
23 "45" "120" "4_23" 0
24 "45" "90" "4_24" 0.1
25 "45" "120" "4_25" 0.4
26 "45" "90" "4_26" 0
27 "45" "120" "4_27" 0
28 "45" "90" "4_28" 0
29 "45" "120" "4_29" 0.2
30 "45" "90" "4_30" 0
31 "45" "120" "4_31" 0.8
32 "45" "90" "4_32" 0.3
33 "45" "120" "4_33" 0
34 "45" "90" "4_34" 0
35 "45" "120" "4_35" 0.3
36 "45" "90" "4_36" 0.1
37 "45" "120" "4_37" 0
38 "45" "90" "4_38" 0
39 "45" "120" "4_39" 0
40 "45" "90" "4_40" 0.2
41 "45" "120" "4_41" 0.3
42 "45" "90" "4_42" 0.1
43 "45" "120" "4_43" 0
44 "45" "90" "4_44" 0.1
45 "45" "120" "4_45" 0
46 "45" "90" "4_46" 0
47 "45" "120" "4_47" 0.4
48 "45" "90" "4_48" 0.2
49 "45" "120" "4_49" 0.2
50 "45" "90" "4_50" 0
1 "55" "60" "1_1" 0.5
2 "55" "90" "1_2" 0.2
3 "55" "60" "1_3" 1
4 "55" "90" "1_4" 0.3
5 "55" "60" "1_5" 0
6 "55" "90" "1_6" 0
7 "55" "60" "1_7" 1
8 "55" "90" "1_8" 0
9 "55" "60" "1_9" 0
10 "55" "90" "1_10" 0.1
11 "55" "60" "1_11" 0.5
12 "55" "90" "1_12" 0.9
13 "55" "60" "1_13" 0.3
14 "55" "90" "1_14" 0
15 "55" "60" "1_15" 0.1
16 "55" "90" "1_16" 0.2
17 "55" "60" "1_17" 0.6
18 "55" "90" "1_18" 0.1
19 "55" "60" "1_19" 0.2
20 "55" "90" "1_20" 0.1
21 "55" "60" "1_21" 0.1
22 "55" "90" "1_22" 0
23 "55" "60" "1_23" 0
24 "55" "90" "1_24" 0.3
25 "55" "60" "1_25" 0.2
26 "55" "90" "1_26" 0.3
27 "55" "60" "1_27" 0.1
28 "55" "90" "1_28" 0
29 "55" "60" "1_29" 0.2
30 "55" "90" "1_30" 0.5
31 "55" "60" "1_31" 0.1
32 "55" "90" "1_32" 0
33 "55" "60" "1_33" 1
34 "55" "90" "1_34" 0.1
35 "55" "60" "1_35" 0.7
36 "55" "90" "1_36" 0.3
37 "55" "60" "1_37" 0
38 "55" "90" "1_38" 0.3
39 "55" "60" "1_39" 0.1
40 "55" "90" "1_40" 0
41 "55" "60" "1_41" 0.3
42 "55" "90" "1_42" 0
43 "55" "60" "1_43" 0.1
44 "55" "90" "1_44" 0.3
45 "55" "60" "1_45" 0.2
46 "55" "90" "1_46" 0.1
47 "55" "60" "1_47" 0.1
48 "55" "90" "1_48" 0.1
49 "55" "60" "1_49" 0
50 "55" "90" "1_50" 0
1 "55" "60" "2_1" 0.6
2 "55" "90" "2_2" 0.1
3 "55" "60" "2_3" 0.3
4 "55" "90" "2_4" 0.4
5 "55" "60" "2_5" 0.2
6 "55" "90" "2_6" 0
7 "55" "60" "2_7" 1
8 "55" "90" "2_8" 0.1
9 "55" "60" "2_9" 0
10 "55" "90" "2_10" 0
11 "55" "60" "2_11" 0.6
12 "55" "90" "2_12" 0.2
13 "55" "60" "2_13" 0.6
14 "55" "90" "2_14" 0
15 "55" "60" "2_15" 0.2
16 "55" "90" "2_16" 0.2
17 "55" "60" "2_17" 0.7
18 "55" "90" "2_18" 0
19 "55" "60" "2_19" 0.2
20 "55" "90" "2_20" 0.1
21 "55" "60" "2_21" 0.3
22 "55" "90" "2_22" 0
23 "55" "60" "2_23" 0
24 "55" "90" "2_24" 0
25 "55" "60" "2_25" 0.1
26 "55" "90" "2_26" 0.2
27 "55" "60" "2_27" 0
28 "55" "90" "2_28" 0
29 "55" "60" "2_29" 0.4
30 "55" "90" "2_30" 0.2
31 "55" "60" "2_31" 0.1
32 "55" "90" "2_32" 0
33 "55" "60" "2_33" 0.1
34 "55" "90" "2_34" 0.3
35 "55" "60" "2_35" 0.8
36 "55" "90" "2_36" 0
37 "55" "60" "2_37" 0.2
38 "55" "90" "2_38" 0
39 "55" "60" "2_39" 0.1
40 "55" "90" "2_40" 0.3
41 "55" "60" "2_41" 0.3
42 "55" "90" "2_42" 0
43 "55" "60" "2_43" 0.2
44 "55" "90" "2_44" 0.4
45 "55" "60" "2_45" 0.3
46 "55" "90" "2_46" 0
47 "55" "60" "2_47" 0.4
48 "55" "90" "2_48" 0
49 "55" "60" "2_49" 0
50 "55" "90" "2_50" 0.1
1 "55" "120" "3_1" 0.2
2 "55" "90" "3_2" 0.3
3 "55" "120" "3_3" 0.3
4 "55" "90" "3_4" 0.7
5 "55" "120" "3_5" 0.2
6 "55" "90" "3_6" 0
7 "55" "120" "3_7" 0
8 "55" "90" "3_8" 0.1
9 "55" "120" "3_9" 0
10 "55" "90" "3_10" 0
11 "55" "120" "3_11" 0.8
12 "55" "90" "3_12" 0.3
13 "55" "120" "3_13" 0.3
14 "55" "90" "3_14" 0.1
15 "55" "120" "3_15" 0.2
16 "55" "90" "3_16" 0.2
17 "55" "120" "3_17" 0.5
18 "55" "90" "3_18" 0
19 "55" "120" "3_19" 0
20 "55" "90" "3_20" 0
21 "55" "120" "3_21" 0.8
22 "55" "90" "3_22" 0
23 "55" "120" "3_23" 0
24 "55" "90" "3_24" 0.8
25 "55" "120" "3_25" 0
26 "55" "90" "3_26" 0.2
27 "55" "120" "3_27" 0
28 "55" "90" "3_28" 0
29 "55" "120" "3_29" 0
30 "55" "90" "3_30" 0.3
31 "55" "120" "3_31" 0
32 "55" "90" "3_32" 0
33 "55" "120" "3_33" 0
34 "55" "90" "3_34" 0.5
35 "55" "120" "3_35" 0.6
36 "55" "90" "3_36" 0.1
37 "55" "120" "3_37" 0
38 "55" "90" "3_38" 0.4
39 "55" "120" "3_39" 0
40 "55" "90" "3_40" 0
41 "55" "120" "3_41" 0.2
42 "55" "90" "3_42" 0
43 "55" "120" "3_43" 0.3
44 "55" "90" "3_44" 0.3
45 "55" "120" "3_45" 0.3
46 "55" "90" "3_46" 0.3
47 "55" "120" "3_47" 0
48 "55" "90" "3_48" 0.1
49 "55" "120" "3_49" 0
50 "55" "90" "3_50" 0
1 "55" "120" "4_1" 0.1
2 "55" "90" "4_2" 0.7
3 "55" "120" "4_3" 0.3
4 "55" "90" "4_4" 0
5 "55" "120" "4_5" 0.3
6 "55" "90" "4_6" 0
7 "55" "120" "4_7" 0.2
8 "55" "90" "4_8" 0.1
9 "55" "120" "4_9" 0
10 "55" "90" "4_10" 0.2
11 "55" "120" "4_11" 0.1
12 "55" "90" "4_12" 0.5
13 "55" "120" "4_13" 0.5
14 "55" "90" "4_14" 0
15 "55" "120" "4_15" 0.1
16 "55" "90" "4_16" 0.2
17 "55" "120" "4_17" 0.4
18 "55" "90" "4_18" 0
19 "55" "120" "4_19" 0.2
20 "55" "90" "4_20" 0
21 "55" "120" "4_21" 0.1
22 "55" "90" "4_22" 0
23 "55" "120" "4_23" 0
24 "55" "90" "4_24" 0.1
25 "55" "120" "4_25" 0
26 "55" "90" "4_26" 0.4
27 "55" "120" "4_27" 0
28 "55" "90" "4_28" 0
29 "55" "120" "4_29" 0.2
30 "55" "90" "4_30" 0.3
31 "55" "120" "4_31" 0.1
32 "55" "90" "4_32" 0
33 "55" "120" "4_33" 0.1
34 "55" "90" "4_34" 0.3
35 "55" "120" "4_35" 0.5
36 "55" "90" "4_36" 0
37 "55" "120" "4_37" 0.1
38 "55" "90" "4_38" 0
39 "55" "120" "4_39" 0
40 "55" "90" "4_40" 0.5
41 "55" "120" "4_41" 0.3
42 "55" "90" "4_42" 0
43 "55" "120" "4_43" 0
44 "55" "90" "4_44" 0.1
45 "55" "120" "4_45" 0.3
46 "55" "90" "4_46" 0.1
47 "55" "120" "4_47" 0.3
48 "55" "90" "4_48" 0
49 "55" "120" "4_49" 0
50 "55" "90" "4_50" 0
1 "65" "60" "1_1" 0.7
2 "65" "90" "1_2" 0
3 "65" "60" "1_3" 1
4 "65" "90" "1_4" 0.3
5 "65" "60" "1_5" 0.7
6 "65" "90" "1_6" 0
7 "65" "60" "1_7" 0.4
8 "65" "90" "1_8" 0.3
9 "65" "60" "1_9" 0.3
10 "65" "90" "1_10" 0.4
11 "65" "60" "1_11" 0.4
12 "65" "90" "1_12" 1
13 "65" "60" "1_13" 0.6
14 "65" "90" "1_14" 0
15 "65" "60" "1_15" 0.4
16 "65" "90" "1_16" 0.2
17 "65" "60" "1_17" 0.4
18 "65" "90" "1_18" 0.2
19 "65" "60" "1_19" 0.3
20 "65" "90" "1_20" 0.5
21 "65" "60" "1_21" 0.4
22 "65" "90" "1_22" 0
23 "65" "60" "1_23" 0
24 "65" "90" "1_24" 0.2
25 "65" "60" "1_25" 0
26 "65" "90" "1_26" 0.1
27 "65" "60" "1_27" 1
28 "65" "90" "1_28" 0.3
29 "65" "60" "1_29" 0.6
30 "65" "90" "1_30" 0.3
31 "65" "60" "1_31" 0.3
32 "65" "90" "1_32" 0
33 "65" "60" "1_33" 1
34 "65" "90" "1_34" 0
35 "65" "60" "1_35" 0.3
36 "65" "90" "1_36" 0.6
37 "65" "60" "1_37" 0.8
38 "65" "90" "1_38" 0.7
39 "65" "60" "1_39" 0
40 "65" "90" "1_40" 0
41 "65" "60" "1_41" 0.1
42 "65" "90" "1_42" 0.2
43 "65" "60" "1_43" 0.1
44 "65" "90" "1_44" 0.3
45 "65" "60" "1_45" 0
46 "65" "90" "1_46" 0.1
47 "65" "60" "1_47" 0.6
48 "65" "90" "1_48" 0
49 "65" "60" "1_49" 0
50 "65" "90" "1_50" 0.7
1 "65" "60" "2_1" 0.7
2 "65" "90" "2_2" 0
3 "65" "60" "2_3" 0.4
4 "65" "90" "2_4" 0.5
5 "65" "60" "2_5" 0.7
6 "65" "90" "2_6" 0
7 "65" "60" "2_7" 0.4
8 "65" "90" "2_8" 0.3
9 "65" "60" "2_9" 0.2
10 "65" "90" "2_10" 0.1
11 "65" "60" "2_11" 0.4
12 "65" "90" "2_12" 0.2
13 "65" "60" "2_13" 0.7
14 "65" "90" "2_14" 0.2
15 "65" "60" "2_15" 0.4
16 "65" "90" "2_16" 0.3
17 "65" "60" "2_17" 0.4
18 "65" "90" "2_18" 0.2
19 "65" "60" "2_19" 0.3
20 "65" "90" "2_20" 0.2
21 "65" "60" "2_21" 0.4
22 "65" "90" "2_22" 0.1
23 "65" "60" "2_23" 0
24 "65" "90" "2_24" 0.2
25 "65" "60" "2_25" 0
26 "65" "90" "2_26" 0.1
27 "65" "60" "2_27" 1
28 "65" "90" "2_28" 0.1
29 "65" "60" "2_29" 0.6
30 "65" "90" "2_30" 0.3
31 "65" "60" "2_31" 0.3
32 "65" "90" "2_32" 0
33 "65" "60" "2_33" 0.7
34 "65" "90" "2_34" 0
35 "65" "60" "2_35" 0.3
36 "65" "90" "2_36" 0.5
37 "65" "60" "2_37" 0.8
38 "65" "90" "2_38" 0.1
39 "65" "60" "2_39" 0
40 "65" "90" "2_40" 0
41 "65" "60" "2_41" 0.1
42 "65" "90" "2_42" 0.2
43 "65" "60" "2_43" 0.1
44 "65" "90" "2_44" 0.3
45 "65" "60" "2_45" 0
46 "65" "90" "2_46" 0.1
47 "65" "60" "2_47" 0.6
48 "65" "90" "2_48" 0
49 "65" "60" "2_49" 0
50 "65" "90" "2_50" 0.4
1 "65" "120" "3_1" 0.4
2 "65" "90" "3_2" 0
3 "65" "120" "3_3" 0.4
4 "65" "90" "3_4" 0.5
5 "65" "120" "3_5" 0.5
6 "65" "90" "3_6" 0
7 "65" "120" "3_7" 0.5
8 "65" "90" "3_8" 0
9 "65" "120" "3_9" 0.2
10 "65" "90" "3_10" 0
11 "65" "120" "3_11" 0.7
12 "65" "90" "3_12" 0.3
13 "65" "120" "3_13" 0.3
14 "65" "90" "3_14" 0
15 "65" "120" "3_15" 0.4
16 "65" "90" "3_16" 0.1
17 "65" "120" "3_17" 0.3
18 "65" "90" "3_18" 0
19 "65" "120" "3_19" 0.3
20 "65" "90" "3_20" 0
21 "65" "120" "3_21" 0.4
22 "65" "90" "3_22" 0.1
23 "65" "120" "3_23" 0
24 "65" "90" "3_24" 0.2
25 "65" "120" "3_25" 0
26 "65" "90" "3_26" 0.1
27 "65" "120" "3_27" 0
28 "65" "90" "3_28" 0.4
29 "65" "120" "3_29" 0.3
30 "65" "90" "3_30" 0
31 "65" "120" "3_31" 0
32 "65" "90" "3_32" 0
33 "65" "120" "3_33" 0
34 "65" "90" "3_34" 0
35 "65" "120" "3_35" 0.2
36 "65" "90" "3_36" 0.6
37 "65" "120" "3_37" 0.6
38 "65" "90" "3_38" 1
39 "65" "120" "3_39" 0
40 "65" "90" "3_40" 0
41 "65" "120" "3_41" 0.1
42 "65" "90" "3_42" 0.2
43 "65" "120" "3_43" 0.1
44 "65" "90" "3_44" 0.2
45 "65" "120" "3_45" 0
46 "65" "90" "3_46" 0.1
47 "65" "120" "3_47" 0.5
48 "65" "90" "3_48" 0
49 "65" "120" "3_49" 0
50 "65" "90" "3_50" 0.6
1 "65" "120" "4_1" 0.5
2 "65" "90" "4_2" 0
3 "65" "120" "4_3" 0.3
4 "65" "90" "4_4" 0
5 "65" "120" "4_5" 0.7
6 "65" "90" "4_6" 0
7 "65" "120" "4_7" 0.1
8 "65" "90" "4_8" 0.1
9 "65" "120" "4_9" 0.2
10 "65" "90" "4_10" 0
11 "65" "120" "4_11" 0.2
12 "65" "90" "4_12" 0.6
13 "65" "120" "4_13" 0.5
14 "65" "90" "4_14" 0
15 "65" "120" "4_15" 0.3
16 "65" "90" "4_16" 0.2
17 "65" "120" "4_17" 0.4
18 "65" "90" "4_18" 0.3
19 "65" "120" "4_19" 0.3
20 "65" "90" "4_20" 0
21 "65" "120" "4_21" 0.2
22 "65" "90" "4_22" 0.1
23 "65" "120" "4_23" 0
24 "65" "90" "4_24" 0.1
25 "65" "120" "4_25" 0
26 "65" "90" "4_26" 0.1
27 "65" "120" "4_27" 0.4
28 "65" "90" "4_28" 0.3
29 "65" "120" "4_29" 0.5
30 "65" "90" "4_30" 0.3
31 "65" "120" "4_31" 0.3
32 "65" "90" "4_32" 0
33 "65" "120" "4_33" 0.4
34 "65" "90" "4_34" 0
35 "65" "120" "4_35" 0.2
36 "65" "90" "4_36" 0.1
37 "65" "120" "4_37" 0.3
38 "65" "90" "4_38" 0.6
39 "65" "120" "4_39" 0
40 "65" "90" "4_40" 0
41 "65" "120" "4_41" 0.1
42 "65" "90" "4_42" 0.2
43 "65" "120" "4_43" 0
44 "65" "90" "4_44" 0.3
45 "65" "120" "4_45" 0
46 "65" "90" "4_46" 0
47 "65" "120" "4_47" 0.4
48 "65" "90" "4_48" 0
49 "65" "120" "4_49" 0
50 "65" "90" "4_50" 0.1
1 "75" "60" "1_1" 0.9
2 "75" "90" "1_2" 0.1
3 "75" "60" "1_3" 1
4 "75" "90" "1_4" 0
5 "75" "60" "1_5" 0.5
6 "75" "90" "1_6" 0.2
7 "75" "60" "1_7" 0.7
8 "75" "90" "1_8" 0
9 "75" "60" "1_9" 0.4
10 "75" "90" "1_10" 0.1
11 "75" "60" "1_11" 0.4
12 "75" "90" "1_12" 0.4
13 "75" "60" "1_13" 0.3
14 "75" "90" "1_14" 0
15 "75" "60" "1_15" 0.5
16 "75" "90" "1_16" 0.2
17 "75" "60" "1_17" 0.4
18 "75" "90" "1_18" 0
19 "75" "60" "1_19" 0
20 "75" "90" "1_20" 0
21 "75" "60" "1_21" 0.4
22 "75" "90" "1_22" 0.1
23 "75" "60" "1_23" 0
24 "75" "90" "1_24" 0
25 "75" "60" "1_25" 0.3
26 "75" "90" "1_26" 0.1
27 "75" "60" "1_27" 1
28 "75" "90" "1_28" 0.5
29 "75" "60" "1_29" 0
30 "75" "90" "1_30" 0
31 "75" "60" "1_31" 0.3
32 "75" "90" "1_32" 0.1
33 "75" "60" "1_33" 1
34 "75" "90" "1_34" 0.3
35 "75" "60" "1_35" 0.1
36 "75" "90" "1_36" 0.3
37 "75" "60" "1_37" 0.5
38 "75" "90" "1_38" 0
39 "75" "60" "1_39" 0.1
40 "75" "90" "1_40" 0.1
41 "75" "60" "1_41" 0.1
42 "75" "90" "1_42" 0.2
43 "75" "60" "1_43" 0
44 "75" "90" "1_44" 0
45 "75" "60" "1_45" 0
46 "75" "90" "1_46" 0.2
47 "75" "60" "1_47" 0.3
48 "75" "90" "1_48" 0
49 "75" "60" "1_49" 0
50 "75" "90" "1_50" 0.7
1 "75" "60" "2_1" 0.9
2 "75" "90" "2_2" 0.1
3 "75" "60" "2_3" 0
4 "75" "90" "2_4" 0
5 "75" "60" "2_5" 0.5
6 "75" "90" "2_6" 0
7 "75" "60" "2_7" 0.7
8 "75" "90" "2_8" 0.1
9 "75" "60" "2_9" 0.4
10 "75" "90" "2_10" 0
11 "75" "60" "2_11" 0.4
12 "75" "90" "2_12" 0.2
13 "75" "60" "2_13" 0.3
14 "75" "90" "2_14" 0
15 "75" "60" "2_15" 0.5
16 "75" "90" "2_16" 0.2
17 "75" "60" "2_17" 0.4
18 "75" "90" "2_18" 0
19 "75" "60" "2_19" 0
20 "75" "90" "2_20" 0
21 "75" "60" "2_21" 0.4
22 "75" "90" "2_22" 0
23 "75" "60" "2_23" 0
24 "75" "90" "2_24" 0
25 "75" "60" "2_25" 0.2
26 "75" "90" "2_26" 0.2
27 "75" "60" "2_27" 1
28 "75" "90" "2_28" 0.6
29 "75" "60" "2_29" 0
30 "75" "90" "2_30" 0
31 "75" "60" "2_31" 0.3
32 "75" "90" "2_32" 0.1
33 "75" "60" "2_33" 1
34 "75" "90" "2_34" 0.4
35 "75" "60" "2_35" 0.1
36 "75" "90" "2_36" 0.3
37 "75" "60" "2_37" 0.5
38 "75" "90" "2_38" 0
39 "75" "60" "2_39" 0.1
40 "75" "90" "2_40" 0.1
41 "75" "60" "2_41" 0.1
42 "75" "90" "2_42" 0.2
43 "75" "60" "2_43" 0
44 "75" "90" "2_44" 0
45 "75" "60" "2_45" 0
46 "75" "90" "2_46" 0
47 "75" "60" "2_47" 0.3
48 "75" "90" "2_48" 0
49 "75" "60" "2_49" 0
50 "75" "90" "2_50" 0.4
1 "75" "120" "3_1" 0.6
2 "75" "90" "3_2" 0.1
3 "75" "120" "3_3" 0
4 "75" "90" "3_4" 0
5 "75" "120" "3_5" 0.6
6 "75" "90" "3_6" 0.4
7 "75" "120" "3_7" 0.4
8 "75" "90" "3_8" 0.1
9 "75" "120" "3_9" 0.4
10 "75" "90" "3_10" 0.1
11 "75" "120" "3_11" 0.4
12 "75" "90" "3_12" 0.3
13 "75" "120" "3_13" 0.3
14 "75" "90" "3_14" 0
15 "75" "120" "3_15" 0.6
16 "75" "90" "3_16" 0.2
17 "75" "120" "3_17" 0.1
18 "75" "90" "3_18" 0
19 "75" "120" "3_19" 0
20 "75" "90" "3_20" 0
21 "75" "120" "3_21" 0.3
22 "75" "90" "3_22" 0.1
23 "75" "120" "3_23" 0
24 "75" "90" "3_24" 0
25 "75" "120" "3_25" 0.2
26 "75" "90" "3_26" 0.2
27 "75" "120" "3_27" 0.1
28 "75" "90" "3_28" 0.6
29 "75" "120" "3_29" 0
30 "75" "90" "3_30" 0
31 "75" "120" "3_31" 0.2
32 "75" "90" "3_32" 0
33 "75" "120" "3_33" 0.1
34 "75" "90" "3_34" 0.4
35 "75" "120" "3_35" 0.1
36 "75" "90" "3_36" 0.3
37 "75" "120" "3_37" 0.4
38 "75" "90" "3_38" 0
39 "75" "120" "3_39" 0
40 "75" "90" "3_40" 0.1
41 "75" "120" "3_41" 0.1
42 "75" "90" "3_42" 0.2
43 "75" "120" "3_43" 0
44 "75" "90" "3_44" 0
45 "75" "120" "3_45" 0
46 "75" "90" "3_46" 0.2
47 "75" "120" "3_47" 0.3
48 "75" "90" "3_48" 0
49 "75" "120" "3_49" 0
50 "75" "90" "3_50" 0.5
1 "75" "120" "4_1" 0.5
2 "75" "90" "4_2" 0.1
3 "75" "120" "4_3" 0
4 "75" "90" "4_4" 0
5 "75" "120" "4_5" 0.3
6 "75" "90" "4_6" 0
7 "75" "120" "4_7" 0.3
8 "75" "90" "4_8" 0.1
9 "75" "120" "4_9" 0.4
10 "75" "90" "4_10" 0.1
11 "75" "120" "4_11" 0.1
12 "75" "90" "4_12" 0.3
13 "75" "120" "4_13" 0.3
14 "75" "90" "4_14" 0
15 "75" "120" "4_15" 0.4
16 "75" "90" "4_16" 0.2
17 "75" "120" "4_17" 0.3
18 "75" "90" "4_18" 0
19 "75" "120" "4_19" 0
20 "75" "90" "4_20" 0
21 "75" "120" "4_21" 0.3
22 "75" "90" "4_22" 0.1
23 "75" "120" "4_23" 0
24 "75" "90" "4_24" 0
25 "75" "120" "4_25" 0.2
26 "75" "90" "4_26" 0.2
27 "75" "120" "4_27" 0.2
28 "75" "90" "4_28" 0.3
29 "75" "120" "4_29" 0
30 "75" "90" "4_30" 0
31 "75" "120" "4_31" 0.3
32 "75" "90" "4_32" 0.1
33 "75" "120" "4_33" 0.5
34 "75" "90" "4_34" 0.3
35 "75" "120" "4_35" 0.1
36 "75" "90" "4_36" 0.2
37 "75" "120" "4_37" 0.5
38 "75" "90" "4_38" 0
39 "75" "120" "4_39" 0.1
40 "75" "90" "4_40" 0.1
41 "75" "120" "4_41" 0.1
42 "75" "90" "4_42" 0.2
43 "75" "120" "4_43" 0
44 "75" "90" "4_44" 0
45 "75" "120" "4_45" 0
46 "75" "90" "4_46" 0.1
47 "75" "120" "4_47" 0.3
48 "75" "90" "4_48" 0
49 "75" "120" "4_49" 0
50 "75" "90" "4_50" 0.1
