# Supplementary material for: Self-reliance crowds out group cooperation and increases wealth inequality
Source: Nat Commun. 2020 Oct 14;11:5161. doi: 10.1038/s41467-020-18896-6 (PMC7560835; doi:10.1038/s41467-020-18896-6)
Supplement: Supplementary file 3 — Source Data [file 41467_2020_18896_MOESM3_ESM.zip › source data/SupplFig16a.txt]

"group" "part" "RT" "ID"
1 2 31.57 "1_1"
1 2 31.87 "2_1"
1 2 52.52 "3_1"
1 2 138.03 "4_1"
1 2 41.86 "1_1"
1 2 22.56 "2_1"
1 2 26.21 "3_1"
1 2 27.1 "4_1"
1 2 25.88 "1_1"
1 2 27.56 "2_1"
1 2 33.22 "3_1"
1 2 15.45 "4_1"
1 2 37.87 "1_1"
1 2 27.91 "2_1"
1 2 5.96 "3_1"
1 2 10.84 "4_1"
1 2 8.74 "1_1"
1 2 16.76 "2_1"
1 2 31.28 "3_1"
1 2 21.08 "4_1"
1 2 18.7 "1_1"
1 2 11.85 "2_1"
1 2 18.53 "3_1"
1 2 8.53 "4_1"
1 2 15.13 "1_1"
1 2 19.83 "2_1"
1 2 15.08 "3_1"
1 2 14.9 "4_1"
1 2 15.19 "1_1"
1 2 20.38 "2_1"
1 2 5.69 "3_1"
1 2 13.77 "4_1"
1 2 8.43 "1_1"
1 2 12.09 "2_1"
1 2 9.57 "3_1"
1 2 6.46 "4_1"
1 2 8.04 "1_1"
1 2 7.81 "2_1"
1 2 11.66 "3_1"
1 2 9.11 "4_1"
1 3 7.03 "1_1"
1 3 11.92 "2_1"
1 3 4.92 "3_1"
1 3 10.21 "4_1"
1 3 7.51 "1_1"
1 3 6.84 "2_1"
1 3 8.55 "3_1"
1 3 6.02 "4_1"
1 3 6.08 "1_1"
1 3 8.58 "2_1"
1 3 5.61 "3_1"
1 3 8 "4_1"
1 3 9.3 "1_1"
1 3 8.12 "2_1"
1 3 5.5 "3_1"
1 3 5.16 "4_1"
1 3 5.31 "1_1"
1 3 7.38 "2_1"
1 3 44.25 "3_1"
1 3 7.35 "4_1"
1 3 5.68 "1_1"
1 3 4.79 "2_1"
1 3 9.75 "3_1"
1 3 10.98 "4_1"
1 3 6.34 "1_1"
1 3 5.3 "2_1"
1 3 5.83 "3_1"
1 3 4.89 "4_1"
1 3 7.86 "1_1"
1 3 6.85 "2_1"
1 3 4.73 "3_1"
1 3 5.95 "4_1"
1 3 6.22 "1_1"
1 3 4.39 "2_1"
1 3 5.83 "3_1"
1 3 4.09 "4_1"
1 3 4.28 "1_1"
1 3 5.4 "2_1"
1 3 6.43 "3_1"
1 3 4.18 "4_1"
1 4 10.03 "1_1"
1 4 22.89 "2_1"
1 4 22.9 "3_1"
1 4 17.36 "4_1"
1 4 7.2 "1_1"
1 4 13.17 "2_1"
1 4 7.5 "3_1"
1 4 8.67 "4_1"
1 4 12.74 "1_1"
1 4 12.62 "2_1"
1 4 9.29 "3_1"
1 4 6.69 "4_1"
1 4 9.53 "1_1"
1 4 7.61 "2_1"
1 4 18.84 "3_1"
1 4 17.64 "4_1"
1 4 17.35 "1_1"
1 4 5.95 "2_1"
1 4 5.32 "3_1"
1 4 7.12 "4_1"
1 4 11.74 "1_1"
1 4 8.19 "2_1"
1 4 5.98 "3_1"
1 4 6.23 "4_1"
1 4 7.41 "1_1"
1 4 7.21 "2_1"
1 4 12.35 "3_1"
1 4 7.65 "4_1"
1 4 6.43 "1_1"
1 4 21.29 "2_1"
1 4 9.65 "3_1"
1 4 6.09 "4_1"
1 4 12.14 "1_1"
1 4 25.16 "2_1"
1 4 5.68 "3_1"
1 4 5.9 "4_1"
1 4 7.61 "1_1"
1 4 13.97 "2_1"
1 4 5.63 "3_1"
1 4 5.62 "4_1"
1 5 9.36 "1_1"
1 5 25.59 "2_1"
1 5 41.21 "3_1"
1 5 10.48 "4_1"
1 5 6.03 "1_1"
1 5 8.51 "2_1"
1 5 7.07 "3_1"
1 5 28.63 "4_1"
1 5 6.48 "1_1"
1 5 16.73 "2_1"
1 5 12.2 "3_1"
1 5 7.08 "4_1"
1 5 8.73 "1_1"
1 5 9.75 "2_1"
1 5 4.57 "3_1"
1 5 9.79 "4_1"
1 5 4.96 "1_1"
1 5 9.64 "2_1"
1 5 8.1 "3_1"
1 5 6.61 "4_1"
1 5 6.05 "1_1"
1 5 7.18 "2_1"
1 5 9 "3_1"
1 5 8.9 "4_1"
1 5 6.11 "1_1"
1 5 6.59 "2_1"
1 5 6.98 "3_1"
1 5 8.37 "4_1"
1 5 10.86 "1_1"
1 5 13.89 "2_1"
1 5 8.99 "3_1"
1 5 16.05 "4_1"
1 5 8.14 "1_1"
1 5 5.59 "2_1"
1 5 7.13 "3_1"
1 5 11.3 "4_1"
1 5 5.8 "1_1"
1 5 10.41 "2_1"
1 5 5.63 "3_1"
1 5 7.18 "4_1"
1 6 8.68 "1_1"
1 6 16.66 "2_1"
1 6 21.36 "3_1"
1 6 31.5 "4_1"
1 6 8.23 "1_1"
1 6 7.16 "2_1"
1 6 4.4 "3_1"
1 6 12.09 "4_1"
1 6 5.98 "1_1"
1 6 7.94 "2_1"
1 6 4.26 "3_1"
1 6 85.84 "4_1"
1 6 5.15 "1_1"
1 6 6.58 "2_1"
1 6 5.55 "3_1"
1 6 9.83 "4_1"
1 6 5.46 "1_1"
1 6 14.97 "2_1"
1 6 9.98 "3_1"
1 6 6.16 "4_1"
1 6 4.87 "1_1"
1 6 10.33 "2_1"
1 6 7.12 "3_1"
1 6 9.84 "4_1"
1 6 6.35 "1_1"
1 6 11.87 "2_1"
1 6 5.26 "3_1"
1 6 11.51 "4_1"
1 6 7.16 "1_1"
1 6 9.75 "2_1"
1 6 5.18 "3_1"
1 6 15.46 "4_1"
1 6 5.74 "1_1"
1 6 7.7 "2_1"
1 6 4.42 "3_1"
1 6 5.8 "4_1"
1 6 5.15 "1_1"
1 6 5.65 "2_1"
1 6 8.69 "3_1"
1 6 5.87 "4_1"
2 2 11.33 "1_2"
2 2 26.52 "2_2"
2 2 59.12 "3_2"
2 2 21.69 "4_2"
2 2 14.99 "1_2"
2 2 43.66 "2_2"
2 2 32.51 "3_2"
2 2 23.74 "4_2"
2 2 23.2 "1_2"
2 2 37.59 "2_2"
2 2 17.29 "3_2"
2 2 15.24 "4_2"
2 2 13.03 "1_2"
2 2 20.44 "2_2"
2 2 8.16 "3_2"
2 2 23.59 "4_2"
2 2 12.33 "1_2"
2 2 7.93 "2_2"
2 2 7.33 "3_2"
2 2 9.48 "4_2"
2 2 7.76 "1_2"
2 2 16.64 "2_2"
2 2 9.63 "3_2"
2 2 12.39 "4_2"
2 2 7.81 "1_2"
2 2 65.76 "2_2"
2 2 9.81 "3_2"
2 2 18.04 "4_2"
2 2 9.09 "1_2"
2 2 7.18 "2_2"
2 2 9.48 "3_2"
2 2 15.7 "4_2"
2 2 6.25 "1_2"
2 2 8 "2_2"
2 2 18.71 "3_2"
2 2 11.95 "4_2"
2 2 7.91 "1_2"
2 2 7.59 "2_2"
2 2 9.72 "3_2"
2 2 15.38 "4_2"
2 3 9.88 "1_2"
2 3 21.46 "2_2"
2 3 20.33 "3_2"
2 3 6.38 "4_2"
2 3 7.35 "1_2"
2 3 4.4 "2_2"
2 3 10.31 "3_2"
2 3 10.25 "4_2"
2 3 8.45 "1_2"
2 3 6.35 "2_2"
2 3 7.14 "3_2"
2 3 4.11 "4_2"
2 3 4.25 "1_2"
2 3 3.49 "2_2"
2 3 10.6 "3_2"
2 3 7.62 "4_2"
2 3 6.78 "1_2"
2 3 3.8 "2_2"
2 3 8.06 "3_2"
2 3 5.14 "4_2"
2 3 8.06 "1_2"
2 3 5.94 "2_2"
2 3 5.73 "3_2"
2 3 4.91 "4_2"
2 3 4.49 "1_2"
2 3 3.49 "2_2"
2 3 7.16 "3_2"
2 3 4.57 "4_2"
2 3 6.64 "1_2"
2 3 3.36 "2_2"
2 3 3.93 "3_2"
2 3 3.99 "4_2"
2 3 5.82 "1_2"
2 3 2.94 "2_2"
2 3 5.12 "3_2"
2 3 5.96 "4_2"
2 3 6.31 "1_2"
2 3 4.89 "2_2"
2 3 4.71 "3_2"
2 3 4.38 "4_2"
2 4 16.11 "1_2"
2 4 15.36 "2_2"
2 4 11.41 "3_2"
2 4 10.92 "4_2"
2 4 8.25 "1_2"
2 4 28.82 "2_2"
2 4 13.22 "3_2"
2 4 6.03 "4_2"
2 4 5.56 "1_2"
2 4 6.21 "2_2"
2 4 16.95 "3_2"
2 4 7.94 "4_2"
2 4 5.86 "1_2"
2 4 4.43 "2_2"
2 4 16.15 "3_2"
2 4 9.56 "4_2"
2 4 5.05 "1_2"
2 4 4.12 "2_2"
2 4 5.03 "3_2"
2 4 4.3 "4_2"
2 4 5.43 "1_2"
2 4 4.34 "2_2"
2 4 7.24 "3_2"
2 4 13.22 "4_2"
2 4 7.88 "1_2"
2 4 4.99 "2_2"
2 4 7.3 "3_2"
2 4 9.85 "4_2"
2 4 7.28 "1_2"
2 4 6.01 "2_2"
2 4 9.83 "3_2"
2 4 7.94 "4_2"
2 4 5.61 "1_2"
2 4 4.36 "2_2"
2 4 5.41 "3_2"
2 4 7.14 "4_2"
2 4 7.6 "1_2"
2 4 4.47 "2_2"
2 4 7.12 "3_2"
2 4 6.26 "4_2"
2 5 7.69 "1_2"
2 5 12.06 "2_2"
2 5 8.83 "3_2"
2 5 10.91 "4_2"
2 5 7.2 "1_2"
2 5 5.53 "2_2"
2 5 7.19 "3_2"
2 5 5.53 "4_2"
2 5 11.9 "1_2"
2 5 5.88 "2_2"
2 5 11.22 "3_2"
2 5 6.78 "4_2"
2 5 7.14 "1_2"
2 5 5.77 "2_2"
2 5 15.74 "3_2"
2 5 6.49 "4_2"
2 5 6.35 "1_2"
2 5 3.76 "2_2"
2 5 11.17 "3_2"
2 5 5.42 "4_2"
2 5 7.41 "1_2"
2 5 4.56 "2_2"
2 5 6.83 "3_2"
2 5 6.07 "4_2"
2 5 5.6 "1_2"
2 5 4.09 "2_2"
2 5 9.68 "3_2"
2 5 3.55 "4_2"
2 5 6.45 "1_2"
2 5 5.12 "2_2"
2 5 8.64 "3_2"
2 5 4.11 "4_2"
2 5 7.58 "1_2"
2 5 4.82 "2_2"
2 5 4.96 "3_2"
2 5 4.2 "4_2"
2 5 9.78 "1_2"
2 5 4.05 "2_2"
2 5 5.55 "3_2"
2 5 4.41 "4_2"
2 6 6.51 "1_2"
2 6 4.42 "2_2"
2 6 5.65 "3_2"
2 6 7 "4_2"
2 6 5.91 "1_2"
2 6 4.42 "2_2"
2 6 4.24 "3_2"
2 6 5.61 "4_2"
2 6 6.26 "1_2"
2 6 4.84 "2_2"
2 6 7.46 "3_2"
2 6 6.52 "4_2"
2 6 7.16 "1_2"
2 6 4.95 "2_2"
2 6 5.83 "3_2"
2 6 5.38 "4_2"
2 6 5.5 "1_2"
2 6 6.09 "2_2"
2 6 6.2 "3_2"
2 6 5.13 "4_2"
2 6 6.44 "1_2"
2 6 5.61 "2_2"
2 6 4.76 "3_2"
2 6 4.53 "4_2"
2 6 6.27 "1_2"
2 6 7.25 "2_2"
2 6 5.43 "3_2"
2 6 4.67 "4_2"
2 6 5.65 "1_2"
2 6 4.57 "2_2"
2 6 4.76 "3_2"
2 6 8.05 "4_2"
2 6 19.7 "1_2"
2 6 26.46 "2_2"
2 6 5.83 "3_2"
2 6 8.27 "4_2"
2 6 7.09 "1_2"
2 6 4.71 "2_2"
2 6 4.2 "3_2"
2 6 13.65 "4_2"
3 2 30.73 "1_3"
3 2 25.88 "2_3"
3 2 29.75 "3_3"
3 2 59.19 "4_3"
3 2 9.94 "1_3"
3 2 19.75 "2_3"
3 2 44.8 "3_3"
3 2 52.31 "4_3"
3 2 10.52 "1_3"
3 2 27.46 "2_3"
3 2 22.88 "3_3"
3 2 28.47 "4_3"
3 2 11.46 "1_3"
3 2 23.8 "2_3"
3 2 29.63 "3_3"
3 2 7.67 "4_3"
3 2 7.95 "1_3"
3 2 18.93 "2_3"
3 2 20.67 "3_3"
3 2 8.72 "4_3"
3 2 8.46 "1_3"
3 2 21.78 "2_3"
3 2 24.91 "3_3"
3 2 8.44 "4_3"
3 2 11.14 "1_3"
3 2 31.54 "2_3"
3 2 11.66 "3_3"
3 2 10.78 "4_3"
3 2 10.09 "1_3"
3 2 19.36 "2_3"
3 2 8.31 "3_3"
3 2 6.76 "4_3"
3 2 7.69 "1_3"
3 2 15.8 "2_3"
3 2 9.24 "3_3"
3 2 9.01 "4_3"
3 2 6.72 "1_3"
3 2 23.01 "2_3"
3 2 8.8 "3_3"
3 2 11.33 "4_3"
3 3 8.64 "1_3"
3 3 29.29 "2_3"
3 3 14.92 "3_3"
3 3 18.98 "4_3"
3 3 4.83 "1_3"
3 3 9.69 "2_3"
3 3 11.06 "3_3"
3 3 12.37 "4_3"
3 3 5.85 "1_3"
3 3 8.71 "2_3"
3 3 7.44 "3_3"
3 3 8.47 "4_3"
3 3 4.5 "1_3"
3 3 8.75 "2_3"
3 3 29.12 "3_3"
3 3 7.56 "4_3"
3 3 5.3 "1_3"
3 3 13.99 "2_3"
3 3 15.66 "3_3"
3 3 6.78 "4_3"
3 3 4.1 "1_3"
3 3 8.21 "2_3"
3 3 9.94 "3_3"
3 3 7.07 "4_3"
3 3 5.45 "1_3"
3 3 15.95 "2_3"
3 3 6.49 "3_3"
3 3 8.02 "4_3"
3 3 6.87 "1_3"
3 3 19.68 "2_3"
3 3 13.12 "3_3"
3 3 8.57 "4_3"
3 3 8.72 "1_3"
3 3 17.82 "2_3"
3 3 7.91 "3_3"
3 3 6.68 "4_3"
3 3 5.78 "1_3"
3 3 13.91 "2_3"
3 3 8.67 "3_3"
3 3 7.72 "4_3"
3 4 4.74 "1_3"
3 4 15.4 "2_3"
3 4 7.1 "3_3"
3 4 7.89 "4_3"
3 4 5.19 "1_3"
3 4 11.99 "2_3"
3 4 10.21 "3_3"
3 4 7.34 "4_3"
3 4 4.81 "1_3"
3 4 11.18 "2_3"
3 4 7.85 "3_3"
3 4 6.91 "4_3"
3 4 7.2 "1_3"
3 4 13.99 "2_3"
3 4 16.15 "3_3"
3 4 6.32 "4_3"
3 4 5.6 "1_3"
3 4 17.28 "2_3"
3 4 8.58 "3_3"
3 4 6.67 "4_3"
3 4 5.07 "1_3"
3 4 6.92 "2_3"
3 4 8.03 "3_3"
3 4 6.76 "4_3"
3 4 5.17 "1_3"
3 4 11.97 "2_3"
3 4 11.23 "3_3"
3 4 5.96 "4_3"
3 4 4.52 "1_3"
3 4 14.12 "2_3"
3 4 11.38 "3_3"
3 4 7.43 "4_3"
3 4 5.82 "1_3"
3 4 11.95 "2_3"
3 4 7.51 "3_3"
3 4 6.83 "4_3"
3 4 4.48 "1_3"
3 4 12.32 "2_3"
3 4 9.24 "3_3"
3 4 9.11 "4_3"
3 5 5.57 "1_3"
3 5 22.02 "2_3"
3 5 16.42 "3_3"
3 5 15.97 "4_3"
3 5 8.81 "1_3"
3 5 18.01 "2_3"
3 5 12.24 "3_3"
3 5 9.59 "4_3"
3 5 4.48 "1_3"
3 5 7.46 "2_3"
3 5 7.27 "3_3"
3 5 6.16 "4_3"
3 5 4.49 "1_3"
3 5 9.91 "2_3"
3 5 7.51 "3_3"
3 5 5.72 "4_3"
3 5 4.68 "1_3"
3 5 12.22 "2_3"
3 5 7.38 "3_3"
3 5 5.57 "4_3"
3 5 4.6 "1_3"
3 5 8.65 "2_3"
3 5 7 "3_3"
3 5 9.54 "4_3"
3 5 4.85 "1_3"
3 5 10.45 "2_3"
3 5 8.45 "3_3"
3 5 6.08 "4_3"
3 5 5.03 "1_3"
3 5 12.14 "2_3"
3 5 5.28 "3_3"
3 5 5.81 "4_3"
3 5 5 "1_3"
3 5 17.97 "2_3"
3 5 10.39 "3_3"
3 5 7.6 "4_3"
3 5 4.82 "1_3"
3 5 7.56 "2_3"
3 5 7.31 "3_3"
3 5 8.1 "4_3"
3 6 6.04 "1_3"
3 6 10.56 "2_3"
3 6 9.1 "3_3"
3 6 7.44 "4_3"
3 6 3.66 "1_3"
3 6 9.62 "2_3"
3 6 7.6 "3_3"
3 6 5.04 "4_3"
3 6 4.77 "1_3"
3 6 15.08 "2_3"
3 6 5.29 "3_3"
3 6 6.3 "4_3"
3 6 4.14 "1_3"
3 6 6.45 "2_3"
3 6 3.99 "3_3"
3 6 4.19 "4_3"
3 6 3.74 "1_3"
3 6 10.47 "2_3"
3 6 5.01 "3_3"
3 6 5.25 "4_3"
3 6 6.49 "1_3"
3 6 6.43 "2_3"
3 6 4.92 "3_3"
3 6 5.22 "4_3"
3 6 4.58 "1_3"
3 6 7.77 "2_3"
3 6 3.68 "3_3"
3 6 6.03 "4_3"
3 6 4.22 "1_3"
3 6 10 "2_3"
3 6 4.84 "3_3"
3 6 5.01 "4_3"
3 6 3.95 "1_3"
3 6 7.79 "2_3"
3 6 6.92 "3_3"
3 6 7.53 "4_3"
3 6 3.69 "1_3"
3 6 9.97 "2_3"
3 6 4.63 "3_3"
3 6 4.87 "4_3"
4 2 33.25 "1_4"
4 2 41.82 "2_4"
4 2 117.04 "3_4"
4 2 17.17 "4_4"
4 2 39.85 "1_4"
4 2 16.48 "2_4"
4 2 199.34 "3_4"
4 2 20.98 "4_4"
4 2 20.43 "1_4"
4 2 10.01 "2_4"
4 2 52.76 "3_4"
4 2 11.55 "4_4"
4 2 28.94 "1_4"
4 2 7.52 "2_4"
4 2 12.14 "3_4"
4 2 8.42 "4_4"
4 2 14.38 "1_4"
4 2 6.8 "2_4"
4 2 10.21 "3_4"
4 2 9.69 "4_4"
4 2 20.82 "1_4"
4 2 10.15 "2_4"
4 2 17.69 "3_4"
4 2 7.93 "4_4"
4 2 5.49 "1_4"
4 2 12.61 "2_4"
4 2 22.9 "3_4"
4 2 9.13 "4_4"
4 2 10.52 "1_4"
4 2 8.68 "2_4"
4 2 11.32 "3_4"
4 2 9.77 "4_4"
4 2 8.72 "1_4"
4 2 11.12 "2_4"
4 2 9.25 "3_4"
4 2 16.63 "4_4"
4 2 20.61 "1_4"
4 2 11.45 "2_4"
4 2 9.21 "3_4"
4 2 7.27 "4_4"
4 3 21.37 "1_4"
4 3 15.49 "2_4"
4 3 30.87 "3_4"
4 3 20.89 "4_4"
4 3 29.22 "1_4"
4 3 16.19 "2_4"
4 3 71.18 "3_4"
4 3 12.63 "4_4"
4 3 15.66 "1_4"
4 3 8.6 "2_4"
4 3 25.28 "3_4"
4 3 30.21 "4_4"
4 3 6.8 "1_4"
4 3 8.16 "2_4"
4 3 11.12 "3_4"
4 3 16.04 "4_4"
4 3 5 "1_4"
4 3 8.25 "2_4"
4 3 17.16 "3_4"
4 3 9.42 "4_4"
4 3 9.25 "1_4"
4 3 8.72 "2_4"
4 3 21.78 "3_4"
4 3 7.78 "4_4"
4 3 8.82 "1_4"
4 3 6.81 "2_4"
4 3 8.73 "3_4"
4 3 5.37 "4_4"
4 3 4.36 "1_4"
4 3 5.25 "2_4"
4 3 43.77 "3_4"
4 3 5.37 "4_4"
4 3 7.99 "1_4"
4 3 6.26 "2_4"
4 3 32.11 "3_4"
4 3 6.95 "4_4"
4 3 18.6 "1_4"
4 3 5.97 "2_4"
4 3 8.97 "3_4"
4 3 7.01 "4_4"
4 4 7.51 "1_4"
4 4 7.58 "2_4"
4 4 16.34 "3_4"
4 4 21.4 "4_4"
4 4 4.74 "1_4"
4 4 6.64 "2_4"
4 4 25.44 "3_4"
4 4 6.21 "4_4"
4 4 5.09 "1_4"
4 4 5.66 "2_4"
4 4 10.44 "3_4"
4 4 5.2 "4_4"
4 4 4.27 "1_4"
4 4 4.85 "2_4"
4 4 8.3 "3_4"
4 4 5.77 "4_4"
4 4 3.88 "1_4"
4 4 5.88 "2_4"
4 4 8.46 "3_4"
4 4 5.44 "4_4"
4 4 4.56 "1_4"
4 4 4.71 "2_4"
4 4 13.12 "3_4"
4 4 5.3 "4_4"
4 4 3.93 "1_4"
4 4 5.11 "2_4"
4 4 7.58 "3_4"
4 4 6.78 "4_4"
4 4 3.72 "1_4"
4 4 5.38 "2_4"
4 4 7.33 "3_4"
4 4 9.79 "4_4"
4 4 5.14 "1_4"
4 4 5.18 "2_4"
4 4 7.56 "3_4"
4 4 4.92 "4_4"
4 4 3.81 "1_4"
4 4 5.39 "2_4"
4 4 7.64 "3_4"
4 4 4.82 "4_4"
4 5 9.08 "1_4"
4 5 13.42 "2_4"
4 5 36.54 "3_4"
4 5 13.04 "4_4"
4 5 3.26 "1_4"
4 5 7.03 "2_4"
4 5 6.99 "3_4"
4 5 6.08 "4_4"
4 5 4.37 "1_4"
4 5 6.2 "2_4"
4 5 7.46 "3_4"
4 5 4.97 "4_4"
4 5 4.36 "1_4"
4 5 10.06 "2_4"
4 5 24.45 "3_4"
4 5 5.26 "4_4"
4 5 6.22 "1_4"
4 5 7.6 "2_4"
4 5 6.02 "3_4"
4 5 6.84 "4_4"
4 5 7.15 "1_4"
4 5 4.84 "2_4"
4 5 8.17 "3_4"
4 5 5.01 "4_4"
4 5 4.7 "1_4"
4 5 4.65 "2_4"
4 5 6.49 "3_4"
4 5 3.84 "4_4"
4 5 5.41 "1_4"
4 5 5.31 "2_4"
4 5 7.18 "3_4"
4 5 4.69 "4_4"
4 5 5.58 "1_4"
4 5 4.05 "2_4"
4 5 6.55 "3_4"
4 5 4.44 "4_4"
4 5 4.64 "1_4"
4 5 4.91 "2_4"
4 5 7.36 "3_4"
4 5 5.5 "4_4"
4 6 3.03 "1_4"
4 6 10.29 "2_4"
4 6 11.19 "3_4"
4 6 5.68 "4_4"
4 6 3.59 "1_4"
4 6 5.52 "2_4"
4 6 5.42 "3_4"
4 6 3.78 "4_4"
4 6 3.43 "1_4"
4 6 5.17 "2_4"
4 6 8.01 "3_4"
4 6 3.11 "4_4"
4 6 3.92 "1_4"
4 6 3.22 "2_4"
4 6 6.06 "3_4"
4 6 4.94 "4_4"
4 6 3.42 "1_4"
4 6 2.33 "2_4"
4 6 5.52 "3_4"
4 6 3.15 "4_4"
4 6 3.34 "1_4"
4 6 2.29 "2_4"
4 6 4.61 "3_4"
4 6 3.68 "4_4"
4 6 2.42 "1_4"
4 6 1.94 "2_4"
4 6 3.23 "3_4"
4 6 2.8 "4_4"
4 6 5.6 "1_4"
4 6 2.16 "2_4"
4 6 2.77 "3_4"
4 6 3.57 "4_4"
4 6 2.61 "1_4"
4 6 3.13 "2_4"
4 6 3.6 "3_4"
4 6 3.45 "4_4"
4 6 2.96 "1_4"
4 6 2.89 "2_4"
4 6 4.7 "3_4"
4 6 3.36 "4_4"
5 2 21.27 "1_5"
5 2 17.2 "2_5"
5 2 52.77 "3_5"
5 2 64.8 "4_5"
5 2 28.51 "1_5"
5 2 16.11 "2_5"
5 2 16.59 "3_5"
5 2 76.34 "4_5"
5 2 22.44 "1_5"
5 2 18.27 "2_5"
5 2 35.24 "3_5"
5 2 16.47 "4_5"
5 2 21.86 "1_5"
5 2 10.62 "2_5"
5 2 30.15 "3_5"
5 2 19.3 "4_5"
5 2 9.69 "1_5"
5 2 10.54 "2_5"
5 2 21.27 "3_5"
5 2 21.82 "4_5"
5 2 9.82 "1_5"
5 2 10.04 "2_5"
5 2 13.59 "3_5"
5 2 35.57 "4_5"
5 2 9.22 "1_5"
5 2 7.52 "2_5"
5 2 19.02 "3_5"
5 2 32.92 "4_5"
5 2 12.69 "1_5"
5 2 10.89 "2_5"
5 2 6.42 "3_5"
5 2 50.91 "4_5"
5 2 18.22 "1_5"
5 2 7.99 "2_5"
5 2 9.36 "3_5"
5 2 26.62 "4_5"
5 2 17.97 "1_5"
5 2 8.2 "2_5"
5 2 6.57 "3_5"
5 2 27.27 "4_5"
5 3 25.8 "1_5"
5 3 14.44 "2_5"
5 3 15.12 "3_5"
5 3 9.36 "4_5"
5 3 11.66 "1_5"
5 3 7.58 "2_5"
5 3 23.57 "3_5"
5 3 9.8 "4_5"
5 3 8.22 "1_5"
5 3 5.15 "2_5"
5 3 15.44 "3_5"
5 3 9.73 "4_5"
5 3 10.02 "1_5"
5 3 5.73 "2_5"
5 3 4.95 "3_5"
5 3 15.59 "4_5"
5 3 11.97 "1_5"
5 3 6.03 "2_5"
5 3 19.18 "3_5"
5 3 8.72 "4_5"
5 3 12.01 "1_5"
5 3 5.01 "2_5"
5 3 7.63 "3_5"
5 3 18.84 "4_5"
5 3 16.81 "1_5"
5 3 4.92 "2_5"
5 3 8.66 "3_5"
5 3 15.54 "4_5"
5 3 7.23 "1_5"
5 3 4.62 "2_5"
5 3 7.61 "3_5"
5 3 7.95 "4_5"
5 3 7.43 "1_5"
5 3 5.67 "2_5"
5 3 18.26 "3_5"
5 3 6.35 "4_5"
5 3 7.88 "1_5"
5 3 4.88 "2_5"
5 3 10.55 "3_5"
5 3 7.07 "4_5"
5 4 12.89 "1_5"
5 4 4.52 "2_5"
5 4 12.39 "3_5"
5 4 12.1 "4_5"
5 4 4.34 "1_5"
5 4 4.17 "2_5"
5 4 4.81 "3_5"
5 4 7.15 "4_5"
5 4 4.84 "1_5"
5 4 3.01 "2_5"
5 4 2.81 "3_5"
5 4 4.84 "4_5"
5 4 5.09 "1_5"
5 4 3.51 "2_5"
5 4 3.7 "3_5"
5 4 5.15 "4_5"
5 4 12.81 "1_5"
5 4 2.87 "2_5"
5 4 4.34 "3_5"
5 4 5 "4_5"
5 4 7.75 "1_5"
5 4 3.7 "2_5"
5 4 5.89 "3_5"
5 4 8.36 "4_5"
5 4 9.55 "1_5"
5 4 3.76 "2_5"
5 4 3.15 "3_5"
5 4 4.91 "4_5"
5 4 20.08 "1_5"
5 4 3.57 "2_5"
5 4 3.89 "3_5"
5 4 5.19 "4_5"
5 4 12.69 "1_5"
5 4 2.82 "2_5"
5 4 4.12 "3_5"
5 4 5.88 "4_5"
5 4 6.81 "1_5"
5 4 9.92 "2_5"
5 4 5.98 "3_5"
5 4 10.38 "4_5"
5 5 16.24 "1_5"
5 5 10.05 "2_5"
5 5 11.52 "3_5"
5 5 8.88 "4_5"
5 5 6.74 "1_5"
5 5 10.23 "2_5"
5 5 6.92 "3_5"
5 5 16.51 "4_5"
5 5 7.15 "1_5"
5 5 8.8 "2_5"
5 5 9.75 "3_5"
5 5 10.18 "4_5"
5 5 12.11 "1_5"
5 5 4.7 "2_5"
5 5 12.52 "3_5"
5 5 17.5 "4_5"
5 5 7.23 "1_5"
5 5 7.84 "2_5"
5 5 7.9 "3_5"
5 5 10.68 "4_5"
5 5 5.27 "1_5"
5 5 4.87 "2_5"
5 5 5.28 "3_5"
5 5 12.9 "4_5"
5 5 5.43 "1_5"
5 5 5.58 "2_5"
5 5 8.15 "3_5"
5 5 7.11 "4_5"
5 5 4.2 "1_5"
5 5 5.93 "2_5"
5 5 4.89 "3_5"
5 5 10.03 "4_5"
5 5 7.53 "1_5"
5 5 3.51 "2_5"
5 5 4.28 "3_5"
5 5 8.91 "4_5"
5 5 6.9 "1_5"
5 5 4.25 "2_5"
5 5 4.45 "3_5"
5 5 9.48 "4_5"
5 6 7.69 "1_5"
5 6 4.16 "2_5"
5 6 16.58 "3_5"
5 6 10.08 "4_5"
5 6 6.76 "1_5"
5 6 4.26 "2_5"
5 6 13.23 "3_5"
5 6 41.91 "4_5"
5 6 5.92 "1_5"
5 6 5.93 "2_5"
5 6 11.43 "3_5"
5 6 19.19 "4_5"
5 6 5.84 "1_5"
5 6 5.04 "2_5"
5 6 8.3 "3_5"
5 6 17.53 "4_5"
5 6 7.1 "1_5"
5 6 6.97 "2_5"
5 6 7.74 "3_5"
5 6 53.34 "4_5"
5 6 8.57 "1_5"
5 6 8.87 "2_5"
5 6 11.26 "3_5"
5 6 7.55 "4_5"
5 6 7.69 "1_5"
5 6 6.47 "2_5"
5 6 6.4 "3_5"
5 6 9.61 "4_5"
5 6 6.5 "1_5"
5 6 6.53 "2_5"
5 6 7.04 "3_5"
5 6 11.07 "4_5"
5 6 9.62 "1_5"
5 6 8.03 "2_5"
5 6 7.21 "3_5"
5 6 13.33 "4_5"
5 6 7.82 "1_5"
5 6 8.97 "2_5"
5 6 7.43 "3_5"
5 6 7.39 "4_5"
6 2 36.51 "1_6"
6 2 46.67 "2_6"
6 2 16.88 "3_6"
6 2 35.55 "4_6"
6 2 20.94 "1_6"
6 2 20.62 "2_6"
6 2 18.67 "3_6"
6 2 21.07 "4_6"
6 2 15.59 "1_6"
6 2 19.57 "2_6"
6 2 24.17 "3_6"
6 2 17.48 "4_6"
6 2 18.73 "1_6"
6 2 15.12 "2_6"
6 2 118.69 "3_6"
6 2 10.01 "4_6"
6 2 12.36 "1_6"
6 2 38.44 "2_6"
6 2 9.44 "3_6"
6 2 12.22 "4_6"
6 2 6.46 "1_6"
6 2 9.65 "2_6"
6 2 7.42 "3_6"
6 2 17.82 "4_6"
6 2 15.66 "1_6"
6 2 8.62 "2_6"
6 2 7.74 "3_6"
6 2 8.09 "4_6"
6 2 10.56 "1_6"
6 2 8.44 "2_6"
6 2 14.85 "3_6"
6 2 8.91 "4_6"
6 2 11.67 "1_6"
6 2 9.77 "2_6"
6 2 100.38 "3_6"
6 2 11.06 "4_6"
6 2 9.68 "1_6"
6 2 8.06 "2_6"
6 2 8.6 "3_6"
6 2 8.14 "4_6"
6 3 15.53 "1_6"
6 3 12.44 "2_6"
6 3 13.48 "3_6"
6 3 22.08 "4_6"
6 3 11.18 "1_6"
6 3 6.89 "2_6"
6 3 13.13 "3_6"
6 3 8.63 "4_6"
6 3 8.77 "1_6"
6 3 6.71 "2_6"
6 3 8.06 "3_6"
6 3 7.85 "4_6"
6 3 8.22 "1_6"
6 3 10.74 "2_6"
6 3 4.72 "3_6"
6 3 9.06 "4_6"
6 3 6.95 "1_6"
6 3 7.29 "2_6"
6 3 5.94 "3_6"
6 3 8.19 "4_6"
6 3 6.01 "1_6"
6 3 8.19 "2_6"
6 3 3.56 "3_6"
6 3 6.95 "4_6"
6 3 10.4 "1_6"
6 3 7.83 "2_6"
6 3 5.12 "3_6"
6 3 8.89 "4_6"
6 3 7.89 "1_6"
6 3 7 "2_6"
6 3 8.2 "3_6"
6 3 6.11 "4_6"
6 3 5.16 "1_6"
6 3 8.23 "2_6"
6 3 5.94 "3_6"
6 3 9.68 "4_6"
6 3 13.98 "1_6"
6 3 7.61 "2_6"
6 3 3.97 "3_6"
6 3 16.67 "4_6"
6 4 12.85 "1_6"
6 4 15.54 "2_6"
6 4 8.38 "3_6"
6 4 25.85 "4_6"
6 4 34.88 "1_6"
6 4 3.78 "2_6"
6 4 4.58 "3_6"
6 4 11.27 "4_6"
6 4 10.25 "1_6"
6 4 4.74 "2_6"
6 4 5.28 "3_6"
6 4 10.95 "4_6"
6 4 8.46 "1_6"
6 4 6.38 "2_6"
6 4 4.4 "3_6"
6 4 8.6 "4_6"
6 4 14.31 "1_6"
6 4 7.07 "2_6"
6 4 2.81 "3_6"
6 4 22.6 "4_6"
6 4 3.44 "1_6"
6 4 14.48 "2_6"
6 4 2.86 "3_6"
6 4 5.96 "4_6"
6 4 6.72 "1_6"
6 4 5.19 "2_6"
6 4 3.3 "3_6"
6 4 5.67 "4_6"
6 4 8.94 "1_6"
6 4 7.79 "2_6"
6 4 3.26 "3_6"
6 4 10.17 "4_6"
6 4 5.45 "1_6"
6 4 7.15 "2_6"
6 4 2.93 "3_6"
6 4 6.28 "4_6"
6 4 3.5 "1_6"
6 4 5.56 "2_6"
6 4 3.88 "3_6"
6 4 18.52 "4_6"
6 5 17.54 "1_6"
6 5 9.15 "2_6"
6 5 17.03 "3_6"
6 5 17.63 "4_6"
6 5 9.49 "1_6"
6 5 12.38 "2_6"
6 5 6.66 "3_6"
6 5 31.94 "4_6"
6 5 7.77 "1_6"
6 5 5.17 "2_6"
6 5 47.4 "3_6"
6 5 6.95 "4_6"
6 5 8.73 "1_6"
6 5 7.17 "2_6"
6 5 5.63 "3_6"
6 5 6.07 "4_6"
6 5 7.87 "1_6"
6 5 5.56 "2_6"
6 5 4.43 "3_6"
6 5 4.74 "4_6"
6 5 6.28 "1_6"
6 5 7.02 "2_6"
6 5 4.55 "3_6"
6 5 9.75 "4_6"
6 5 6.33 "1_6"
6 5 5.72 "2_6"
6 5 3.47 "3_6"
6 5 8.52 "4_6"
6 5 8.25 "1_6"
6 5 4.57 "2_6"
6 5 4.11 "3_6"
6 5 7.55 "4_6"
6 5 7.39 "1_6"
6 5 6.42 "2_6"
6 5 4.43 "3_6"
6 5 6.08 "4_6"
6 5 5.99 "1_6"
6 5 14.36 "2_6"
6 5 6.58 "3_6"
6 5 5.48 "4_6"
6 6 5.35 "1_6"
6 6 17.57 "2_6"
6 6 6.12 "3_6"
6 6 10.47 "4_6"
6 6 5.34 "1_6"
6 6 9.55 "2_6"
6 6 3.92 "3_6"
6 6 4.9 "4_6"
6 6 8.67 "1_6"
6 6 4.3 "2_6"
6 6 18.54 "3_6"
6 6 6.4 "4_6"
6 6 4.92 "1_6"
6 6 4.11 "2_6"
6 6 3.63 "3_6"
6 6 5.97 "4_6"
6 6 4.08 "1_6"
6 6 4.94 "2_6"
6 6 4.19 "3_6"
6 6 5.25 "4_6"
6 6 9.97 "1_6"
6 6 3.97 "2_6"
6 6 3.24 "3_6"
6 6 6.12 "4_6"
6 6 4.33 "1_6"
6 6 6.64 "2_6"
6 6 3.72 "3_6"
6 6 4.25 "4_6"
6 6 5.14 "1_6"
6 6 4.82 "2_6"
6 6 3.81 "3_6"
6 6 4.77 "4_6"
6 6 5.69 "1_6"
6 6 4.19 "2_6"
6 6 3.61 "3_6"
6 6 4.42 "4_6"
6 6 7.06 "1_6"
6 6 3.96 "2_6"
6 6 4.51 "3_6"
6 6 5.3 "4_6"
7 2 28.76 "1_7"
7 2 17.37 "2_7"
7 2 58.72 "3_7"
7 2 12.77 "4_7"
7 2 16.42 "1_7"
7 2 12.01 "2_7"
7 2 30.33 "3_7"
7 2 10.74 "4_7"
7 2 14.07 "1_7"
7 2 7.85 "2_7"
7 2 7.53 "3_7"
7 2 7.45 "4_7"
7 2 12.9 "1_7"
7 2 8.67 "2_7"
7 2 10.01 "3_7"
7 2 6.81 "4_7"
7 2 20.55 "1_7"
7 2 5.67 "2_7"
7 2 26.85 "3_7"
7 2 3.86 "4_7"
7 2 7.53 "1_7"
7 2 8.71 "2_7"
7 2 21.29 "3_7"
7 2 4.95 "4_7"
7 2 6.49 "1_7"
7 2 6.63 "2_7"
7 2 18.91 "3_7"
7 2 3.87 "4_7"
7 2 7.59 "1_7"
7 2 6.67 "2_7"
7 2 14.13 "3_7"
7 2 9.59 "4_7"
7 2 5.21 "1_7"
7 2 5.85 "2_7"
7 2 17.89 "3_7"
7 2 5.32 "4_7"
7 2 4.75 "1_7"
7 2 5.38 "2_7"
7 2 16.19 "3_7"
7 2 5.44 "4_7"
7 3 14.37 "1_7"
7 3 5.16 "2_7"
7 3 42.46 "3_7"
7 3 9.78 "4_7"
7 3 10 "1_7"
7 3 6.58 "2_7"
7 3 41.19 "3_7"
7 3 5.84 "4_7"
7 3 5.94 "1_7"
7 3 6.52 "2_7"
7 3 17.76 "3_7"
7 3 3.85 "4_7"
7 3 5.74 "1_7"
7 3 4.87 "2_7"
7 3 31.15 "3_7"
7 3 5.96 "4_7"
7 3 5.68 "1_7"
7 3 5.05 "2_7"
7 3 10.26 "3_7"
7 3 7.6 "4_7"
7 3 7.3 "1_7"
7 3 5.67 "2_7"
7 3 21.15 "3_7"
7 3 6.35 "4_7"
7 3 6.17 "1_7"
7 3 13.93 "2_7"
7 3 10.89 "3_7"
7 3 4.89 "4_7"
7 3 8.29 "1_7"
7 3 13.09 "2_7"
7 3 12.32 "3_7"
7 3 5.01 "4_7"
7 3 7.99 "1_7"
7 3 12.86 "2_7"
7 3 11.99 "3_7"
7 3 7.34 "4_7"
7 3 7.48 "1_7"
7 3 10.98 "2_7"
7 3 3.98 "3_7"
7 3 5.96 "4_7"
7 4 6.99 "1_7"
7 4 6.37 "2_7"
7 4 20.29 "3_7"
7 4 5.71 "4_7"
7 4 8.78 "1_7"
7 4 4.37 "2_7"
7 4 7.45 "3_7"
7 4 4.45 "4_7"
7 4 6.65 "1_7"
7 4 4.76 "2_7"
7 4 8.09 "3_7"
7 4 5.81 "4_7"
7 4 12.6 "1_7"
7 4 4.3 "2_7"
7 4 6.55 "3_7"
7 4 3.52 "4_7"
7 4 6.28 "1_7"
7 4 5.29 "2_7"
7 4 9.44 "3_7"
7 4 4.35 "4_7"
7 4 6.77 "1_7"
7 4 5.5 "2_7"
7 4 12.45 "3_7"
7 4 4.91 "4_7"
7 4 6.16 "1_7"
7 4 7.04 "2_7"
7 4 6.33 "3_7"
7 4 4.66 "4_7"
7 4 5.98 "1_7"
7 4 4.15 "2_7"
7 4 9.98 "3_7"
7 4 4.54 "4_7"
7 4 4.04 "1_7"
7 4 4.06 "2_7"
7 4 7.42 "3_7"
7 4 4.25 "4_7"
7 4 4.66 "1_7"
7 4 4.62 "2_7"
7 4 3.41 "3_7"
7 4 4.79 "4_7"
7 5 5.69 "1_7"
7 5 5.09 "2_7"
7 5 21.75 "3_7"
7 5 8.2 "4_7"
7 5 13.13 "1_7"
7 5 4 "2_7"
7 5 6.06 "3_7"
7 5 3.3 "4_7"
7 5 4.44 "1_7"
7 5 3.89 "2_7"
7 5 8.35 "3_7"
7 5 3.71 "4_7"
7 5 4.52 "1_7"
7 5 3.84 "2_7"
7 5 6.6 "3_7"
7 5 3.43 "4_7"
7 5 16.27 "1_7"
7 5 3.61 "2_7"
7 5 3.83 "3_7"
7 5 3.95 "4_7"
7 5 4.57 "1_7"
7 5 5.74 "2_7"
7 5 31.22 "3_7"
7 5 6.5 "4_7"
7 5 8.72 "1_7"
7 5 6.82 "2_7"
7 5 3.81 "3_7"
7 5 3.6 "4_7"
7 5 3.03 "1_7"
7 5 5.11 "2_7"
7 5 18.43 "3_7"
7 5 8.18 "4_7"
7 5 4.89 "1_7"
7 5 3.78 "2_7"
7 5 3.75 "3_7"
7 5 3.58 "4_7"
7 5 6.18 "1_7"
7 5 3.68 "2_7"
7 5 3.83 "3_7"
7 5 5.51 "4_7"
7 6 8.71 "1_7"
7 6 5.78 "2_7"
7 6 20.18 "3_7"
7 6 14.52 "4_7"
7 6 7.06 "1_7"
7 6 5.07 "2_7"
7 6 13.41 "3_7"
7 6 4.5 "4_7"
7 6 5.26 "1_7"
7 6 4.27 "2_7"
7 6 9.65 "3_7"
7 6 4.94 "4_7"
7 6 7.11 "1_7"
7 6 5.29 "2_7"
7 6 5.78 "3_7"
7 6 4.98 "4_7"
7 6 5.62 "1_7"
7 6 6.39 "2_7"
7 6 9.28 "3_7"
7 6 3.92 "4_7"
7 6 4.64 "1_7"
7 6 3.58 "2_7"
7 6 4.83 "3_7"
7 6 8.81 "4_7"
7 6 6.28 "1_7"
7 6 5.4 "2_7"
7 6 4.26 "3_7"
7 6 4.38 "4_7"
7 6 5.37 "1_7"
7 6 4.24 "2_7"
7 6 6.05 "3_7"
7 6 5.14 "4_7"
7 6 5.36 "1_7"
7 6 5.22 "2_7"
7 6 6.99 "3_7"
7 6 3.12 "4_7"
7 6 21.45 "1_7"
7 6 4.46 "2_7"
7 6 6.09 "3_7"
7 6 3.8 "4_7"
8 2 20.67 "1_8"
8 2 48.71 "2_8"
8 2 24.87 "3_8"
8 2 190.32 "4_8"
8 2 13.45 "1_8"
8 2 17.62 "2_8"
8 2 11.51 "3_8"
8 2 24.08 "4_8"
8 2 10.09 "1_8"
8 2 22.63 "2_8"
8 2 14.6 "3_8"
8 2 19.54 "4_8"
8 2 6.03 "1_8"
8 2 20.28 "2_8"
8 2 14.1 "3_8"
8 2 12.89 "4_8"
8 2 15.42 "1_8"
8 2 8.23 "2_8"
8 2 6.58 "3_8"
8 2 10.76 "4_8"
8 2 7.88 "1_8"
8 2 11.13 "2_8"
8 2 8.42 "3_8"
8 2 37.66 "4_8"
8 2 4.79 "1_8"
8 2 5.31 "2_8"
8 2 10.01 "3_8"
8 2 6.44 "4_8"
8 2 5.3 "1_8"
8 2 4.93 "2_8"
8 2 7.48 "3_8"
8 2 8.76 "4_8"
8 2 5.48 "1_8"
8 2 5.52 "2_8"
8 2 15.56 "3_8"
8 2 6.5 "4_8"
8 2 5.56 "1_8"
8 2 5.54 "2_8"
8 2 4.22 "3_8"
8 2 8 "4_8"
8 3 6.71 "1_8"
8 3 6.1 "2_8"
8 3 6.99 "3_8"
8 3 29.16 "4_8"
8 3 8.42 "1_8"
8 3 5.61 "2_8"
8 3 5.23 "3_8"
8 3 10.48 "4_8"
8 3 4.88 "1_8"
8 3 4.14 "2_8"
8 3 5.17 "3_8"
8 3 5.47 "4_8"
8 3 4.55 "1_8"
8 3 5.02 "2_8"
8 3 3.69 "3_8"
8 3 5.17 "4_8"
8 3 4.5 "1_8"
8 3 4.03 "2_8"
8 3 3.4 "3_8"
8 3 5.84 "4_8"
8 3 4.71 "1_8"
8 3 4.35 "2_8"
8 3 4.91 "3_8"
8 3 5.19 "4_8"
8 3 3.95 "1_8"
8 3 7.13 "2_8"
8 3 3.64 "3_8"
8 3 5.18 "4_8"
8 3 4.02 "1_8"
8 3 6.22 "2_8"
8 3 3.84 "3_8"
8 3 6.14 "4_8"
8 3 4.45 "1_8"
8 3 3.75 "2_8"
8 3 4.36 "3_8"
8 3 9.24 "4_8"
8 3 4.88 "1_8"
8 3 5.32 "2_8"
8 3 3.39 "3_8"
8 3 6.31 "4_8"
8 4 7.2 "1_8"
8 4 6.31 "2_8"
8 4 21.94 "3_8"
8 4 5.89 "4_8"
8 4 6.04 "1_8"
8 4 4.43 "2_8"
8 4 6.63 "3_8"
8 4 6.26 "4_8"
8 4 5.05 "1_8"
8 4 4.35 "2_8"
8 4 3.62 "3_8"
8 4 5.84 "4_8"
8 4 5.25 "1_8"
8 4 4.92 "2_8"
8 4 3.18 "3_8"
8 4 5.7 "4_8"
8 4 5.82 "1_8"
8 4 4.79 "2_8"
8 4 3.92 "3_8"
8 4 5.19 "4_8"
8 4 4.84 "1_8"
8 4 5.08 "2_8"
8 4 4.87 "3_8"
8 4 5.29 "4_8"
8 4 4.6 "1_8"
8 4 4.75 "2_8"
8 4 3.48 "3_8"
8 4 5.65 "4_8"
8 4 5.45 "1_8"
8 4 4.16 "2_8"
8 4 4.16 "3_8"
8 4 5.45 "4_8"
8 4 5.26 "1_8"
8 4 4.72 "2_8"
8 4 4.12 "3_8"
8 4 5.65 "4_8"
8 4 6.97 "1_8"
8 4 4.27 "2_8"
8 4 4.17 "3_8"
8 4 6.33 "4_8"
8 5 10.79 "1_8"
8 5 7.59 "2_8"
8 5 10.92 "3_8"
8 5 11.26 "4_8"
8 5 3.43 "1_8"
8 5 3.15 "2_8"
8 5 5.27 "3_8"
8 5 4.51 "4_8"
8 5 3.6 "1_8"
8 5 2.35 "2_8"
8 5 3.85 "3_8"
8 5 3.83 "4_8"
8 5 2.94 "1_8"
8 5 2.67 "2_8"
8 5 3.38 "3_8"
8 5 3.14 "4_8"
8 5 4.24 "1_8"
8 5 3.02 "2_8"
8 5 3.07 "3_8"
8 5 3.77 "4_8"
8 5 2.85 "1_8"
8 5 2.68 "2_8"
8 5 3.23 "3_8"
8 5 3.56 "4_8"
8 5 2.51 "1_8"
8 5 4.17 "2_8"
8 5 2.91 "3_8"
8 5 3.12 "4_8"
8 5 2.73 "1_8"
8 5 2.82 "2_8"
8 5 3.43 "3_8"
8 5 3.41 "4_8"
8 5 2.29 "1_8"
8 5 2.78 "2_8"
8 5 3.5 "3_8"
8 5 3.78 "4_8"
8 5 2.23 "1_8"
8 5 5.62 "2_8"
8 5 3.53 "3_8"
8 5 4.49 "4_8"
8 6 8.03 "1_8"
8 6 4.96 "2_8"
8 6 6.74 "3_8"
8 6 5.49 "4_8"
8 6 6.18 "1_8"
8 6 5.46 "2_8"
8 6 4.32 "3_8"
8 6 4.98 "4_8"
8 6 4.64 "1_8"
8 6 4.86 "2_8"
8 6 3.56 "3_8"
8 6 4.62 "4_8"
8 6 4.05 "1_8"
8 6 5.92 "2_8"
8 6 3.34 "3_8"
8 6 4.64 "4_8"
8 6 5.14 "1_8"
8 6 4.56 "2_8"
8 6 4.46 "3_8"
8 6 4.46 "4_8"
8 6 4.79 "1_8"
8 6 4.85 "2_8"
8 6 4.43 "3_8"
8 6 4.81 "4_8"
8 6 4.9 "1_8"
8 6 5.39 "2_8"
8 6 3.44 "3_8"
8 6 4.93 "4_8"
8 6 5.17 "1_8"
8 6 4.53 "2_8"
8 6 3.74 "3_8"
8 6 4.21 "4_8"
8 6 5.18 "1_8"
8 6 5.05 "2_8"
8 6 3.78 "3_8"
8 6 4.26 "4_8"
8 6 6.14 "1_8"
8 6 3.78 "2_8"
8 6 3.86 "3_8"
8 6 4.69 "4_8"
9 2 40.53 "1_9"
9 2 52.76 "2_9"
9 2 38.19 "3_9"
9 2 13.73 "4_9"
9 2 44.05 "1_9"
9 2 27.21 "2_9"
9 2 21.68 "3_9"
9 2 31.62 "4_9"
9 2 11.19 "1_9"
9 2 37.32 "2_9"
9 2 14.69 "3_9"
9 2 26.23 "4_9"
9 2 14.84 "1_9"
9 2 29.74 "2_9"
9 2 9.6 "3_9"
9 2 13.13 "4_9"
9 2 28.57 "1_9"
9 2 22.05 "2_9"
9 2 3.98 "3_9"
9 2 11.43 "4_9"
9 2 16.52 "1_9"
9 2 12.17 "2_9"
9 2 7.13 "3_9"
9 2 17.31 "4_9"
9 2 7.55 "1_9"
9 2 14.87 "2_9"
9 2 5.1 "3_9"
9 2 7.43 "4_9"
9 2 15.14 "1_9"
9 2 12.68 "2_9"
9 2 4.03 "3_9"
9 2 6.74 "4_9"
9 2 12.39 "1_9"
9 2 8.91 "2_9"
9 2 3.35 "3_9"
9 2 19.81 "4_9"
9 2 18.25 "1_9"
9 2 12.29 "2_9"
9 2 4.03 "3_9"
9 2 7.4 "4_9"
9 3 11.08 "1_9"
9 3 29.1 "2_9"
9 3 6.01 "3_9"
9 3 8.86 "4_9"
9 3 15.12 "1_9"
9 3 10.09 "2_9"
9 3 3.62 "3_9"
9 3 5.43 "4_9"
9 3 14.82 "1_9"
9 3 8.36 "2_9"
9 3 3.56 "3_9"
9 3 6.08 "4_9"
9 3 7.89 "1_9"
9 3 8.4 "2_9"
9 3 2.58 "3_9"
9 3 6.83 "4_9"
9 3 6.26 "1_9"
9 3 13.45 "2_9"
9 3 3.58 "3_9"
9 3 7.89 "4_9"
9 3 9.15 "1_9"
9 3 16.09 "2_9"
9 3 11.89 "3_9"
9 3 8.43 "4_9"
9 3 11.35 "1_9"
9 3 13.7 "2_9"
9 3 3.86 "3_9"
9 3 6.62 "4_9"
9 3 8.04 "1_9"
9 3 8.68 "2_9"
9 3 5.94 "3_9"
9 3 12.44 "4_9"
9 3 7.8 "1_9"
9 3 8.24 "2_9"
9 3 8.08 "3_9"
9 3 6.53 "4_9"
9 3 9.08 "1_9"
9 3 7.83 "2_9"
9 3 3.62 "3_9"
9 3 6.96 "4_9"
9 4 6.53 "1_9"
9 4 9.54 "2_9"
9 4 11.87 "3_9"
9 4 9.07 "4_9"
9 4 4.51 "1_9"
9 4 7.74 "2_9"
9 4 4.23 "3_9"
9 4 4.16 "4_9"
9 4 4.63 "1_9"
9 4 7.64 "2_9"
9 4 3.76 "3_9"
9 4 4.9 "4_9"
9 4 5.24 "1_9"
9 4 6.1 "2_9"
9 4 3.33 "3_9"
9 4 4.81 "4_9"
9 4 5.85 "1_9"
9 4 7.06 "2_9"
9 4 2.36 "3_9"
9 4 4.2 "4_9"
9 4 5.16 "1_9"
9 4 7.13 "2_9"
9 4 2.83 "3_9"
9 4 4.23 "4_9"
9 4 6.77 "1_9"
9 4 7.79 "2_9"
9 4 3.13 "3_9"
9 4 4.11 "4_9"
9 4 4.53 "1_9"
9 4 15.54 "2_9"
9 4 2.6 "3_9"
9 4 5.2 "4_9"
9 4 5.45 "1_9"
9 4 8.2 "2_9"
9 4 2.5 "3_9"
9 4 3.63 "4_9"
9 4 4.79 "1_9"
9 4 7.86 "2_9"
9 4 3.66 "3_9"
9 4 4.29 "4_9"
9 5 11.11 "1_9"
9 5 7.66 "2_9"
9 5 5.5 "3_9"
9 5 6.85 "4_9"
9 5 3.97 "1_9"
9 5 6.03 "2_9"
9 5 1.93 "3_9"
9 5 3.65 "4_9"
9 5 3.86 "1_9"
9 5 5.49 "2_9"
9 5 2.31 "3_9"
9 5 3.71 "4_9"
9 5 4.07 "1_9"
9 5 11.62 "2_9"
9 5 2.61 "3_9"
9 5 3.67 "4_9"
9 5 3.83 "1_9"
9 5 7.02 "2_9"
9 5 2.08 "3_9"
9 5 3.45 "4_9"
9 5 3.72 "1_9"
9 5 8.04 "2_9"
9 5 1.93 "3_9"
9 5 3.68 "4_9"
9 5 3.98 "1_9"
9 5 5.3 "2_9"
9 5 1.98 "3_9"
9 5 3.6 "4_9"
9 5 3.62 "1_9"
9 5 5.97 "2_9"
9 5 1.99 "3_9"
9 5 3.37 "4_9"
9 5 3.76 "1_9"
9 5 5.34 "2_9"
9 5 2.38 "3_9"
9 5 3.33 "4_9"
9 5 3.85 "1_9"
9 5 6.01 "2_9"
9 5 1.8 "3_9"
9 5 3.2 "4_9"
9 6 6.26 "1_9"
9 6 8.61 "2_9"
9 6 5.15 "3_9"
9 6 4.21 "4_9"
9 6 4.06 "1_9"
9 6 10.19 "2_9"
9 6 3.1 "3_9"
9 6 3.97 "4_9"
9 6 3.54 "1_9"
9 6 7.12 "2_9"
9 6 5.84 "3_9"
9 6 3.38 "4_9"
9 6 3.73 "1_9"
9 6 7.64 "2_9"
9 6 2.54 "3_9"
9 6 3.51 "4_9"
9 6 4.71 "1_9"
9 6 8.27 "2_9"
9 6 2.37 "3_9"
9 6 3.64 "4_9"
9 6 4.14 "1_9"
9 6 7.27 "2_9"
9 6 2.49 "3_9"
9 6 4.02 "4_9"
9 6 4.46 "1_9"
9 6 11.75 "2_9"
9 6 2.79 "3_9"
9 6 4.67 "4_9"
9 6 3.72 "1_9"
9 6 15.69 "2_9"
9 6 3.25 "3_9"
9 6 3.54 "4_9"
9 6 3.54 "1_9"
9 6 8.37 "2_9"
9 6 2.81 "3_9"
9 6 6.45 "4_9"
9 6 3.38 "1_9"
9 6 8.02 "2_9"
9 6 7.21 "3_9"
9 6 3.53 "4_9"
10 2 61.83 "1_10"
10 2 45.39 "2_10"
10 2 17.94 "3_10"
10 2 40.58 "4_10"
10 2 42.24 "1_10"
10 2 30.15 "2_10"
10 2 12.03 "3_10"
10 2 17.43 "4_10"
10 2 12.81 "1_10"
10 2 17.79 "2_10"
10 2 8.54 "3_10"
10 2 13.92 "4_10"
10 2 24.25 "1_10"
10 2 14.65 "2_10"
10 2 5.98 "3_10"
10 2 5.58 "4_10"
10 2 18.22 "1_10"
10 2 22.26 "2_10"
10 2 6.16 "3_10"
10 2 10.56 "4_10"
10 2 11.03 "1_10"
10 2 9.15 "2_10"
10 2 6.85 "3_10"
10 2 8.86 "4_10"
10 2 15.49 "1_10"
10 2 12.53 "2_10"
10 2 6.38 "3_10"
10 2 10.35 "4_10"
10 2 7.34 "1_10"
10 2 13.43 "2_10"
10 2 8.65 "3_10"
10 2 12.87 "4_10"
10 2 24.39 "1_10"
10 2 14.32 "2_10"
10 2 7.25 "3_10"
10 2 6.84 "4_10"
10 2 7.32 "1_10"
10 2 10.94 "2_10"
10 2 7.77 "3_10"
10 2 6.57 "4_10"
10 3 19.93 "1_10"
10 3 43.71 "2_10"
10 3 8.43 "3_10"
10 3 21.18 "4_10"
10 3 10.68 "1_10"
10 3 61.78 "2_10"
10 3 7.32 "3_10"
10 3 14.36 "4_10"
10 3 8.07 "1_10"
10 3 13.49 "2_10"
10 3 5.82 "3_10"
10 3 5.67 "4_10"
10 3 8.25 "1_10"
10 3 9.98 "2_10"
10 3 6.17 "3_10"
10 3 11.81 "4_10"
10 3 8.15 "1_10"
10 3 9.56 "2_10"
10 3 7.25 "3_10"
10 3 4.8 "4_10"
10 3 7.01 "1_10"
10 3 7.34 "2_10"
10 3 7.14 "3_10"
10 3 5.77 "4_10"
10 3 13.49 "1_10"
10 3 7.56 "2_10"
10 3 7.44 "3_10"
10 3 4.67 "4_10"
10 3 8.72 "1_10"
10 3 7.39 "2_10"
10 3 5.73 "3_10"
10 3 4.3 "4_10"
10 3 11.07 "1_10"
10 3 7.9 "2_10"
10 3 6.18 "3_10"
10 3 4.79 "4_10"
10 3 17.64 "1_10"
10 3 6.75 "2_10"
10 3 6.93 "3_10"
10 3 5.45 "4_10"
10 4 7.04 "1_10"
10 4 20.22 "2_10"
10 4 7.28 "3_10"
10 4 5.59 "4_10"
10 4 11.88 "1_10"
10 4 7.78 "2_10"
10 4 7.48 "3_10"
10 4 7.44 "4_10"
10 4 9.49 "1_10"
10 4 8.06 "2_10"
10 4 9.44 "3_10"
10 4 7.21 "4_10"
10 4 6.33 "1_10"
10 4 8.22 "2_10"
10 4 11.08 "3_10"
10 4 4.98 "4_10"
10 4 8.45 "1_10"
10 4 9 "2_10"
10 4 7.76 "3_10"
10 4 4.87 "4_10"
10 4 6.11 "1_10"
10 4 8.86 "2_10"
10 4 7.31 "3_10"
10 4 4.58 "4_10"
10 4 4.35 "1_10"
10 4 5.23 "2_10"
10 4 6.53 "3_10"
10 4 4.64 "4_10"
10 4 5.08 "1_10"
10 4 9.5 "2_10"
10 4 8.3 "3_10"
10 4 4.76 "4_10"
10 4 7.96 "1_10"
10 4 9.1 "2_10"
10 4 9.24 "3_10"
10 4 6.23 "4_10"
10 4 10.03 "1_10"
10 4 7.56 "2_10"
10 4 7.41 "3_10"
10 4 4.15 "4_10"
10 5 7.03 "1_10"
10 5 9.3 "2_10"
10 5 5.62 "3_10"
10 5 4.51 "4_10"
10 5 5.64 "1_10"
10 5 5.39 "2_10"
10 5 3.79 "3_10"
10 5 4.48 "4_10"
10 5 2.84 "1_10"
10 5 4.75 "2_10"
10 5 4.72 "3_10"
10 5 2.66 "4_10"
10 5 7.16 "1_10"
10 5 4.78 "2_10"
10 5 3.91 "3_10"
10 5 3.03 "4_10"
10 5 4.46 "1_10"
10 5 5.69 "2_10"
10 5 4.46 "3_10"
10 5 2.69 "4_10"
10 5 3.66 "1_10"
10 5 5.16 "2_10"
10 5 5.2 "3_10"
10 5 2.46 "4_10"
10 5 4.26 "1_10"
10 5 4.59 "2_10"
10 5 9.34 "3_10"
10 5 2.59 "4_10"
10 5 3.72 "1_10"
10 5 5.48 "2_10"
10 5 6.03 "3_10"
10 5 2.82 "4_10"
10 5 3.99 "1_10"
10 5 5.74 "2_10"
10 5 3.68 "3_10"
10 5 2.96 "4_10"
10 5 4.33 "1_10"
10 5 5.52 "2_10"
10 5 3.05 "3_10"
10 5 3.56 "4_10"
10 6 13.74 "1_10"
10 6 33.27 "2_10"
10 6 15.79 "3_10"
10 6 5.93 "4_10"
10 6 10.29 "1_10"
10 6 12.13 "2_10"
10 6 6.41 "3_10"
10 6 6.83 "4_10"
10 6 10.22 "1_10"
10 6 12.78 "2_10"
10 6 7.19 "3_10"
10 6 11.96 "4_10"
10 6 8.43 "1_10"
10 6 14.58 "2_10"
10 6 12.08 "3_10"
10 6 7.95 "4_10"
10 6 9.87 "1_10"
10 6 20.78 "2_10"
10 6 6.48 "3_10"
10 6 6.82 "4_10"
10 6 17.13 "1_10"
10 6 9.57 "2_10"
10 6 7.62 "3_10"
10 6 7.18 "4_10"
10 6 9.51 "1_10"
10 6 13.18 "2_10"
10 6 7.71 "3_10"
10 6 7.17 "4_10"
10 6 8.44 "1_10"
10 6 9.86 "2_10"
10 6 5.84 "3_10"
10 6 4.59 "4_10"
10 6 12.21 "1_10"
10 6 9.24 "2_10"
10 6 6.65 "3_10"
10 6 7.92 "4_10"
10 6 16.1 "1_10"
10 6 8.64 "2_10"
10 6 6.91 "3_10"
10 6 9.77 "4_10"
11 2 93.99 "1_11"
11 2 19.9 "2_11"
11 2 60.21 "3_11"
11 2 45.15 "4_11"
11 2 38.25 "1_11"
11 2 13.17 "2_11"
11 2 31.6 "3_11"
11 2 29.46 "4_11"
11 2 19.84 "1_11"
11 2 6.88 "2_11"
11 2 18.65 "3_11"
11 2 45.49 "4_11"
11 2 12.66 "1_11"
11 2 5.48 "2_11"
11 2 15.65 "3_11"
11 2 20.91 "4_11"
11 2 11.6 "1_11"
11 2 6.76 "2_11"
11 2 14.21 "3_11"
11 2 12.23 "4_11"
11 2 17.36 "1_11"
11 2 10.83 "2_11"
11 2 11.16 "3_11"
11 2 10.3 "4_11"
11 2 19.51 "1_11"
11 2 8.04 "2_11"
11 2 10.23 "3_11"
11 2 7.56 "4_11"
11 2 15.11 "1_11"
11 2 10.31 "2_11"
11 2 8.3 "3_11"
11 2 10.39 "4_11"
11 2 11.41 "1_11"
11 2 7.35 "2_11"
11 2 6.47 "3_11"
11 2 9.21 "4_11"
11 2 12.05 "1_11"
11 2 13.16 "2_11"
11 2 15.07 "3_11"
11 2 9.68 "4_11"
11 3 12.22 "1_11"
11 3 16.78 "2_11"
11 3 14.39 "3_11"
11 3 7.67 "4_11"
11 3 12.67 "1_11"
11 3 9.07 "2_11"
11 3 13.03 "3_11"
11 3 12.04 "4_11"
11 3 12.49 "1_11"
11 3 5.45 "2_11"
11 3 6.5 "3_11"
11 3 12.86 "4_11"
11 3 10.25 "1_11"
11 3 15.29 "2_11"
11 3 8.08 "3_11"
11 3 23.19 "4_11"
11 3 10.44 "1_11"
11 3 5.97 "2_11"
11 3 10.08 "3_11"
11 3 8.54 "4_11"
11 3 13.48 "1_11"
11 3 8.77 "2_11"
11 3 8.35 "3_11"
11 3 7.77 "4_11"
11 3 12.4 "1_11"
11 3 15.99 "2_11"
11 3 8.6 "3_11"
11 3 7.14 "4_11"
11 3 9.11 "1_11"
11 3 6.08 "2_11"
11 3 10.57 "3_11"
11 3 11.69 "4_11"
11 3 12.85 "1_11"
11 3 10.94 "2_11"
11 3 4.97 "3_11"
11 3 9.01 "4_11"
11 3 10.71 "1_11"
11 3 5.77 "2_11"
11 3 9.39 "3_11"
11 3 6.62 "4_11"
11 4 10.56 "1_11"
11 4 4.88 "2_11"
11 4 12.09 "3_11"
11 4 24.71 "4_11"
11 4 13.33 "1_11"
11 4 5.41 "2_11"
11 4 14.91 "3_11"
11 4 12.64 "4_11"
11 4 10.65 "1_11"
11 4 16.57 "2_11"
11 4 12.61 "3_11"
11 4 5.79 "4_11"
11 4 12.69 "1_11"
11 4 5.06 "2_11"
11 4 10.67 "3_11"
11 4 5.61 "4_11"
11 4 13.59 "1_11"
11 4 8.09 "2_11"
11 4 10.63 "3_11"
11 4 4.48 "4_11"
11 4 11.04 "1_11"
11 4 5.17 "2_11"
11 4 10.7 "3_11"
11 4 8.88 "4_11"
11 4 12.87 "1_11"
11 4 5.03 "2_11"
11 4 20.3 "3_11"
11 4 11.63 "4_11"
11 4 20.87 "1_11"
11 4 3.55 "2_11"
11 4 19.47 "3_11"
11 4 5.61 "4_11"
11 4 12.61 "1_11"
11 4 5.53 "2_11"
11 4 10.64 "3_11"
11 4 4.9 "4_11"
11 4 16.22 "1_11"
11 4 4.26 "2_11"
11 4 9.53 "3_11"
11 4 4.88 "4_11"
11 5 10.25 "1_11"
11 5 5.04 "2_11"
11 5 24.37 "3_11"
11 5 3.08 "4_11"
11 5 6.65 "1_11"
11 5 9.03 "2_11"
11 5 6.96 "3_11"
11 5 5.79 "4_11"
11 5 9.69 "1_11"
11 5 5.33 "2_11"
11 5 4.33 "3_11"
11 5 5.07 "4_11"
11 5 7.19 "1_11"
11 5 6.05 "2_11"
11 5 8.57 "3_11"
11 5 4.38 "4_11"
11 5 6.83 "1_11"
11 5 3.92 "2_11"
11 5 10.26 "3_11"
11 5 6.98 "4_11"
11 5 22.38 "1_11"
11 5 4.22 "2_11"
11 5 5.56 "3_11"
11 5 6.04 "4_11"
11 5 6.06 "1_11"
11 5 3.6 "2_11"
11 5 5.57 "3_11"
11 5 3.85 "4_11"
11 5 7.78 "1_11"
11 5 4.99 "2_11"
11 5 7.25 "3_11"
11 5 3.69 "4_11"
11 5 13.97 "1_11"
11 5 4.31 "2_11"
11 5 7.42 "3_11"
11 5 2.79 "4_11"
11 5 10.43 "1_11"
11 5 4.49 "2_11"
11 5 4.58 "3_11"
11 5 3.14 "4_11"
11 6 16.61 "1_11"
11 6 5.29 "2_11"
11 6 16.21 "3_11"
11 6 12.37 "4_11"
11 6 12.29 "1_11"
11 6 9.78 "2_11"
11 6 19.32 "3_11"
11 6 11.22 "4_11"
11 6 9.18 "1_11"
11 6 5.76 "2_11"
11 6 10.42 "3_11"
11 6 6.87 "4_11"
11 6 10.2 "1_11"
11 6 5.36 "2_11"
11 6 18.03 "3_11"
11 6 5.24 "4_11"
11 6 14.19 "1_11"
11 6 7.38 "2_11"
11 6 11.54 "3_11"
11 6 7.51 "4_11"
11 6 9.35 "1_11"
11 6 6.53 "2_11"
11 6 12.26 "3_11"
11 6 11.29 "4_11"
11 6 9.46 "1_11"
11 6 5.97 "2_11"
11 6 10.7 "3_11"
11 6 4.81 "4_11"
11 6 9.67 "1_11"
11 6 5.7 "2_11"
11 6 6.69 "3_11"
11 6 5.61 "4_11"
11 6 8.83 "1_11"
11 6 11.2 "2_11"
11 6 5.85 "3_11"
11 6 8.88 "4_11"
11 6 11.75 "1_11"
11 6 7.21 "2_11"
11 6 15.99 "3_11"
11 6 26.31 "4_11"
12 2 41.98 "1_12"
12 2 59.72 "2_12"
12 2 13.72 "3_12"
12 2 21.52 "4_12"
12 2 78.89 "1_12"
12 2 26.73 "2_12"
12 2 40.12 "3_12"
12 2 61.68 "4_12"
12 2 28.81 "1_12"
12 2 18.71 "2_12"
12 2 9.16 "3_12"
12 2 13.04 "4_12"
12 2 15.09 "1_12"
12 2 30.73 "2_12"
12 2 11.98 "3_12"
12 2 20.79 "4_12"
12 2 25.71 "1_12"
12 2 12.92 "2_12"
12 2 7.95 "3_12"
12 2 17.41 "4_12"
12 2 28.53 "1_12"
12 2 7.87 "2_12"
12 2 26.48 "3_12"
12 2 39.81 "4_12"
12 2 28.43 "1_12"
12 2 6.12 "2_12"
12 2 8.84 "3_12"
12 2 18.29 "4_12"
12 2 13.57 "1_12"
12 2 8.06 "2_12"
12 2 10.83 "3_12"
12 2 9.9 "4_12"
12 2 14.11 "1_12"
12 2 5.91 "2_12"
12 2 7.64 "3_12"
12 2 10 "4_12"
12 2 12.83 "1_12"
12 2 7.94 "2_12"
12 2 19.03 "3_12"
12 2 7.83 "4_12"
12 3 27.5 "1_12"
12 3 10.09 "2_12"
12 3 10.03 "3_12"
12 3 21.04 "4_12"
12 3 15.11 "1_12"
12 3 21.67 "2_12"
12 3 11.1 "3_12"
12 3 9.21 "4_12"
12 3 33.54 "1_12"
12 3 5.09 "2_12"
12 3 8.09 "3_12"
12 3 14.09 "4_12"
12 3 38.68 "1_12"
12 3 8.84 "2_12"
12 3 10.39 "3_12"
12 3 11.51 "4_12"
12 3 16.68 "1_12"
12 3 10.96 "2_12"
12 3 8.35 "3_12"
12 3 9.23 "4_12"
12 3 18.18 "1_12"
12 3 9.06 "2_12"
12 3 5.81 "3_12"
12 3 11.25 "4_12"
12 3 9.38 "1_12"
12 3 6.14 "2_12"
12 3 8.35 "3_12"
12 3 41.66 "4_12"
12 3 26.04 "1_12"
12 3 8.99 "2_12"
12 3 6.9 "3_12"
12 3 15.7 "4_12"
12 3 31.32 "1_12"
12 3 8.16 "2_12"
12 3 5.86 "3_12"
12 3 11.56 "4_12"
12 3 35.31 "1_12"
12 3 8.64 "2_12"
12 3 5.64 "3_12"
12 3 10.31 "4_12"
12 4 74.81 "1_12"
12 4 10.79 "2_12"
12 4 7.71 "3_12"
12 4 8.79 "4_12"
12 4 18.32 "1_12"
12 4 42.07 "2_12"
12 4 19.07 "3_12"
12 4 13.04 "4_12"
12 4 13.7 "1_12"
12 4 24.09 "2_12"
12 4 7.09 "3_12"
12 4 16.34 "4_12"
12 4 9.57 "1_12"
12 4 13.93 "2_12"
12 4 7.31 "3_12"
12 4 10.26 "4_12"
12 4 17.37 "1_12"
12 4 5.79 "2_12"
12 4 12.99 "3_12"
12 4 10.53 "4_12"
12 4 12.93 "1_12"
12 4 12.49 "2_12"
12 4 7.88 "3_12"
12 4 9.03 "4_12"
12 4 13.69 "1_12"
12 4 6.32 "2_12"
12 4 7.54 "3_12"
12 4 7.67 "4_12"
12 4 78.71 "1_12"
12 4 5.82 "2_12"
12 4 6.64 "3_12"
12 4 9.23 "4_12"
12 4 41.54 "1_12"
12 4 8.03 "2_12"
12 4 6.76 "3_12"
12 4 8.51 "4_12"
12 4 23.06 "1_12"
12 4 10.04 "2_12"
12 4 6.82 "3_12"
12 4 8.39 "4_12"
12 5 17.6 "1_12"
12 5 12.41 "2_12"
12 5 5.57 "3_12"
12 5 5.52 "4_12"
12 5 8.21 "1_12"
12 5 4.38 "2_12"
12 5 4.67 "3_12"
12 5 7.27 "4_12"
12 5 7.72 "1_12"
12 5 4.53 "2_12"
12 5 4.52 "3_12"
12 5 8.39 "4_12"
12 5 8.31 "1_12"
12 5 3.25 "2_12"
12 5 6.44 "3_12"
12 5 7.65 "4_12"
12 5 14.94 "1_12"
12 5 7.66 "2_12"
12 5 4.8 "3_12"
12 5 7.84 "4_12"
12 5 7.44 "1_12"
12 5 4.17 "2_12"
12 5 5.29 "3_12"
12 5 5.73 "4_12"
12 5 7.89 "1_12"
12 5 5.2 "2_12"
12 5 5.27 "3_12"
12 5 5.71 "4_12"
12 5 8.11 "1_12"
12 5 4.79 "2_12"
12 5 5 "3_12"
12 5 5.79 "4_12"
12 5 9.8 "1_12"
12 5 5.96 "2_12"
12 5 4.03 "3_12"
12 5 6.84 "4_12"
12 5 35.91 "1_12"
12 5 3.93 "2_12"
12 5 5.08 "3_12"
12 5 9.49 "4_12"
12 6 38.04 "1_12"
12 6 16.82 "2_12"
12 6 9.38 "3_12"
12 6 8.83 "4_12"
12 6 10 "1_12"
12 6 4.51 "2_12"
12 6 8.16 "3_12"
12 6 11.71 "4_12"
12 6 15.04 "1_12"
12 6 4.79 "2_12"
12 6 4.64 "3_12"
12 6 6.91 "4_12"
12 6 9.02 "1_12"
12 6 5.85 "2_12"
12 6 3.53 "3_12"
12 6 8.99 "4_12"
12 6 18.46 "1_12"
12 6 3.8 "2_12"
12 6 3.65 "3_12"
12 6 7.78 "4_12"
12 6 8.61 "1_12"
12 6 3.88 "2_12"
12 6 3.94 "3_12"
12 6 6.92 "4_12"
12 6 12.84 "1_12"
12 6 3.94 "2_12"
12 6 3.37 "3_12"
12 6 7.59 "4_12"
12 6 11.51 "1_12"
12 6 4.52 "2_12"
12 6 3.44 "3_12"
12 6 7.06 "4_12"
12 6 16.56 "1_12"
12 6 4.01 "2_12"
12 6 4 "3_12"
12 6 7.38 "4_12"
12 6 25.75 "1_12"
12 6 4.19 "2_12"
12 6 3.82 "3_12"
12 6 8.09 "4_12"
13 2 29.98 "1_13"
13 2 16.67 "2_13"
13 2 21.01 "3_13"
13 2 14.84 "4_13"
13 2 26.72 "1_13"
13 2 13.23 "2_13"
13 2 17.46 "3_13"
13 2 10.57 "4_13"
13 2 20.99 "1_13"
13 2 6.02 "2_13"
13 2 17.98 "3_13"
13 2 23.93 "4_13"
13 2 14.31 "1_13"
13 2 6.69 "2_13"
13 2 9.59 "3_13"
13 2 8.09 "4_13"
13 2 10.92 "1_13"
13 2 6.61 "2_13"
13 2 23.97 "3_13"
13 2 45.33 "4_13"
13 2 14.41 "1_13"
13 2 9.46 "2_13"
13 2 17.07 "3_13"
13 2 8.02 "4_13"
13 2 11.15 "1_13"
13 2 8.86 "2_13"
13 2 9.63 "3_13"
13 2 6.42 "4_13"
13 2 10.25 "1_13"
13 2 10.38 "2_13"
13 2 9.02 "3_13"
13 2 11.68 "4_13"
13 2 11.5 "1_13"
13 2 9.9 "2_13"
13 2 8.05 "3_13"
13 2 6.23 "4_13"
13 2 8.44 "1_13"
13 2 9.32 "2_13"
13 2 8.14 "3_13"
13 2 10.99 "4_13"
13 3 11.86 "1_13"
13 3 16.9 "2_13"
13 3 17.97 "3_13"
13 3 4.75 "4_13"
13 3 16.99 "1_13"
13 3 6.22 "2_13"
13 3 6.9 "3_13"
13 3 12.24 "4_13"
13 3 24.76 "1_13"
13 3 11.07 "2_13"
13 3 5.91 "3_13"
13 3 5.63 "4_13"
13 3 43.73 "1_13"
13 3 14.28 "2_13"
13 3 6.27 "3_13"
13 3 5.48 "4_13"
13 3 11.47 "1_13"
13 3 7.29 "2_13"
13 3 12.01 "3_13"
13 3 4.71 "4_13"
13 3 7.19 "1_13"
13 3 7.09 "2_13"
13 3 12.11 "3_13"
13 3 4.66 "4_13"
13 3 8.58 "1_13"
13 3 10.88 "2_13"
13 3 8.33 "3_13"
13 3 4.44 "4_13"
13 3 7.6 "1_13"
13 3 7.43 "2_13"
13 3 8.8 "3_13"
13 3 6.89 "4_13"
13 3 8.82 "1_13"
13 3 10.76 "2_13"
13 3 7.38 "3_13"
13 3 4.79 "4_13"
13 3 9.87 "1_13"
13 3 9.52 "2_13"
13 3 4.99 "3_13"
13 3 4.48 "4_13"
13 4 12.32 "1_13"
13 4 16.37 "2_13"
13 4 5.42 "3_13"
13 4 6.68 "4_13"
13 4 5.75 "1_13"
13 4 5.86 "2_13"
13 4 3.99 "3_13"
13 4 6.95 "4_13"
13 4 5.82 "1_13"
13 4 6.76 "2_13"
13 4 4.06 "3_13"
13 4 6 "4_13"
13 4 5.06 "1_13"
13 4 20.13 "2_13"
13 4 5.28 "3_13"
13 4 3.49 "4_13"
13 4 14.71 "1_13"
13 4 10.53 "2_13"
13 4 4.34 "3_13"
13 4 4.28 "4_13"
13 4 5.53 "1_13"
13 4 5.26 "2_13"
13 4 4.48 "3_13"
13 4 2.79 "4_13"
13 4 7.46 "1_13"
13 4 6.28 "2_13"
13 4 4.32 "3_13"
13 4 2.38 "4_13"
13 4 4.75 "1_13"
13 4 5.33 "2_13"
13 4 4.77 "3_13"
13 4 3.04 "4_13"
13 4 5.58 "1_13"
13 4 5.34 "2_13"
13 4 4.23 "3_13"
13 4 2.8 "4_13"
13 4 6.67 "1_13"
13 4 5.2 "2_13"
13 4 3.68 "3_13"
13 4 3.07 "4_13"
13 5 11.96 "1_13"
13 5 8.22 "2_13"
13 5 14.28 "3_13"
13 5 5.49 "4_13"
13 5 7.2 "1_13"
13 5 6.8 "2_13"
13 5 5.12 "3_13"
13 5 8.24 "4_13"
13 5 6.93 "1_13"
13 5 7.72 "2_13"
13 5 8.29 "3_13"
13 5 4.45 "4_13"
13 5 6.88 "1_13"
13 5 9.9 "2_13"
13 5 7.92 "3_13"
13 5 3.04 "4_13"
13 5 7.52 "1_13"
13 5 9.5 "2_13"
13 5 5.28 "3_13"
13 5 3.19 "4_13"
13 5 8.68 "1_13"
13 5 9.24 "2_13"
13 5 5.55 "3_13"
13 5 3.22 "4_13"
13 5 8.41 "1_13"
13 5 6.76 "2_13"
13 5 6.23 "3_13"
13 5 3.82 "4_13"
13 5 6.69 "1_13"
13 5 10.38 "2_13"
13 5 5.95 "3_13"
13 5 5.33 "4_13"
13 5 7.61 "1_13"
13 5 8.88 "2_13"
13 5 4.87 "3_13"
13 5 3.22 "4_13"
13 5 7.55 "1_13"
13 5 9.61 "2_13"
13 5 6.31 "3_13"
13 5 3.33 "4_13"
13 6 19.77 "1_13"
13 6 20.62 "2_13"
13 6 13.17 "3_13"
13 6 7.39 "4_13"
13 6 12.54 "1_13"
13 6 11.87 "2_13"
13 6 6.18 "3_13"
13 6 6.5 "4_13"
13 6 8.44 "1_13"
13 6 10.1 "2_13"
13 6 8.29 "3_13"
13 6 4.53 "4_13"
13 6 7.14 "1_13"
13 6 10.5 "2_13"
13 6 11.02 "3_13"
13 6 6.13 "4_13"
13 6 11.61 "1_13"
13 6 5.75 "2_13"
13 6 6.8 "3_13"
13 6 9.41 "4_13"
13 6 12.16 "1_13"
13 6 6.04 "2_13"
13 6 8.72 "3_13"
13 6 5.95 "4_13"
13 6 8.69 "1_13"
13 6 12.13 "2_13"
13 6 7.31 "3_13"
13 6 4.98 "4_13"
13 6 8.15 "1_13"
13 6 6.34 "2_13"
13 6 4.91 "3_13"
13 6 4.99 "4_13"
13 6 9.64 "1_13"
13 6 12.49 "2_13"
13 6 6.15 "3_13"
13 6 5.24 "4_13"
13 6 8.39 "1_13"
13 6 11.32 "2_13"
13 6 4.58 "3_13"
13 6 5.13 "4_13"
14 2 69 "1_14"
14 2 13.07 "2_14"
14 2 41.41 "3_14"
14 2 47.17 "4_14"
14 2 24.3 "1_14"
14 2 13.82 "2_14"
14 2 15.06 "3_14"
14 2 29.95 "4_14"
14 2 17.45 "1_14"
14 2 10.47 "2_14"
14 2 5.65 "3_14"
14 2 14.27 "4_14"
14 2 13.07 "1_14"
14 2 14.49 "2_14"
14 2 4.55 "3_14"
14 2 12.45 "4_14"
14 2 8 "1_14"
14 2 18.18 "2_14"
14 2 5.92 "3_14"
14 2 13.4 "4_14"
14 2 10.2 "1_14"
14 2 16.7 "2_14"
14 2 4.04 "3_14"
14 2 8.66 "4_14"
14 2 11.8 "1_14"
14 2 9.88 "2_14"
14 2 5.66 "3_14"
14 2 7.67 "4_14"
14 2 9.17 "1_14"
14 2 10.31 "2_14"
14 2 3.84 "3_14"
14 2 64.96 "4_14"
14 2 23.96 "1_14"
14 2 6.02 "2_14"
14 2 4.41 "3_14"
14 2 13.42 "4_14"
14 2 6.79 "1_14"
14 2 8.78 "2_14"
14 2 4.33 "3_14"
14 2 14.66 "4_14"
14 3 44.34 "1_14"
14 3 9.15 "2_14"
14 3 41.21 "3_14"
14 3 35.52 "4_14"
14 3 38.94 "1_14"
14 3 27.86 "2_14"
14 3 4.97 "3_14"
14 3 22.04 "4_14"
14 3 11.92 "1_14"
14 3 4.8 "2_14"
14 3 5.1 "3_14"
14 3 11.04 "4_14"
14 3 6.85 "1_14"
14 3 4.77 "2_14"
14 3 6.08 "3_14"
14 3 17.24 "4_14"
14 3 9.81 "1_14"
14 3 4.62 "2_14"
14 3 4.68 "3_14"
14 3 36.49 "4_14"
14 3 6.27 "1_14"
14 3 8.27 "2_14"
14 3 5.23 "3_14"
14 3 7.82 "4_14"
14 3 5.95 "1_14"
14 3 13.24 "2_14"
14 3 3.68 "3_14"
14 3 7.29 "4_14"
14 3 5.87 "1_14"
14 3 6.88 "2_14"
14 3 3.66 "3_14"
14 3 6.8 "4_14"
14 3 6.08 "1_14"
14 3 6.57 "2_14"
14 3 3.95 "3_14"
14 3 6.35 "4_14"
14 3 6.41 "1_14"
14 3 4.7 "2_14"
14 3 5.99 "3_14"
14 3 7.98 "4_14"
14 4 11.52 "1_14"
14 4 6.83 "2_14"
14 4 3.52 "3_14"
14 4 9.14 "4_14"
14 4 4.79 "1_14"
14 4 7.99 "2_14"
14 4 2.47 "3_14"
14 4 4.89 "4_14"
14 4 8.19 "1_14"
14 4 4.45 "2_14"
14 4 2.75 "3_14"
14 4 8.13 "4_14"
14 4 5.31 "1_14"
14 4 5.13 "2_14"
14 4 2.32 "3_14"
14 4 4.58 "4_14"
14 4 6.98 "1_14"
14 4 3.7 "2_14"
14 4 2.33 "3_14"
14 4 5.81 "4_14"
14 4 5.21 "1_14"
14 4 3.09 "2_14"
14 4 2.86 "3_14"
14 4 5.4 "4_14"
14 4 9.27 "1_14"
14 4 2.75 "2_14"
14 4 2.98 "3_14"
14 4 4.96 "4_14"
14 4 6.15 "1_14"
14 4 7.15 "2_14"
14 4 2.38 "3_14"
14 4 5.29 "4_14"
14 4 5.56 "1_14"
14 4 2.31 "2_14"
14 4 3.18 "3_14"
14 4 5.08 "4_14"
14 4 4.56 "1_14"
14 4 3.44 "2_14"
14 4 2.46 "3_14"
14 4 5.2 "4_14"
14 5 12.02 "1_14"
14 5 9.65 "2_14"
14 5 3.76 "3_14"
14 5 11.6 "4_14"
14 5 6.94 "1_14"
14 5 4.55 "2_14"
14 5 3.14 "3_14"
14 5 7.41 "4_14"
14 5 5.93 "1_14"
14 5 4.06 "2_14"
14 5 3.17 "3_14"
14 5 6.68 "4_14"
14 5 6.38 "1_14"
14 5 4.17 "2_14"
14 5 3.48 "3_14"
14 5 12.45 "4_14"
14 5 5.96 "1_14"
14 5 3.83 "2_14"
14 5 3.63 "3_14"
14 5 6.91 "4_14"
14 5 6.21 "1_14"
14 5 3.08 "2_14"
14 5 3.43 "3_14"
14 5 7.32 "4_14"
14 5 6.36 "1_14"
14 5 3.67 "2_14"
14 5 3.31 "3_14"
14 5 6.43 "4_14"
14 5 6.98 "1_14"
14 5 3.09 "2_14"
14 5 3.09 "3_14"
14 5 5.69 "4_14"
14 5 6.71 "1_14"
14 5 4.6 "2_14"
14 5 3.67 "3_14"
14 5 7.25 "4_14"
14 5 5.52 "1_14"
14 5 4.01 "2_14"
14 5 3.13 "3_14"
14 5 8.27 "4_14"
14 6 7.12 "1_14"
14 6 5.55 "2_14"
14 6 3.14 "3_14"
14 6 18.67 "4_14"
14 6 5.09 "1_14"
14 6 7.89 "2_14"
14 6 2.87 "3_14"
14 6 10.93 "4_14"
14 6 6.36 "1_14"
14 6 5.7 "2_14"
14 6 3.44 "3_14"
14 6 8.38 "4_14"
14 6 4.95 "1_14"
14 6 5.01 "2_14"
14 6 3 "3_14"
14 6 10.87 "4_14"
14 6 6.05 "1_14"
14 6 11.04 "2_14"
14 6 4.36 "3_14"
14 6 7.53 "4_14"
14 6 6.11 "1_14"
14 6 5.78 "2_14"
14 6 3.7 "3_14"
14 6 6.2 "4_14"
14 6 5.78 "1_14"
14 6 4.41 "2_14"
14 6 3.89 "3_14"
14 6 6.34 "4_14"
14 6 5.26 "1_14"
14 6 4.07 "2_14"
14 6 3.43 "3_14"
14 6 6.66 "4_14"
14 6 8.05 "1_14"
14 6 6.05 "2_14"
14 6 3.65 "3_14"
14 6 6.24 "4_14"
14 6 4.49 "1_14"
14 6 4.8 "2_14"
14 6 3.87 "3_14"
14 6 5.76 "4_14"
15 2 24.41 "1_15"
15 2 38.02 "2_15"
15 2 11.71 "3_15"
15 2 22.8 "4_15"
15 2 23.34 "1_15"
15 2 17.89 "2_15"
15 2 25.22 "3_15"
15 2 27.53 "4_15"
15 2 13.25 "1_15"
15 2 16.76 "2_15"
15 2 11.37 "3_15"
15 2 19.2 "4_15"
15 2 9.61 "1_15"
15 2 12.19 "2_15"
15 2 17.35 "3_15"
15 2 10.29 "4_15"
15 2 12.26 "1_15"
15 2 10.52 "2_15"
15 2 11.24 "3_15"
15 2 6.03 "4_15"
15 2 11.67 "1_15"
15 2 11.56 "2_15"
15 2 9.28 "3_15"
15 2 9.4 "4_15"
15 2 11.08 "1_15"
15 2 6.53 "2_15"
15 2 6.1 "3_15"
15 2 7.15 "4_15"
15 2 20.57 "1_15"
15 2 13.32 "2_15"
15 2 9.33 "3_15"
15 2 6.89 "4_15"
15 2 9.31 "1_15"
15 2 7.51 "2_15"
15 2 18.6 "3_15"
15 2 4.07 "4_15"
15 2 9.57 "1_15"
15 2 7.28 "2_15"
15 2 20.58 "3_15"
15 2 4.95 "4_15"
15 3 9.66 "1_15"
15 3 17.38 "2_15"
15 3 12.38 "3_15"
15 3 9.98 "4_15"
15 3 8.69 "1_15"
15 3 8.41 "2_15"
15 3 8.36 "3_15"
15 3 18.55 "4_15"
15 3 4.77 "1_15"
15 3 4.84 "2_15"
15 3 5.54 "3_15"
15 3 13.74 "4_15"
15 3 4.7 "1_15"
15 3 6.73 "2_15"
15 3 6.09 "3_15"
15 3 5.95 "4_15"
15 3 5 "1_15"
15 3 6.08 "2_15"
15 3 5.14 "3_15"
15 3 19.18 "4_15"
15 3 4.38 "1_15"
15 3 9.89 "2_15"
15 3 14.7 "3_15"
15 3 4.47 "4_15"
15 3 7.98 "1_15"
15 3 7.02 "2_15"
15 3 6.67 "3_15"
15 3 6.03 "4_15"
15 3 6.79 "1_15"
15 3 5.05 "2_15"
15 3 5.14 "3_15"
15 3 6.96 "4_15"
15 3 4.15 "1_15"
15 3 4.34 "2_15"
15 3 5.98 "3_15"
15 3 7.09 "4_15"
15 3 5.05 "1_15"
15 3 5.37 "2_15"
15 3 5.81 "3_15"
15 3 8.09 "4_15"
15 4 4.66 "1_15"
15 4 19.81 "2_15"
15 4 60.61 "3_15"
15 4 8.29 "4_15"
15 4 8.75 "1_15"
15 4 5.97 "2_15"
15 4 17.65 "3_15"
15 4 7.6 "4_15"
15 4 5.25 "1_15"
15 4 12.12 "2_15"
15 4 45.34 "3_15"
15 4 8.41 "4_15"
15 4 5.58 "1_15"
15 4 13.87 "2_15"
15 4 7.57 "3_15"
15 4 4.99 "4_15"
15 4 6.78 "1_15"
15 4 11.03 "2_15"
15 4 7.18 "3_15"
15 4 26.12 "4_15"
15 4 5.04 "1_15"
15 4 10.11 "2_15"
15 4 6.17 "3_15"
15 4 4.61 "4_15"
15 4 3.82 "1_15"
15 4 6.17 "2_15"
15 4 7.17 "3_15"
15 4 4.34 "4_15"
15 4 3.19 "1_15"
15 4 8.63 "2_15"
15 4 6.3 "3_15"
15 4 4.75 "4_15"
15 4 7.19 "1_15"
15 4 7.53 "2_15"
15 4 7.47 "3_15"
15 4 5.17 "4_15"
15 4 6.65 "1_15"
15 4 15.83 "2_15"
15 4 5.71 "3_15"
15 4 5.82 "4_15"
15 5 4.95 "1_15"
15 5 8.05 "2_15"
15 5 6.49 "3_15"
15 5 6.62 "4_15"
15 5 6.13 "1_15"
15 5 8.86 "2_15"
15 5 5.71 "3_15"
15 5 20.89 "4_15"
15 5 4 "1_15"
15 5 16.73 "2_15"
15 5 6.81 "3_15"
15 5 7.2 "4_15"
15 5 3.45 "1_15"
15 5 30.43 "2_15"
15 5 5.4 "3_15"
15 5 4.29 "4_15"
15 5 3.15 "1_15"
15 5 7.21 "2_15"
15 5 8.01 "3_15"
15 5 4.58 "4_15"
15 5 4.03 "1_15"
15 5 5.12 "2_15"
15 5 5.28 "3_15"
15 5 4.61 "4_15"
15 5 5.44 "1_15"
15 5 7.21 "2_15"
15 5 4.77 "3_15"
15 5 5.45 "4_15"
15 5 6.39 "1_15"
15 5 6.22 "2_15"
15 5 5.08 "3_15"
15 5 4.42 "4_15"
15 5 3.03 "1_15"
15 5 5.24 "2_15"
15 5 6.25 "3_15"
15 5 4.05 "4_15"
15 5 3.57 "1_15"
15 5 5.56 "2_15"
15 5 22.18 "3_15"
15 5 3.58 "4_15"
15 6 5.01 "1_15"
15 6 7.49 "2_15"
15 6 5.35 "3_15"
15 6 17.06 "4_15"
15 6 3.73 "1_15"
15 6 16.08 "2_15"
15 6 2.65 "3_15"
15 6 3.2 "4_15"
15 6 3.68 "1_15"
15 6 5.15 "2_15"
15 6 4.95 "3_15"
15 6 6.16 "4_15"
15 6 2.7 "1_15"
15 6 8.14 "2_15"
15 6 8.08 "3_15"
15 6 4.15 "4_15"
15 6 3.07 "1_15"
15 6 3.48 "2_15"
15 6 3.77 "3_15"
15 6 3.46 "4_15"
15 6 3.15 "1_15"
15 6 7.54 "2_15"
15 6 4.2 "3_15"
15 6 5.08 "4_15"
15 6 3.05 "1_15"
15 6 4.36 "2_15"
15 6 12.38 "3_15"
15 6 8.42 "4_15"
15 6 3.71 "1_15"
15 6 5.83 "2_15"
15 6 26.98 "3_15"
15 6 4.66 "4_15"
15 6 3.56 "1_15"
15 6 5.66 "2_15"
15 6 6.37 "3_15"
15 6 10.91 "4_15"
15 6 7.36 "1_15"
15 6 4.48 "2_15"
15 6 4.47 "3_15"
15 6 4.91 "4_15"
16 2 16.27 "1_16"
16 2 82.27 "2_16"
16 2 24.93 "3_16"
16 2 86.62 "4_16"
16 2 42.78 "1_16"
16 2 58.23 "2_16"
16 2 16.84 "3_16"
16 2 24.03 "4_16"
16 2 53.08 "1_16"
16 2 14.26 "2_16"
16 2 6.91 "3_16"
16 2 29.13 "4_16"
16 2 40.66 "1_16"
16 2 25.93 "2_16"
16 2 10.16 "3_16"
16 2 26.21 "4_16"
16 2 35.16 "1_16"
16 2 33.67 "2_16"
16 2 8.88 "3_16"
16 2 14.35 "4_16"
16 2 10 "1_16"
16 2 10.83 "2_16"
16 2 7.04 "3_16"
16 2 14.59 "4_16"
16 2 10.06 "1_16"
16 2 16.64 "2_16"
16 2 6.87 "3_16"
16 2 10.88 "4_16"
16 2 10.23 "1_16"
16 2 10.61 "2_16"
16 2 5.88 "3_16"
16 2 40.08 "4_16"
16 2 9.21 "1_16"
16 2 10.34 "2_16"
16 2 8.49 "3_16"
16 2 15.9 "4_16"
16 2 8.41 "1_16"
16 2 6.18 "2_16"
16 2 6.29 "3_16"
16 2 7.77 "4_16"
16 3 9.13 "1_16"
16 3 11.52 "2_16"
16 3 6.79 "3_16"
16 3 7.4 "4_16"
16 3 10.59 "1_16"
16 3 17.6 "2_16"
16 3 9.72 "3_16"
16 3 6.63 "4_16"
16 3 28.32 "1_16"
16 3 13.93 "2_16"
16 3 8.19 "3_16"
16 3 4.99 "4_16"
16 3 33.79 "1_16"
16 3 19.72 "2_16"
16 3 6.97 "3_16"
16 3 11.24 "4_16"
16 3 12.16 "1_16"
16 3 22.57 "2_16"
16 3 7.45 "3_16"
16 3 9.99 "4_16"
16 3 6.53 "1_16"
16 3 16.18 "2_16"
16 3 7.61 "3_16"
16 3 6.35 "4_16"
16 3 6.34 "1_16"
16 3 8.27 "2_16"
16 3 6.51 "3_16"
16 3 5 "4_16"
16 3 5.62 "1_16"
16 3 10.96 "2_16"
16 3 8.48 "3_16"
16 3 4.9 "4_16"
16 3 7.41 "1_16"
16 3 9.34 "2_16"
16 3 8.37 "3_16"
16 3 10 "4_16"
16 3 5.65 "1_16"
16 3 8.11 "2_16"
16 3 6.34 "3_16"
16 3 4.63 "4_16"
16 4 5.9 "1_16"
16 4 28.72 "2_16"
16 4 7.48 "3_16"
16 4 32.49 "4_16"
16 4 9.35 "1_16"
16 4 8.67 "2_16"
16 4 6.06 "3_16"
16 4 5.19 "4_16"
16 4 5.97 "1_16"
16 4 11.22 "2_16"
16 4 9.59 "3_16"
16 4 6.56 "4_16"
16 4 5.26 "1_16"
16 4 9.56 "2_16"
16 4 6.99 "3_16"
16 4 6.35 "4_16"
16 4 9.41 "1_16"
16 4 9.09 "2_16"
16 4 9.16 "3_16"
16 4 4.07 "4_16"
16 4 4.64 "1_16"
16 4 11.27 "2_16"
16 4 6.15 "3_16"
16 4 4.6 "4_16"
16 4 5.14 "1_16"
16 4 7.99 "2_16"
16 4 6.51 "3_16"
16 4 6.32 "4_16"
16 4 6.73 "1_16"
16 4 8.02 "2_16"
16 4 7.01 "3_16"
16 4 4.37 "4_16"
16 4 7.13 "1_16"
16 4 8.3 "2_16"
16 4 9.29 "3_16"
16 4 13.85 "4_16"
16 4 8.13 "1_16"
16 4 8.76 "2_16"
16 4 6.24 "3_16"
16 4 4.65 "4_16"
16 5 12.82 "1_16"
16 5 14.8 "2_16"
16 5 14.31 "3_16"
16 5 5.23 "4_16"
16 5 17.24 "1_16"
16 5 8.24 "2_16"
16 5 6.47 "3_16"
16 5 9.97 "4_16"
16 5 11.14 "1_16"
16 5 13.86 "2_16"
16 5 16.7 "3_16"
16 5 9.66 "4_16"
16 5 14.13 "1_16"
16 5 6.8 "2_16"
16 5 7.26 "3_16"
16 5 4.69 "4_16"
16 5 6.34 "1_16"
16 5 7.72 "2_16"
16 5 6.61 "3_16"
16 5 7.46 "4_16"
16 5 5.17 "1_16"
16 5 7.8 "2_16"
16 5 6.31 "3_16"
16 5 5.13 "4_16"
16 5 5.77 "1_16"
16 5 7.69 "2_16"
16 5 7.46 "3_16"
16 5 5.71 "4_16"
16 5 6.86 "1_16"
16 5 6.22 "2_16"
16 5 6.3 "3_16"
16 5 6.13 "4_16"
16 5 8.7 "1_16"
16 5 4.87 "2_16"
16 5 5.65 "3_16"
16 5 7.09 "4_16"
16 5 7.54 "1_16"
16 5 6.39 "2_16"
16 5 6.15 "3_16"
16 5 5.15 "4_16"
16 6 17.02 "1_16"
16 6 8.53 "2_16"
16 6 5.33 "3_16"
16 6 7.38 "4_16"
16 6 4.84 "1_16"
16 6 17.07 "2_16"
16 6 6.41 "3_16"
16 6 6.29 "4_16"
16 6 9.96 "1_16"
16 6 6.42 "2_16"
16 6 4.95 "3_16"
16 6 6.97 "4_16"
16 6 9.68 "1_16"
16 6 5.16 "2_16"
16 6 3.98 "3_16"
16 6 7.33 "4_16"
16 6 21.7 "1_16"
16 6 5.66 "2_16"
16 6 4.75 "3_16"
16 6 3.94 "4_16"
16 6 10.44 "1_16"
16 6 4.87 "2_16"
16 6 5.51 "3_16"
16 6 13.42 "4_16"
16 6 20.41 "1_16"
16 6 11.87 "2_16"
16 6 5.31 "3_16"
16 6 5.57 "4_16"
16 6 10.87 "1_16"
16 6 9.68 "2_16"
16 6 4.9 "3_16"
16 6 4.46 "4_16"
16 6 6.64 "1_16"
16 6 4.78 "2_16"
16 6 4.81 "3_16"
16 6 6.48 "4_16"
16 6 21.97 "1_16"
16 6 6.25 "2_16"
16 6 5.78 "3_16"
16 6 9.06 "4_16"
17 2 23.44 "1_17"
17 2 33.05 "2_17"
17 2 60.32 "3_17"
17 2 51.11 "4_17"
17 2 24.73 "1_17"
17 2 21.62 "2_17"
17 2 55.38 "3_17"
17 2 26.81 "4_17"
17 2 12.38 "1_17"
17 2 27.33 "2_17"
17 2 33.48 "3_17"
17 2 10.13 "4_17"
17 2 11.59 "1_17"
17 2 20.26 "2_17"
17 2 18.77 "3_17"
17 2 10.51 "4_17"
17 2 8.99 "1_17"
17 2 27.89 "2_17"
17 2 22.04 "3_17"
17 2 7.93 "4_17"
17 2 8.09 "1_17"
17 2 21.96 "2_17"
17 2 26.24 "3_17"
17 2 8.64 "4_17"
17 2 7.3 "1_17"
17 2 10.47 "2_17"
17 2 21.36 "3_17"
17 2 6.96 "4_17"
17 2 13.95 "1_17"
17 2 15.44 "2_17"
17 2 22.71 "3_17"
17 2 11.33 "4_17"
17 2 8.26 "1_17"
17 2 22.65 "2_17"
17 2 17.09 "3_17"
17 2 10.85 "4_17"
17 2 7.59 "1_17"
17 2 17.02 "2_17"
17 2 20.09 "3_17"
17 2 11.21 "4_17"
17 3 6.98 "1_17"
17 3 52.5 "2_17"
17 3 27.25 "3_17"
17 3 52.73 "4_17"
17 3 10.11 "1_17"
17 3 19.07 "2_17"
17 3 10.69 "3_17"
17 3 16 "4_17"
17 3 10.42 "1_17"
17 3 22.89 "2_17"
17 3 20.15 "3_17"
17 3 8.54 "4_17"
17 3 10.74 "1_17"
17 3 6.86 "2_17"
17 3 27.65 "3_17"
17 3 8.18 "4_17"
17 3 9.22 "1_17"
17 3 7.24 "2_17"
17 3 21.09 "3_17"
17 3 9.6 "4_17"
17 3 10.51 "1_17"
17 3 9.86 "2_17"
17 3 32.15 "3_17"
17 3 7.92 "4_17"
17 3 8.98 "1_17"
17 3 7.23 "2_17"
17 3 9.78 "3_17"
17 3 10.12 "4_17"
17 3 10.32 "1_17"
17 3 11.84 "2_17"
17 3 12.91 "3_17"
17 3 9.25 "4_17"
17 3 8.7 "1_17"
17 3 17.69 "2_17"
17 3 14.2 "3_17"
17 3 9.18 "4_17"
17 3 9 "1_17"
17 3 15.62 "2_17"
17 3 25.09 "3_17"
17 3 7.76 "4_17"
17 4 10.4 "1_17"
17 4 23.34 "2_17"
17 4 18.14 "3_17"
17 4 14.81 "4_17"
17 4 8.08 "1_17"
17 4 8.31 "2_17"
17 4 6.93 "3_17"
17 4 7.09 "4_17"
17 4 7.16 "1_17"
17 4 15.69 "2_17"
17 4 8.14 "3_17"
17 4 6.92 "4_17"
17 4 7.54 "1_17"
17 4 4.99 "2_17"
17 4 9.78 "3_17"
17 4 11.99 "4_17"
17 4 6.85 "1_17"
17 4 5.16 "2_17"
17 4 9.72 "3_17"
17 4 6.16 "4_17"
17 4 6.58 "1_17"
17 4 4.38 "2_17"
17 4 13.98 "3_17"
17 4 6.4 "4_17"
17 4 6.01 "1_17"
17 4 7.52 "2_17"
17 4 6.98 "3_17"
17 4 6.66 "4_17"
17 4 10.18 "1_17"
17 4 9.01 "2_17"
17 4 5.84 "3_17"
17 4 6.66 "4_17"
17 4 6.23 "1_17"
17 4 5.91 "2_17"
17 4 20.4 "3_17"
17 4 6.15 "4_17"
17 4 8.9 "1_17"
17 4 12.37 "2_17"
17 4 20.48 "3_17"
17 4 5.76 "4_17"
17 5 10.31 "1_17"
17 5 11.6 "2_17"
17 5 24.08 "3_17"
17 5 20.94 "4_17"
17 5 8.68 "1_17"
17 5 11 "2_17"
17 5 8.5 "3_17"
17 5 7.93 "4_17"
17 5 11.48 "1_17"
17 5 6.79 "2_17"
17 5 20.16 "3_17"
17 5 5.56 "4_17"
17 5 9.33 "1_17"
17 5 6.16 "2_17"
17 5 41.4 "3_17"
17 5 11.98 "4_17"
17 5 9.53 "1_17"
17 5 6.95 "2_17"
17 5 12.04 "3_17"
17 5 7.51 "4_17"
17 5 8.36 "1_17"
17 5 11.18 "2_17"
17 5 19.7 "3_17"
17 5 10.02 "4_17"
17 5 8.52 "1_17"
17 5 10.88 "2_17"
17 5 8.19 "3_17"
17 5 11.81 "4_17"
17 5 7.07 "1_17"
17 5 13.85 "2_17"
17 5 20.74 "3_17"
17 5 10.3 "4_17"
17 5 5.72 "1_17"
17 5 8.82 "2_17"
17 5 18.18 "3_17"
17 5 13.18 "4_17"
17 5 9.33 "1_17"
17 5 6.53 "2_17"
17 5 19.91 "3_17"
17 5 13.99 "4_17"
17 6 6.54 "1_17"
17 6 10.23 "2_17"
17 6 20.61 "3_17"
17 6 14.04 "4_17"
17 6 7.16 "1_17"
17 6 9.21 "2_17"
17 6 17.24 "3_17"
17 6 5.46 "4_17"
17 6 6.08 "1_17"
17 6 13.68 "2_17"
17 6 10.26 "3_17"
17 6 14.19 "4_17"
17 6 6.39 "1_17"
17 6 6.55 "2_17"
17 6 7.99 "3_17"
17 6 6.22 "4_17"
17 6 5.67 "1_17"
17 6 8.02 "2_17"
17 6 7.36 "3_17"
17 6 5.75 "4_17"
17 6 6.2 "1_17"
17 6 6.96 "2_17"
17 6 10.23 "3_17"
17 6 6.65 "4_17"
17 6 7.38 "1_17"
17 6 7.74 "2_17"
17 6 8.36 "3_17"
17 6 5.7 "4_17"
17 6 5.9 "1_17"
17 6 7.47 "2_17"
17 6 17.26 "3_17"
17 6 6.56 "4_17"
17 6 6.89 "1_17"
17 6 6.8 "2_17"
17 6 9.63 "3_17"
17 6 5.15 "4_17"
17 6 6.37 "1_17"
17 6 6.04 "2_17"
17 6 9.29 "3_17"
17 6 6.07 "4_17"
18 2 41.59 "1_18"
18 2 51.28 "2_18"
18 2 41.15 "3_18"
18 2 81.29 "4_18"
18 2 27.57 "1_18"
18 2 13.95 "2_18"
18 2 24.21 "3_18"
18 2 17.36 "4_18"
18 2 15.96 "1_18"
18 2 6.43 "2_18"
18 2 9.83 "3_18"
18 2 7.49 "4_18"
18 2 8.46 "1_18"
18 2 7.37 "2_18"
18 2 11.17 "3_18"
18 2 11.43 "4_18"
18 2 12.45 "1_18"
18 2 7.01 "2_18"
18 2 9.18 "3_18"
18 2 13.2 "4_18"
18 2 7.33 "1_18"
18 2 8.45 "2_18"
18 2 14.74 "3_18"
18 2 9.28 "4_18"
18 2 12.09 "1_18"
18 2 10.62 "2_18"
18 2 8.29 "3_18"
18 2 8.46 "4_18"
18 2 9.44 "1_18"
18 2 7.87 "2_18"
18 2 5.75 "3_18"
18 2 6.67 "4_18"
18 2 8.93 "1_18"
18 2 8.01 "2_18"
18 2 7.84 "3_18"
18 2 7.06 "4_18"
18 2 7.86 "1_18"
18 2 8.45 "2_18"
18 2 13.02 "3_18"
18 2 6.03 "4_18"
18 3 33.59 "1_18"
18 3 8.84 "2_18"
18 3 21.88 "3_18"
18 3 7.52 "4_18"
18 3 24.03 "1_18"
18 3 11.72 "2_18"
18 3 7.01 "3_18"
18 3 9.8 "4_18"
18 3 16.4 "1_18"
18 3 13.58 "2_18"
18 3 5.11 "3_18"
18 3 6.82 "4_18"
18 3 6.44 "1_18"
18 3 7.82 "2_18"
18 3 4.2 "3_18"
18 3 8.9 "4_18"
18 3 8.02 "1_18"
18 3 5.23 "2_18"
18 3 6.84 "3_18"
18 3 5.75 "4_18"
18 3 4.91 "1_18"
18 3 5.03 "2_18"
18 3 5.65 "3_18"
18 3 6.52 "4_18"
18 3 6.38 "1_18"
18 3 5.1 "2_18"
18 3 5.28 "3_18"
18 3 6.42 "4_18"
18 3 9.83 "1_18"
18 3 4 "2_18"
18 3 6.36 "3_18"
18 3 5.96 "4_18"
18 3 6.38 "1_18"
18 3 6.19 "2_18"
18 3 5.31 "3_18"
18 3 9.63 "4_18"
18 3 5.27 "1_18"
18 3 8.23 "2_18"
18 3 9.06 "3_18"
18 3 6.79 "4_18"
18 4 11.13 "1_18"
18 4 12.58 "2_18"
18 4 18.43 "3_18"
18 4 8.61 "4_18"
18 4 6.35 "1_18"
18 4 6.38 "2_18"
18 4 4.47 "3_18"
18 4 4.32 "4_18"
18 4 4.04 "1_18"
18 4 4.63 "2_18"
18 4 4 "3_18"
18 4 5.1 "4_18"
18 4 7.72 "1_18"
18 4 7.57 "2_18"
18 4 7.48 "3_18"
18 4 4.7 "4_18"
18 4 6.53 "1_18"
18 4 7.6 "2_18"
18 4 4.11 "3_18"
18 4 8.42 "4_18"
18 4 9.33 "1_18"
18 4 6.87 "2_18"
18 4 12.89 "3_18"
18 4 6.06 "4_18"
18 4 6.15 "1_18"
18 4 7.92 "2_18"
18 4 17.98 "3_18"
18 4 4.57 "4_18"
18 4 9.7 "1_18"
18 4 12.59 "2_18"
18 4 6.05 "3_18"
18 4 4.78 "4_18"
18 4 6.51 "1_18"
18 4 11.78 "2_18"
18 4 4.43 "3_18"
18 4 4.41 "4_18"
18 4 5.53 "1_18"
18 4 15.9 "2_18"
18 4 4.1 "3_18"
18 4 5.08 "4_18"
18 5 9.16 "1_18"
18 5 9.98 "2_18"
18 5 23.1 "3_18"
18 5 7.05 "4_18"
18 5 7.5 "1_18"
18 5 7.97 "2_18"
18 5 5.23 "3_18"
18 5 8.45 "4_18"
18 5 14.67 "1_18"
18 5 12.39 "2_18"
18 5 6.13 "3_18"
18 5 6.36 "4_18"
18 5 10.43 "1_18"
18 5 6.32 "2_18"
18 5 6.15 "3_18"
18 5 6.78 "4_18"
18 5 14.43 "1_18"
18 5 9.18 "2_18"
18 5 4.84 "3_18"
18 5 5.15 "4_18"
18 5 8.77 "1_18"
18 5 5.54 "2_18"
18 5 5.81 "3_18"
18 5 6.58 "4_18"
18 5 6.31 "1_18"
18 5 6.49 "2_18"
18 5 8.18 "3_18"
18 5 12.56 "4_18"
18 5 5.85 "1_18"
18 5 8.73 "2_18"
18 5 5.77 "3_18"
18 5 4.87 "4_18"
18 5 7.06 "1_18"
18 5 9.04 "2_18"
18 5 11.66 "3_18"
18 5 5.66 "4_18"
18 5 11.93 "1_18"
18 5 9.13 "2_18"
18 5 5.39 "3_18"
18 5 5.05 "4_18"
18 6 11.14 "1_18"
18 6 9.51 "2_18"
18 6 20.72 "3_18"
18 6 12.92 "4_18"
18 6 6.75 "1_18"
18 6 5.66 "2_18"
18 6 6.61 "3_18"
18 6 5.81 "4_18"
18 6 12.38 "1_18"
18 6 7.94 "2_18"
18 6 4.87 "3_18"
18 6 9.84 "4_18"
18 6 6.9 "1_18"
18 6 5.61 "2_18"
18 6 6.57 "3_18"
18 6 5.16 "4_18"
18 6 12.84 "1_18"
18 6 7.59 "2_18"
18 6 5.14 "3_18"
18 6 4.75 "4_18"
18 6 7.9 "1_18"
18 6 6.41 "2_18"
18 6 5.02 "3_18"
18 6 5.23 "4_18"
18 6 6.27 "1_18"
18 6 5.99 "2_18"
18 6 8.24 "3_18"
18 6 3.92 "4_18"
18 6 6.95 "1_18"
18 6 5.7 "2_18"
18 6 5.24 "3_18"
18 6 4.35 "4_18"
18 6 5.61 "1_18"
18 6 5.4 "2_18"
18 6 12.37 "3_18"
18 6 3.74 "4_18"
18 6 7.74 "1_18"
18 6 5.39 "2_18"
18 6 5.55 "3_18"
18 6 5.16 "4_18"
19 2 127.59 "1_19"
19 2 59.73 "2_19"
19 2 21.14 "3_19"
19 2 74.13 "4_19"
19 2 30.32 "1_19"
19 2 31.8 "2_19"
19 2 17.05 "3_19"
19 2 39.96 "4_19"
19 2 23.3 "1_19"
19 2 7.19 "2_19"
19 2 16.31 "3_19"
19 2 20.13 "4_19"
19 2 33.77 "1_19"
19 2 13.81 "2_19"
19 2 10.66 "3_19"
19 2 27.39 "4_19"
19 2 20.57 "1_19"
19 2 7.92 "2_19"
19 2 11.07 "3_19"
19 2 18.22 "4_19"
19 2 15.43 "1_19"
19 2 4.92 "2_19"
19 2 10.56 "3_19"
19 2 11.94 "4_19"
19 2 17.44 "1_19"
19 2 5.08 "2_19"
19 2 10.49 "3_19"
19 2 20.15 "4_19"
19 2 20.64 "1_19"
19 2 15.36 "2_19"
19 2 12.21 "3_19"
19 2 13.35 "4_19"
19 2 10.73 "1_19"
19 2 4.3 "2_19"
19 2 15.16 "3_19"
19 2 6.49 "4_19"
19 2 7.79 "1_19"
19 2 6.18 "2_19"
19 2 9.69 "3_19"
19 2 5.63 "4_19"
19 3 7.85 "1_19"
19 3 6.26 "2_19"
19 3 14.96 "3_19"
19 3 5.82 "4_19"
19 3 6.55 "1_19"
19 3 5.16 "2_19"
19 3 13.49 "3_19"
19 3 11.04 "4_19"
19 3 8.04 "1_19"
19 3 4.36 "2_19"
19 3 7.55 "3_19"
19 3 4.29 "4_19"
19 3 5.44 "1_19"
19 3 6.05 "2_19"
19 3 7.47 "3_19"
19 3 5.9 "4_19"
19 3 5.52 "1_19"
19 3 4.71 "2_19"
19 3 7.13 "3_19"
19 3 4.55 "4_19"
19 3 6.11 "1_19"
19 3 6.7 "2_19"
19 3 8.15 "3_19"
19 3 4.45 "4_19"
19 3 5.57 "1_19"
19 3 4.23 "2_19"
19 3 8.34 "3_19"
19 3 5.01 "4_19"
19 3 6.94 "1_19"
19 3 5.18 "2_19"
19 3 5.75 "3_19"
19 3 4.92 "4_19"
19 3 7.96 "1_19"
19 3 4.06 "2_19"
19 3 7.69 "3_19"
19 3 4.91 "4_19"
19 3 12.69 "1_19"
19 3 5.66 "2_19"
19 3 8.73 "3_19"
19 3 4.69 "4_19"
19 4 11.19 "1_19"
19 4 9.55 "2_19"
19 4 11.13 "3_19"
19 4 7.99 "4_19"
19 4 8.65 "1_19"
19 4 9.16 "2_19"
19 4 22.77 "3_19"
19 4 6.14 "4_19"
19 4 6.15 "1_19"
19 4 4.13 "2_19"
19 4 9.7 "3_19"
19 4 14.15 "4_19"
19 4 8.28 "1_19"
19 4 4.63 "2_19"
19 4 9.87 "3_19"
19 4 5.78 "4_19"
19 4 8.47 "1_19"
19 4 5.24 "2_19"
19 4 11.29 "3_19"
19 4 5.76 "4_19"
19 4 7.9 "1_19"
19 4 5.07 "2_19"
19 4 11.71 "3_19"
19 4 6.4 "4_19"
19 4 6.77 "1_19"
19 4 4.39 "2_19"
19 4 7.78 "3_19"
19 4 7.72 "4_19"
19 4 7.27 "1_19"
19 4 6.94 "2_19"
19 4 8.92 "3_19"
19 4 6.1 "4_19"
19 4 7.47 "1_19"
19 4 6.66 "2_19"
19 4 9.38 "3_19"
19 4 5.48 "4_19"
19 4 11.73 "1_19"
19 4 5.78 "2_19"
19 4 11.15 "3_19"
19 4 5.14 "4_19"
19 5 6.39 "1_19"
19 5 13.83 "2_19"
19 5 15.86 "3_19"
19 5 8.25 "4_19"
19 5 6.57 "1_19"
19 5 5.89 "2_19"
19 5 11.55 "3_19"
19 5 8.9 "4_19"
19 5 9.31 "1_19"
19 5 5.67 "2_19"
19 5 8.62 "3_19"
19 5 5.63 "4_19"
19 5 7.62 "1_19"
19 5 5.72 "2_19"
19 5 8.77 "3_19"
19 5 5.83 "4_19"
19 5 17.54 "1_19"
19 5 5.68 "2_19"
19 5 6.96 "3_19"
19 5 5.65 "4_19"
19 5 6.68 "1_19"
19 5 6.48 "2_19"
19 5 6.73 "3_19"
19 5 6.3 "4_19"
19 5 11.67 "1_19"
19 5 6.57 "2_19"
19 5 6.5 "3_19"
19 5 6.32 "4_19"
19 5 6.39 "1_19"
19 5 5.59 "2_19"
19 5 7.62 "3_19"
19 5 5.57 "4_19"
19 5 7.22 "1_19"
19 5 5.79 "2_19"
19 5 9.54 "3_19"
19 5 5.2 "4_19"
19 5 8.73 "1_19"
19 5 6.27 "2_19"
19 5 8.92 "3_19"
19 5 6.34 "4_19"
19 6 5.91 "1_19"
19 6 57.77 "2_19"
19 6 8.07 "3_19"
19 6 6.02 "4_19"
19 6 6.27 "1_19"
19 6 4.6 "2_19"
19 6 8.2 "3_19"
19 6 5.51 "4_19"
19 6 8.68 "1_19"
19 6 4.67 "2_19"
19 6 9.06 "3_19"
19 6 5.61 "4_19"
19 6 6.42 "1_19"
19 6 4.67 "2_19"
19 6 11.09 "3_19"
19 6 5.27 "4_19"
19 6 7.98 "1_19"
19 6 5.01 "2_19"
19 6 7.48 "3_19"
19 6 5.59 "4_19"
19 6 6.67 "1_19"
19 6 5.2 "2_19"
19 6 8.38 "3_19"
19 6 5.78 "4_19"
19 6 8.28 "1_19"
19 6 4.89 "2_19"
19 6 7.83 "3_19"
19 6 5.63 "4_19"
19 6 6.29 "1_19"
19 6 10.11 "2_19"
19 6 7.99 "3_19"
19 6 4.83 "4_19"
19 6 5.51 "1_19"
19 6 5.93 "2_19"
19 6 8.99 "3_19"
19 6 5.39 "4_19"
19 6 7.54 "1_19"
19 6 5.83 "2_19"
19 6 9.67 "3_19"
19 6 6.98 "4_19"
20 2 48.97 "1_20"
20 2 16.74 "2_20"
20 2 66.5 "3_20"
20 2 54.21 "4_20"
20 2 26.8 "1_20"
20 2 7.19 "2_20"
20 2 42.56 "3_20"
20 2 49.74 "4_20"
20 2 38.22 "1_20"
20 2 15.09 "2_20"
20 2 16.37 "3_20"
20 2 45.59 "4_20"
20 2 5.82 "1_20"
20 2 9.43 "2_20"
20 2 8.14 "3_20"
20 2 8.76 "4_20"
20 2 40.85 "1_20"
20 2 7.13 "2_20"
20 2 9.38 "3_20"
20 2 9.06 "4_20"
20 2 7.02 "1_20"
20 2 7.1 "2_20"
20 2 8.02 "3_20"
20 2 6.83 "4_20"
20 2 11.61 "1_20"
20 2 7.2 "2_20"
20 2 12.55 "3_20"
20 2 11.67 "4_20"
20 2 5.18 "1_20"
20 2 6.75 "2_20"
20 2 12.75 "3_20"
20 2 6.18 "4_20"
20 2 14.31 "1_20"
20 2 6.17 "2_20"
20 2 7.15 "3_20"
20 2 15.2 "4_20"
20 2 11.33 "1_20"
20 2 6.32 "2_20"
20 2 7.6 "3_20"
20 2 6.93 "4_20"
20 3 8.33 "1_20"
20 3 5.12 "2_20"
20 3 4.99 "3_20"
20 3 38.17 "4_20"
20 3 5.04 "1_20"
20 3 3.63 "2_20"
20 3 4.93 "3_20"
20 3 9.45 "4_20"
20 3 4.19 "1_20"
20 3 3.35 "2_20"
20 3 4.38 "3_20"
20 3 39.91 "4_20"
20 3 4.23 "1_20"
20 3 3.78 "2_20"
20 3 4.59 "3_20"
20 3 8.35 "4_20"
20 3 5.07 "1_20"
20 3 3.58 "2_20"
20 3 5.46 "3_20"
20 3 4.52 "4_20"
20 3 3.51 "1_20"
20 3 3.59 "2_20"
20 3 4.75 "3_20"
20 3 4.13 "4_20"
20 3 4.53 "1_20"
20 3 3.49 "2_20"
20 3 4.82 "3_20"
20 3 4.54 "4_20"
20 3 3.88 "1_20"
20 3 4.06 "2_20"
20 3 5.23 "3_20"
20 3 4.57 "4_20"
20 3 2.57 "1_20"
20 3 4.01 "2_20"
20 3 4.39 "3_20"
20 3 3.73 "4_20"
20 3 3.03 "1_20"
20 3 3.59 "2_20"
20 3 4.86 "3_20"
20 3 3.58 "4_20"
20 4 42.99 "1_20"
20 4 6.51 "2_20"
20 4 17.05 "3_20"
20 4 49.37 "4_20"
20 4 5.59 "1_20"
20 4 12.15 "2_20"
20 4 9.52 "3_20"
20 4 14.99 "4_20"
20 4 38.2 "1_20"
20 4 11.87 "2_20"
20 4 6.76 "3_20"
20 4 14.4 "4_20"
20 4 4.37 "1_20"
20 4 5.88 "2_20"
20 4 6.88 "3_20"
20 4 5.27 "4_20"
20 4 4.01 "1_20"
20 4 5.47 "2_20"
20 4 7.38 "3_20"
20 4 5.52 "4_20"
20 4 5.69 "1_20"
20 4 5.28 "2_20"
20 4 7.09 "3_20"
20 4 9.27 "4_20"
20 4 3.09 "1_20"
20 4 5.82 "2_20"
20 4 7.58 "3_20"
20 4 6.47 "4_20"
20 4 3.97 "1_20"
20 4 5.42 "2_20"
20 4 7.83 "3_20"
20 4 8.29 "4_20"
20 4 4.07 "1_20"
20 4 4.79 "2_20"
20 4 8.59 "3_20"
20 4 6.51 "4_20"
20 4 4.89 "1_20"
20 4 7.03 "2_20"
20 4 6.73 "3_20"
20 4 8.55 "4_20"
20 5 8.38 "1_20"
20 5 6.01 "2_20"
20 5 10.86 "3_20"
20 5 23.49 "4_20"
20 5 4.26 "1_20"
20 5 5.31 "2_20"
20 5 6.02 "3_20"
20 5 7.83 "4_20"
20 5 2.91 "1_20"
20 5 6.94 "2_20"
20 5 6.47 "3_20"
20 5 7.51 "4_20"
20 5 5.28 "1_20"
20 5 6.19 "2_20"
20 5 5.81 "3_20"
20 5 5.11 "4_20"
20 5 4.19 "1_20"
20 5 4.72 "2_20"
20 5 6.59 "3_20"
20 5 4.91 "4_20"
20 5 3.12 "1_20"
20 5 6.19 "2_20"
20 5 6.13 "3_20"
20 5 8.44 "4_20"
20 5 2.99 "1_20"
20 5 5.87 "2_20"
20 5 6.95 "3_20"
20 5 4.85 "4_20"
20 5 2.8 "1_20"
20 5 5.62 "2_20"
20 5 6.59 "3_20"
20 5 5.53 "4_20"
20 5 2.65 "1_20"
20 5 6.17 "2_20"
20 5 6.72 "3_20"
20 5 5.54 "4_20"
20 5 2.96 "1_20"
20 5 5.86 "2_20"
20 5 5.98 "3_20"
20 5 6.16 "4_20"
20 6 5.12 "1_20"
20 6 5.13 "2_20"
20 6 6.06 "3_20"
20 6 9.02 "4_20"
20 6 2.95 "1_20"
20 6 6.14 "2_20"
20 6 5.99 "3_20"
20 6 9.63 "4_20"
20 6 2.8 "1_20"
20 6 6.68 "2_20"
20 6 6.71 "3_20"
20 6 6.02 "4_20"
20 6 2.98 "1_20"
20 6 9.77 "2_20"
20 6 6.77 "3_20"
20 6 5.58 "4_20"
20 6 3.2 "1_20"
20 6 4.05 "2_20"
20 6 5.91 "3_20"
20 6 4.9 "4_20"
20 6 3.7 "1_20"
20 6 7 "2_20"
20 6 6.99 "3_20"
20 6 5.81 "4_20"
20 6 2.68 "1_20"
20 6 6.74 "2_20"
20 6 6.41 "3_20"
20 6 5.23 "4_20"
20 6 3.15 "1_20"
20 6 5.11 "2_20"
20 6 14.15 "3_20"
20 6 5.27 "4_20"
20 6 4.36 "1_20"
20 6 8.77 "2_20"
20 6 7.16 "3_20"
20 6 5.44 "4_20"
20 6 2.62 "1_20"
20 6 8.06 "2_20"
20 6 7.55 "3_20"
20 6 6.44 "4_20"
21 2 24.59 "1_21"
21 2 20.63 "2_21"
21 2 18.97 "3_21"
21 2 32.96 "4_21"
21 2 16.83 "1_21"
21 2 9.65 "2_21"
21 2 14.03 "3_21"
21 2 23.07 "4_21"
21 2 33.39 "1_21"
21 2 7.78 "2_21"
21 2 11.06 "3_21"
21 2 15.94 "4_21"
21 2 25.16 "1_21"
21 2 10.54 "2_21"
21 2 24.08 "3_21"
21 2 39.85 "4_21"
21 2 14.74 "1_21"
21 2 12.87 "2_21"
21 2 5.51 "3_21"
21 2 9.02 "4_21"
21 2 8.9 "1_21"
21 2 11.98 "2_21"
21 2 10.37 "3_21"
21 2 7.04 "4_21"
21 2 8.02 "1_21"
21 2 8.32 "2_21"
21 2 11.83 "3_21"
21 2 8.13 "4_21"
21 2 16.72 "1_21"
21 2 7.99 "2_21"
21 2 3.86 "3_21"
21 2 8.56 "4_21"
21 2 24.58 "1_21"
21 2 10.38 "2_21"
21 2 4.74 "3_21"
21 2 8.55 "4_21"
21 2 28.98 "1_21"
21 2 13.79 "2_21"
21 2 6.33 "3_21"
21 2 8.54 "4_21"
21 3 18.66 "1_21"
21 3 9.8 "2_21"
21 3 10.44 "3_21"
21 3 32.64 "4_21"
21 3 5.84 "1_21"
21 3 7.61 "2_21"
21 3 7.68 "3_21"
21 3 7.02 "4_21"
21 3 17.48 "1_21"
21 3 4.82 "2_21"
21 3 5.61 "3_21"
21 3 9.06 "4_21"
21 3 8.72 "1_21"
21 3 5.28 "2_21"
21 3 11.19 "3_21"
21 3 9.38 "4_21"
21 3 6.59 "1_21"
21 3 4.47 "2_21"
21 3 4.24 "3_21"
21 3 8 "4_21"
21 3 6.45 "1_21"
21 3 5.03 "2_21"
21 3 3.83 "3_21"
21 3 7.17 "4_21"
21 3 12.82 "1_21"
21 3 6.98 "2_21"
21 3 6.3 "3_21"
21 3 7.33 "4_21"
21 3 6.78 "1_21"
21 3 6.12 "2_21"
21 3 3.91 "3_21"
21 3 9.22 "4_21"
21 3 6.3 "1_21"
21 3 5.02 "2_21"
21 3 3.74 "3_21"
21 3 7.2 "4_21"
21 3 5.68 "1_21"
21 3 6.11 "2_21"
21 3 3.25 "3_21"
21 3 6.13 "4_21"
21 4 25.95 "1_21"
21 4 6.19 "2_21"
21 4 4.85 "3_21"
21 4 23.99 "4_21"
21 4 15.38 "1_21"
21 4 7.99 "2_21"
21 4 21.18 "3_21"
21 4 19.43 "4_21"
21 4 6.05 "1_21"
21 4 6.46 "2_21"
21 4 10.72 "3_21"
21 4 8.91 "4_21"
21 4 12.59 "1_21"
21 4 5.3 "2_21"
21 4 5.96 "3_21"
21 4 6.57 "4_21"
21 4 17.45 "1_21"
21 4 8.05 "2_21"
21 4 7.46 "3_21"
21 4 9.01 "4_21"
21 4 6.81 "1_21"
21 4 8.09 "2_21"
21 4 4.97 "3_21"
21 4 6.35 "4_21"
21 4 7.97 "1_21"
21 4 5.86 "2_21"
21 4 4.86 "3_21"
21 4 8.64 "4_21"
21 4 6.19 "1_21"
21 4 6.82 "2_21"
21 4 4.65 "3_21"
21 4 9.35 "4_21"
21 4 5.85 "1_21"
21 4 5.12 "2_21"
21 4 6.98 "3_21"
21 4 7.47 "4_21"
21 4 4.71 "1_21"
21 4 4.92 "2_21"
21 4 13.61 "3_21"
21 4 8.61 "4_21"
21 5 8.6 "1_21"
21 5 8.04 "2_21"
21 5 4.54 "3_21"
21 5 21.93 "4_21"
21 5 5.65 "1_21"
21 5 15.26 "2_21"
21 5 7.58 "3_21"
21 5 8.84 "4_21"
21 5 7.39 "1_21"
21 5 5.35 "2_21"
21 5 7.82 "3_21"
21 5 7.78 "4_21"
21 5 9.6 "1_21"
21 5 5.94 "2_21"
21 5 6.36 "3_21"
21 5 7.13 "4_21"
21 5 5.52 "1_21"
21 5 5.37 "2_21"
21 5 7.53 "3_21"
21 5 8.1 "4_21"
21 5 5.62 "1_21"
21 5 5.7 "2_21"
21 5 8.82 "3_21"
21 5 14.12 "4_21"
21 5 6.98 "1_21"
21 5 5.02 "2_21"
21 5 7.04 "3_21"
21 5 12.25 "4_21"
21 5 6.9 "1_21"
21 5 5.15 "2_21"
21 5 7.03 "3_21"
21 5 6.45 "4_21"
21 5 11.42 "1_21"
21 5 9.13 "2_21"
21 5 11.13 "3_21"
21 5 17.95 "4_21"
21 5 7.71 "1_21"
21 5 9.21 "2_21"
21 5 6.77 "3_21"
21 5 17.78 "4_21"
21 6 10.2 "1_21"
21 6 21.75 "2_21"
21 6 11.19 "3_21"
21 6 7.46 "4_21"
21 6 13.99 "1_21"
21 6 7.87 "2_21"
21 6 5.95 "3_21"
21 6 10.87 "4_21"
21 6 8.85 "1_21"
21 6 5.77 "2_21"
21 6 8.93 "3_21"
21 6 9.38 "4_21"
21 6 6.87 "1_21"
21 6 5.44 "2_21"
21 6 5.32 "3_21"
21 6 17.19 "4_21"
21 6 6.56 "1_21"
21 6 11.87 "2_21"
21 6 6.37 "3_21"
21 6 9.75 "4_21"
21 6 5.67 "1_21"
21 6 6.78 "2_21"
21 6 5.7 "3_21"
21 6 9.38 "4_21"
21 6 5.73 "1_21"
21 6 5.09 "2_21"
21 6 11.36 "3_21"
21 6 7.72 "4_21"
21 6 5.58 "1_21"
21 6 5.45 "2_21"
21 6 7.59 "3_21"
21 6 8.05 "4_21"
21 6 7.63 "1_21"
21 6 6.29 "2_21"
21 6 6.75 "3_21"
21 6 7.23 "4_21"
21 6 6.21 "1_21"
21 6 6.09 "2_21"
21 6 13.24 "3_21"
21 6 7.42 "4_21"
22 2 9.05 "1_22"
22 2 44.63 "2_22"
22 2 21.85 "3_22"
22 2 14.02 "4_22"
22 2 8.12 "1_22"
22 2 15.68 "2_22"
22 2 18.89 "3_22"
22 2 19.5 "4_22"
22 2 9.38 "1_22"
22 2 38.28 "2_22"
22 2 28.35 "3_22"
22 2 9.97 "4_22"
22 2 10.8 "1_22"
22 2 28 "2_22"
22 2 8.58 "3_22"
22 2 13.59 "4_22"
22 2 9.18 "1_22"
22 2 14.65 "2_22"
22 2 7.08 "3_22"
22 2 13 "4_22"
22 2 7.48 "1_22"
22 2 10.65 "2_22"
22 2 6.83 "3_22"
22 2 7.49 "4_22"
22 2 12.52 "1_22"
22 2 9.78 "2_22"
22 2 4.93 "3_22"
22 2 5.43 "4_22"
22 2 5.61 "1_22"
22 2 11.64 "2_22"
22 2 4.54 "3_22"
22 2 6.29 "4_22"
22 2 6.07 "1_22"
22 2 9.96 "2_22"
22 2 5.06 "3_22"
22 2 6.22 "4_22"
22 2 6.49 "1_22"
22 2 9.73 "2_22"
22 2 14.77 "3_22"
22 2 13.05 "4_22"
22 3 7.18 "1_22"
22 3 15.5 "2_22"
22 3 35.07 "3_22"
22 3 9.1 "4_22"
22 3 19.56 "1_22"
22 3 8.83 "2_22"
22 3 4.28 "3_22"
22 3 6.69 "4_22"
22 3 4.18 "1_22"
22 3 8.06 "2_22"
22 3 4.38 "3_22"
22 3 13.09 "4_22"
22 3 4.44 "1_22"
22 3 13.21 "2_22"
22 3 2.84 "3_22"
22 3 9.98 "4_22"
22 3 3.92 "1_22"
22 3 5.21 "2_22"
22 3 4.38 "3_22"
22 3 4.57 "4_22"
22 3 3.88 "1_22"
22 3 4.03 "2_22"
22 3 4.85 "3_22"
22 3 4.11 "4_22"
22 3 3.55 "1_22"
22 3 2.56 "2_22"
22 3 4.29 "3_22"
22 3 4.3 "4_22"
22 3 4.38 "1_22"
22 3 3.71 "2_22"
22 3 3.67 "3_22"
22 3 4.19 "4_22"
22 3 4.27 "1_22"
22 3 3.65 "2_22"
22 3 3.57 "3_22"
22 3 3.33 "4_22"
22 3 4.63 "1_22"
22 3 3.74 "2_22"
22 3 3.06 "3_22"
22 3 3.73 "4_22"
22 4 7.84 "1_22"
22 4 70.73 "2_22"
22 4 9.99 "3_22"
22 4 5.41 "4_22"
22 4 18.6 "1_22"
22 4 9.39 "2_22"
22 4 5.32 "3_22"
22 4 7.1 "4_22"
22 4 5.87 "1_22"
22 4 10.96 "2_22"
22 4 3.76 "3_22"
22 4 6.04 "4_22"
22 4 6.78 "1_22"
22 4 9.93 "2_22"
22 4 4.05 "3_22"
22 4 9.27 "4_22"
22 4 5.28 "1_22"
22 4 6.73 "2_22"
22 4 3.89 "3_22"
22 4 7.09 "4_22"
22 4 5.15 "1_22"
22 4 10.64 "2_22"
22 4 4.49 "3_22"
22 4 6.34 "4_22"
22 4 5.88 "1_22"
22 4 6.78 "2_22"
22 4 6.9 "3_22"
22 4 4.98 "4_22"
22 4 8.19 "1_22"
22 4 7.44 "2_22"
22 4 5.65 "3_22"
22 4 6.19 "4_22"
22 4 9.37 "1_22"
22 4 8.11 "2_22"
22 4 5.72 "3_22"
22 4 5.23 "4_22"
22 4 14.2 "1_22"
22 4 7.85 "2_22"
22 4 7.13 "3_22"
22 4 5.03 "4_22"
22 5 9.69 "1_22"
22 5 28.52 "2_22"
22 5 6.04 "3_22"
22 5 8.51 "4_22"
22 5 5.29 "1_22"
22 5 9.34 "2_22"
22 5 3.62 "3_22"
22 5 4.81 "4_22"
22 5 5.43 "1_22"
22 5 7.88 "2_22"
22 5 4.21 "3_22"
22 5 4.36 "4_22"
22 5 6.03 "1_22"
22 5 6.77 "2_22"
22 5 3.69 "3_22"
22 5 5.15 "4_22"
22 5 5.16 "1_22"
22 5 6.83 "2_22"
22 5 5.94 "3_22"
22 5 7.33 "4_22"
22 5 5.12 "1_22"
22 5 6 "2_22"
22 5 5.75 "3_22"
22 5 8.84 "4_22"
22 5 5.45 "1_22"
22 5 6.87 "2_22"
22 5 7.9 "3_22"
22 5 5.93 "4_22"
22 5 6.03 "1_22"
22 5 7.54 "2_22"
22 5 4.26 "3_22"
22 5 9.47 "4_22"
22 5 5.65 "1_22"
22 5 7.66 "2_22"
22 5 6.58 "3_22"
22 5 4.91 "4_22"
22 5 5.05 "1_22"
22 5 7.32 "2_22"
22 5 8.11 "3_22"
22 5 4.15 "4_22"
22 6 5.12 "1_22"
22 6 63.38 "2_22"
22 6 4.63 "3_22"
22 6 8.21 "4_22"
22 6 5.4 "1_22"
22 6 25.5 "2_22"
22 6 4.84 "3_22"
22 6 4.5 "4_22"
22 6 9.7 "1_22"
22 6 3.75 "2_22"
22 6 4.31 "3_22"
22 6 4.94 "4_22"
22 6 5.18 "1_22"
22 6 3.27 "2_22"
22 6 3.79 "3_22"
22 6 5.49 "4_22"
22 6 5.17 "1_22"
22 6 5.7 "2_22"
22 6 4.31 "3_22"
22 6 15.35 "4_22"
22 6 5.88 "1_22"
22 6 4.27 "2_22"
22 6 3.98 "3_22"
22 6 4.07 "4_22"
22 6 5.59 "1_22"
22 6 3.66 "2_22"
22 6 3.93 "3_22"
22 6 5.22 "4_22"
22 6 5.75 "1_22"
22 6 3.48 "2_22"
22 6 3.68 "3_22"
22 6 4.88 "4_22"
22 6 5.28 "1_22"
22 6 4.06 "2_22"
22 6 4.55 "3_22"
22 6 6.35 "4_22"
22 6 5.83 "1_22"
22 6 3.49 "2_22"
22 6 4.6 "3_22"
22 6 5.95 "4_22"
23 2 8.41 "1_23"
23 2 12.99 "2_23"
23 2 66.03 "3_23"
23 2 13.06 "4_23"
23 2 9.67 "1_23"
23 2 8.91 "2_23"
23 2 17.36 "3_23"
23 2 72.2 "4_23"
23 2 11.26 "1_23"
23 2 5.42 "2_23"
23 2 11.16 "3_23"
23 2 18.43 "4_23"
23 2 7.12 "1_23"
23 2 5.05 "2_23"
23 2 5.68 "3_23"
23 2 17.26 "4_23"
23 2 8.6 "1_23"
23 2 6.11 "2_23"
23 2 5.84 "3_23"
23 2 7.86 "4_23"
23 2 5.06 "1_23"
23 2 4.09 "2_23"
23 2 6.03 "3_23"
23 2 5.67 "4_23"
23 2 4.71 "1_23"
23 2 3.58 "2_23"
23 2 6.26 "3_23"
23 2 5.17 "4_23"
23 2 4.81 "1_23"
23 2 4.03 "2_23"
23 2 4.92 "3_23"
23 2 4.44 "4_23"
23 2 4.47 "1_23"
23 2 4.7 "2_23"
23 2 5.52 "3_23"
23 2 5.57 "4_23"
23 2 5.65 "1_23"
23 2 8.93 "2_23"
23 2 5.68 "3_23"
23 2 5.49 "4_23"
23 3 8.13 "1_23"
23 3 21.07 "2_23"
23 3 11.86 "3_23"
23 3 213.79 "4_23"
23 3 10.7 "1_23"
23 3 9.69 "2_23"
23 3 43.24 "3_23"
23 3 22.98 "4_23"
23 3 7.41 "1_23"
23 3 7.81 "2_23"
23 3 25 "3_23"
23 3 20.21 "4_23"
23 3 6.55 "1_23"
23 3 10.92 "2_23"
23 3 10.45 "3_23"
23 3 90.02 "4_23"
23 3 6.9 "1_23"
23 3 11.27 "2_23"
23 3 16.97 "3_23"
23 3 24.79 "4_23"
23 3 5.83 "1_23"
23 3 7.56 "2_23"
23 3 13.71 "3_23"
23 3 13.55 "4_23"
23 3 5.96 "1_23"
23 3 5.93 "2_23"
23 3 14.87 "3_23"
23 3 14.91 "4_23"
23 3 7.67 "1_23"
23 3 7.46 "2_23"
23 3 7.02 "3_23"
23 3 12.1 "4_23"
23 3 7.17 "1_23"
23 3 5.27 "2_23"
23 3 5.89 "3_23"
23 3 9.77 "4_23"
23 3 5.78 "1_23"
23 3 6.74 "2_23"
23 3 8.49 "3_23"
23 3 8.59 "4_23"
23 4 9.64 "1_23"
23 4 7.24 "2_23"
23 4 7.92 "3_23"
23 4 7.15 "4_23"
23 4 8.74 "1_23"
23 4 3.98 "2_23"
23 4 6.21 "3_23"
23 4 6.12 "4_23"
23 4 4.84 "1_23"
23 4 3.99 "2_23"
23 4 6.45 "3_23"
23 4 6.83 "4_23"
23 4 6.61 "1_23"
23 4 4.37 "2_23"
23 4 6.02 "3_23"
23 4 9.87 "4_23"
23 4 7.51 "1_23"
23 4 3.94 "2_23"
23 4 9.26 "3_23"
23 4 6.49 "4_23"
23 4 6.16 "1_23"
23 4 3.61 "2_23"
23 4 5.97 "3_23"
23 4 6.12 "4_23"
23 4 5.38 "1_23"
23 4 3.53 "2_23"
23 4 6.53 "3_23"
23 4 7.9 "4_23"
23 4 5.7 "1_23"
23 4 3.33 "2_23"
23 4 7.08 "3_23"
23 4 9.51 "4_23"
23 4 5.68 "1_23"
23 4 3.6 "2_23"
23 4 6.46 "3_23"
23 4 5.55 "4_23"
23 4 5.24 "1_23"
23 4 3.42 "2_23"
23 4 6.69 "3_23"
23 4 7.4 "4_23"
23 5 6.84 "1_23"
23 5 3.4 "2_23"
23 5 9.57 "3_23"
23 5 6.23 "4_23"
23 5 6 "1_23"
23 5 3.83 "2_23"
23 5 5.58 "3_23"
23 5 7.75 "4_23"
23 5 4.87 "1_23"
23 5 4.59 "2_23"
23 5 3.35 "3_23"
23 5 6.63 "4_23"
23 5 9.09 "1_23"
23 5 3.44 "2_23"
23 5 3.6 "3_23"
23 5 5.23 "4_23"
23 5 4.96 "1_23"
23 5 4.11 "2_23"
23 5 3.01 "3_23"
23 5 5.21 "4_23"
23 5 26.76 "1_23"
23 5 3.63 "2_23"
23 5 3.48 "3_23"
23 5 4.31 "4_23"
23 5 5.67 "1_23"
23 5 3.97 "2_23"
23 5 2.88 "3_23"
23 5 5.98 "4_23"
23 5 6.69 "1_23"
23 5 3.53 "2_23"
23 5 3.14 "3_23"
23 5 6.69 "4_23"
23 5 5 "1_23"
23 5 3.68 "2_23"
23 5 3.23 "3_23"
23 5 3.9 "4_23"
23 5 6.38 "1_23"
23 5 3.19 "2_23"
23 5 3.48 "3_23"
23 5 4.44 "4_23"
23 6 5.26 "1_23"
23 6 4.03 "2_23"
23 6 3.35 "3_23"
23 6 4.96 "4_23"
23 6 5.07 "1_23"
23 6 4.47 "2_23"
23 6 3.72 "3_23"
23 6 3.41 "4_23"
23 6 4.82 "1_23"
23 6 3.36 "2_23"
23 6 3 "3_23"
23 6 9.89 "4_23"
23 6 4.97 "1_23"
23 6 3.87 "2_23"
23 6 2.88 "3_23"
23 6 5.14 "4_23"
23 6 8.59 "1_23"
23 6 3.35 "2_23"
23 6 2.93 "3_23"
23 6 4.3 "4_23"
23 6 4.89 "1_23"
23 6 5.4 "2_23"
23 6 2.86 "3_23"
23 6 3.67 "4_23"
23 6 4.58 "1_23"
23 6 3.56 "2_23"
23 6 6.97 "3_23"
23 6 3.27 "4_23"
23 6 6.95 "1_23"
23 6 3.35 "2_23"
23 6 3.02 "3_23"
23 6 3.29 "4_23"
23 6 12.62 "1_23"
23 6 3.69 "2_23"
23 6 2.88 "3_23"
23 6 3.1 "4_23"
23 6 4.75 "1_23"
23 6 3.5 "2_23"
23 6 3.33 "3_23"
23 6 7.18 "4_23"
24 2 33.26 "1_24"
24 2 19.8 "2_24"
24 2 19.35 "3_24"
24 2 19.09 "4_24"
24 2 6.7 "1_24"
24 2 35.43 "2_24"
24 2 8.29 "3_24"
24 2 17.01 "4_24"
24 2 2.68 "1_24"
24 2 16.49 "2_24"
24 2 7.26 "3_24"
24 2 12.88 "4_24"
24 2 2.66 "1_24"
24 2 5.75 "2_24"
24 2 6.63 "3_24"
24 2 11.99 "4_24"
24 2 4.63 "1_24"
24 2 10.87 "2_24"
24 2 4.23 "3_24"
24 2 6.15 "4_24"
24 2 2.01 "1_24"
24 2 12.39 "2_24"
24 2 4.81 "3_24"
24 2 7.77 "4_24"
24 2 3.34 "1_24"
24 2 16.65 "2_24"
24 2 4.75 "3_24"
24 2 7.06 "4_24"
24 2 2.36 "1_24"
24 2 4.6 "2_24"
24 2 4.37 "3_24"
24 2 4.85 "4_24"
24 2 2.5 "1_24"
24 2 12.72 "2_24"
24 2 3.99 "3_24"
24 2 4.49 "4_24"
24 2 2.48 "1_24"
24 2 5.76 "2_24"
24 2 4.56 "3_24"
24 2 4.49 "4_24"
24 3 14.51 "1_24"
24 3 30.28 "2_24"
24 3 10.34 "3_24"
24 3 14.66 "4_24"
24 3 5.09 "1_24"
24 3 34.53 "2_24"
24 3 8.68 "3_24"
24 3 14.63 "4_24"
24 3 4.78 "1_24"
24 3 12.82 "2_24"
24 3 6.88 "3_24"
24 3 7.71 "4_24"
24 3 2.9 "1_24"
24 3 15.79 "2_24"
24 3 7.19 "3_24"
24 3 6.63 "4_24"
24 3 3.24 "1_24"
24 3 7.22 "2_24"
24 3 6.59 "3_24"
24 3 14.35 "4_24"
24 3 2.76 "1_24"
24 3 6.37 "2_24"
24 3 6.41 "3_24"
24 3 6.68 "4_24"
24 3 4.02 "1_24"
24 3 7.92 "2_24"
24 3 5.09 "3_24"
24 3 6.76 "4_24"
24 3 4.64 "1_24"
24 3 6.44 "2_24"
24 3 5.48 "3_24"
24 3 6.07 "4_24"
24 3 5.33 "1_24"
24 3 7.16 "2_24"
24 3 7.85 "3_24"
24 3 5.46 "4_24"
24 3 3.14 "1_24"
24 3 7.02 "2_24"
24 3 10 "3_24"
24 3 4.39 "4_24"
24 4 20.17 "1_24"
24 4 29.73 "2_24"
24 4 8.4 "3_24"
24 4 30.62 "4_24"
24 4 5.49 "1_24"
24 4 9.21 "2_24"
24 4 6.52 "3_24"
24 4 4.31 "4_24"
24 4 2.54 "1_24"
24 4 8.71 "2_24"
24 4 6.97 "3_24"
24 4 14.69 "4_24"
24 4 2.69 "1_24"
24 4 7.1 "2_24"
24 4 9.36 "3_24"
24 4 6.17 "4_24"
24 4 2.56 "1_24"
24 4 5.5 "2_24"
24 4 6.79 "3_24"
24 4 7.75 "4_24"
24 4 2.53 "1_24"
24 4 5.25 "2_24"
24 4 7.03 "3_24"
24 4 4.16 "4_24"
24 4 4.4 "1_24"
24 4 5.52 "2_24"
24 4 6.1 "3_24"
24 4 5.86 "4_24"
24 4 2.85 "1_24"
24 4 4.84 "2_24"
24 4 9.63 "3_24"
24 4 4.43 "4_24"
24 4 4.35 "1_24"
24 4 5.27 "2_24"
24 4 6.38 "3_24"
24 4 6.84 "4_24"
24 4 3.68 "1_24"
24 4 5.97 "2_24"
24 4 6.84 "3_24"
24 4 3.43 "4_24"
24 5 3.34 "1_24"
24 5 17.14 "2_24"
24 5 6.64 "3_24"
24 5 8.76 "4_24"
24 5 5.23 "1_24"
24 5 4.53 "2_24"
24 5 9.07 "3_24"
24 5 5.18 "4_24"
24 5 4.25 "1_24"
24 5 16.97 "2_24"
24 5 7.14 "3_24"
24 5 4.66 "4_24"
24 5 3.18 "1_24"
24 5 18.9 "2_24"
24 5 7.47 "3_24"
24 5 10.06 "4_24"
24 5 28.53 "1_24"
24 5 14.11 "2_24"
24 5 5.36 "3_24"
24 5 6.4 "4_24"
24 5 6.12 "1_24"
24 5 11.75 "2_24"
24 5 5.08 "3_24"
24 5 7.2 "4_24"
24 5 2.91 "1_24"
24 5 7.07 "2_24"
24 5 4.69 "3_24"
24 5 6.09 "4_24"
24 5 6.25 "1_24"
24 5 11.03 "2_24"
24 5 6.54 "3_24"
24 5 7.71 "4_24"
24 5 3.12 "1_24"
24 5 6.62 "2_24"
24 5 6.32 "3_24"
24 5 6.89 "4_24"
24 5 4.52 "1_24"
24 5 5.81 "2_24"
24 5 11.25 "3_24"
24 5 5.68 "4_24"
24 6 3.07 "1_24"
24 6 12.28 "2_24"
24 6 6.64 "3_24"
24 6 10.08 "4_24"
24 6 2.43 "1_24"
24 6 6.35 "2_24"
24 6 7.81 "3_24"
24 6 4.69 "4_24"
24 6 2.91 "1_24"
24 6 6.41 "2_24"
24 6 5.92 "3_24"
24 6 3.66 "4_24"
24 6 3.74 "1_24"
24 6 5.41 "2_24"
24 6 5.28 "3_24"
24 6 3.61 "4_24"
24 6 3.99 "1_24"
24 6 5.46 "2_24"
24 6 6.02 "3_24"
24 6 3.32 "4_24"
24 6 2.36 "1_24"
24 6 5.73 "2_24"
24 6 6.07 "3_24"
24 6 3.42 "4_24"
24 6 2.87 "1_24"
24 6 5.24 "2_24"
24 6 7.83 "3_24"
24 6 4.17 "4_24"
24 6 2.74 "1_24"
24 6 4.93 "2_24"
24 6 7.27 "3_24"
24 6 3.19 "4_24"
24 6 3.5 "1_24"
24 6 5.17 "2_24"
24 6 5.04 "3_24"
24 6 3.56 "4_24"
24 6 2.87 "1_24"
24 6 5.22 "2_24"
24 6 6.79 "3_24"
24 6 4.46 "4_24"
25 2 21.18 "1_25"
25 2 35.3 "2_25"
25 2 50.79 "3_25"
25 2 38.09 "4_25"
25 2 8.87 "1_25"
25 2 42.22 "2_25"
25 2 34.55 "3_25"
25 2 44.42 "4_25"
25 2 6.27 "1_25"
25 2 17.01 "2_25"
25 2 23.22 "3_25"
25 2 26.4 "4_25"
25 2 6.18 "1_25"
25 2 9.74 "2_25"
25 2 10.67 "3_25"
25 2 28.96 "4_25"
25 2 5.77 "1_25"
25 2 8.35 "2_25"
25 2 7.02 "3_25"
25 2 33.05 "4_25"
25 2 4.76 "1_25"
25 2 10.65 "2_25"
25 2 8.34 "3_25"
25 2 11.56 "4_25"
25 2 7.06 "1_25"
25 2 11 "2_25"
25 2 8.7 "3_25"
25 2 64.58 "4_25"
25 2 5.94 "1_25"
25 2 5.17 "2_25"
25 2 6.81 "3_25"
25 2 7.15 "4_25"
25 2 5.91 "1_25"
25 2 14.22 "2_25"
25 2 9.11 "3_25"
25 2 10.67 "4_25"
25 2 11.58 "1_25"
25 2 6.8 "2_25"
25 2 9.12 "3_25"
25 2 10.62 "4_25"
25 3 16.69 "1_25"
25 3 28 "2_25"
25 3 21.61 "3_25"
25 3 49.51 "4_25"
25 3 11.72 "1_25"
25 3 12.91 "2_25"
25 3 10.57 "3_25"
25 3 27.39 "4_25"
25 3 7.71 "1_25"
25 3 9.43 "2_25"
25 3 12.03 "3_25"
25 3 8.89 "4_25"
25 3 7.31 "1_25"
25 3 5.62 "2_25"
25 3 5.66 "3_25"
25 3 11.93 "4_25"
25 3 5.98 "1_25"
25 3 7.24 "2_25"
25 3 9.83 "3_25"
25 3 11.24 "4_25"
25 3 6.05 "1_25"
25 3 6.16 "2_25"
25 3 7.64 "3_25"
25 3 16.67 "4_25"
25 3 6.93 "1_25"
25 3 11.48 "2_25"
25 3 7.5 "3_25"
25 3 15.01 "4_25"
25 3 10.01 "1_25"
25 3 7.87 "2_25"
25 3 11.02 "3_25"
25 3 10.15 "4_25"
25 3 5.62 "1_25"
25 3 6.22 "2_25"
25 3 7.93 "3_25"
25 3 12.7 "4_25"
25 3 6.03 "1_25"
25 3 6.95 "2_25"
25 3 4.72 "3_25"
25 3 11.96 "4_25"
25 4 14.17 "1_25"
25 4 7.92 "2_25"
25 4 5.9 "3_25"
25 4 7.39 "4_25"
25 4 5.02 "1_25"
25 4 5.13 "2_25"
25 4 3.77 "3_25"
25 4 4.36 "4_25"
25 4 4.42 "1_25"
25 4 9.47 "2_25"
25 4 4.27 "3_25"
25 4 8.28 "4_25"
25 4 4.56 "1_25"
25 4 6.47 "2_25"
25 4 3.74 "3_25"
25 4 14.04 "4_25"
25 4 7.75 "1_25"
25 4 6.41 "2_25"
25 4 7.73 "3_25"
25 4 7.86 "4_25"
25 4 5.31 "1_25"
25 4 4.63 "2_25"
25 4 3.89 "3_25"
25 4 6.08 "4_25"
25 4 4.2 "1_25"
25 4 3.55 "2_25"
25 4 4.54 "3_25"
25 4 6.25 "4_25"
25 4 5.1 "1_25"
25 4 6.1 "2_25"
25 4 3.46 "3_25"
25 4 6.35 "4_25"
25 4 4.51 "1_25"
25 4 4.34 "2_25"
25 4 6.02 "3_25"
25 4 5.87 "4_25"
25 4 4.01 "1_25"
25 4 4.73 "2_25"
25 4 6.49 "3_25"
25 4 5.59 "4_25"
25 5 7.81 "1_25"
25 5 11.32 "2_25"
25 5 7.18 "3_25"
25 5 30.77 "4_25"
25 5 4.7 "1_25"
25 5 6.58 "2_25"
25 5 4.75 "3_25"
25 5 6.42 "4_25"
25 5 5.99 "1_25"
25 5 6.32 "2_25"
25 5 6.26 "3_25"
25 5 9.7 "4_25"
25 5 5.2 "1_25"
25 5 4.64 "2_25"
25 5 4.53 "3_25"
25 5 8.34 "4_25"
25 5 5.31 "1_25"
25 5 8.48 "2_25"
25 5 6.93 "3_25"
25 5 10.4 "4_25"
25 5 5.94 "1_25"
25 5 4.47 "2_25"
25 5 4.2 "3_25"
25 5 9.11 "4_25"
25 5 4.58 "1_25"
25 5 6.25 "2_25"
25 5 4.73 "3_25"
25 5 8.7 "4_25"
25 5 4.11 "1_25"
25 5 5.51 "2_25"
25 5 4.1 "3_25"
25 5 7.53 "4_25"
25 5 5.09 "1_25"
25 5 3.96 "2_25"
25 5 7.06 "3_25"
25 5 9.81 "4_25"
25 5 5.18 "1_25"
25 5 4.21 "2_25"
25 5 23.86 "3_25"
25 5 9.93 "4_25"
25 6 6.63 "1_25"
25 6 18.28 "2_25"
25 6 16.62 "3_25"
25 6 35.43 "4_25"
25 6 5.11 "1_25"
25 6 10.73 "2_25"
25 6 6.03 "3_25"
25 6 25.39 "4_25"
25 6 4.55 "1_25"
25 6 7.11 "2_25"
25 6 5.78 "3_25"
25 6 51.38 "4_25"
25 6 4.78 "1_25"
25 6 14.32 "2_25"
25 6 9.46 "3_25"
25 6 9.8 "4_25"
25 6 4.3 "1_25"
25 6 6.86 "2_25"
25 6 4.48 "3_25"
25 6 12.5 "4_25"
25 6 4.22 "1_25"
25 6 9.72 "2_25"
25 6 6.86 "3_25"
25 6 26.81 "4_25"
25 6 10.86 "1_25"
25 6 9.61 "2_25"
25 6 9.75 "3_25"
25 6 10.35 "4_25"
25 6 6 "1_25"
25 6 4.14 "2_25"
25 6 8.42 "3_25"
25 6 15.33 "4_25"
25 6 5.3 "1_25"
25 6 9.13 "2_25"
25 6 4.52 "3_25"
25 6 9.59 "4_25"
25 6 5.62 "1_25"
25 6 10.06 "2_25"
25 6 4.78 "3_25"
25 6 13.13 "4_25"
26 2 34.86 "1_26"
26 2 58.13 "2_26"
26 2 64.64 "3_26"
26 2 42.43 "4_26"
26 2 12.16 "1_26"
26 2 17.01 "2_26"
26 2 35.22 "3_26"
26 2 38.44 "4_26"
26 2 7.53 "1_26"
26 2 26.56 "2_26"
26 2 10.84 "3_26"
26 2 17.75 "4_26"
26 2 15.33 "1_26"
26 2 9.74 "2_26"
26 2 6.81 "3_26"
26 2 16.25 "4_26"
26 2 9.79 "1_26"
26 2 14.14 "2_26"
26 2 8.08 "3_26"
26 2 14.74 "4_26"
26 2 6.99 "1_26"
26 2 19.87 "2_26"
26 2 8.64 "3_26"
26 2 8.66 "4_26"
26 2 6.17 "1_26"
26 2 10.82 "2_26"
26 2 6.98 "3_26"
26 2 6.64 "4_26"
26 2 6.22 "1_26"
26 2 7.45 "2_26"
26 2 8.12 "3_26"
26 2 6.69 "4_26"
26 2 6.43 "1_26"
26 2 7.56 "2_26"
26 2 6.5 "3_26"
26 2 12.88 "4_26"
26 2 5.87 "1_26"
26 2 25.56 "2_26"
26 2 6.03 "3_26"
26 2 7.48 "4_26"
26 3 12.76 "1_26"
26 3 12.28 "2_26"
26 3 35.28 "3_26"
26 3 21.29 "4_26"
26 3 19.49 "1_26"
26 3 10.64 "2_26"
26 3 11.8 "3_26"
26 3 21.27 "4_26"
26 3 6.72 "1_26"
26 3 13.67 "2_26"
26 3 17.7 "3_26"
26 3 57.42 "4_26"
26 3 7.48 "1_26"
26 3 7.31 "2_26"
26 3 9.06 "3_26"
26 3 6.38 "4_26"
26 3 7.17 "1_26"
26 3 6.48 "2_26"
26 3 7.14 "3_26"
26 3 11.58 "4_26"
26 3 6.56 "1_26"
26 3 9.38 "2_26"
26 3 5.99 "3_26"
26 3 5.41 "4_26"
26 3 6.5 "1_26"
26 3 6.88 "2_26"
26 3 6.31 "3_26"
26 3 8.05 "4_26"
26 3 6.25 "1_26"
26 3 7.01 "2_26"
26 3 7 "3_26"
26 3 4.76 "4_26"
26 3 5.85 "1_26"
26 3 7 "2_26"
26 3 8.7 "3_26"
26 3 5.36 "4_26"
26 3 3.95 "1_26"
26 3 7.2 "2_26"
26 3 7.07 "3_26"
26 3 6.12 "4_26"
26 4 13.09 "1_26"
26 4 6.4 "2_26"
26 4 4.62 "3_26"
26 4 3.9 "4_26"
26 4 4.18 "1_26"
26 4 4.84 "2_26"
26 4 5.15 "3_26"
26 4 2.83 "4_26"
26 4 5.09 "1_26"
26 4 3.33 "2_26"
26 4 4.25 "3_26"
26 4 2.73 "4_26"
26 4 4.41 "1_26"
26 4 4.01 "2_26"
26 4 4.24 "3_26"
26 4 2.88 "4_26"
26 4 6.62 "1_26"
26 4 3.85 "2_26"
26 4 3.81 "3_26"
26 4 2.57 "4_26"
26 4 4.39 "1_26"
26 4 3.22 "2_26"
26 4 3.03 "3_26"
26 4 4.35 "4_26"
26 4 4.66 "1_26"
26 4 3.72 "2_26"
26 4 3.49 "3_26"
26 4 4.66 "4_26"
26 4 4.73 "1_26"
26 4 4.22 "2_26"
26 4 4.93 "3_26"
26 4 2.37 "4_26"
26 4 4.11 "1_26"
26 4 3.78 "2_26"
26 4 3.54 "3_26"
26 4 3.24 "4_26"
26 4 5.73 "1_26"
26 4 3.83 "2_26"
26 4 3.63 "3_26"
26 4 2.43 "4_26"
26 5 13.2 "1_26"
26 5 8.09 "2_26"
26 5 5.96 "3_26"
26 5 6.01 "4_26"
26 5 6.89 "1_26"
26 5 5.99 "2_26"
26 5 9.79 "3_26"
26 5 4.96 "4_26"
26 5 7 "1_26"
26 5 4.95 "2_26"
26 5 5.37 "3_26"
26 5 5.78 "4_26"
26 5 19.72 "1_26"
26 5 5.59 "2_26"
26 5 8.58 "3_26"
26 5 5.42 "4_26"
26 5 6.16 "1_26"
26 5 4.77 "2_26"
26 5 10.22 "3_26"
26 5 5 "4_26"
26 5 11.8 "1_26"
26 5 4.39 "2_26"
26 5 8.22 "3_26"
26 5 10.11 "4_26"
26 5 6.93 "1_26"
26 5 3.76 "2_26"
26 5 7.83 "3_26"
26 5 6.56 "4_26"
26 5 5.71 "1_26"
26 5 4.29 "2_26"
26 5 8.62 "3_26"
26 5 5.24 "4_26"
26 5 6.93 "1_26"
26 5 4.47 "2_26"
26 5 5.05 "3_26"
26 5 6.22 "4_26"
26 5 13.3 "1_26"
26 5 3.38 "2_26"
26 5 5.61 "3_26"
26 5 5.83 "4_26"
26 6 4.28 "1_26"
26 6 4.83 "2_26"
26 6 9.58 "3_26"
26 6 10.03 "4_26"
26 6 6.28 "1_26"
26 6 9.52 "2_26"
26 6 9.58 "3_26"
26 6 6.76 "4_26"
26 6 3.47 "1_26"
26 6 7.43 "2_26"
26 6 13.43 "3_26"
26 6 4.88 "4_26"
26 6 4.99 "1_26"
26 6 3.83 "2_26"
26 6 10.21 "3_26"
26 6 6.67 "4_26"
26 6 6.82 "1_26"
26 6 3.62 "2_26"
26 6 5.3 "3_26"
26 6 5.45 "4_26"
26 6 6.96 "1_26"
26 6 4.8 "2_26"
26 6 6.44 "3_26"
26 6 6.39 "4_26"
26 6 5.4 "1_26"
26 6 3.55 "2_26"
26 6 8.43 "3_26"
26 6 4.36 "4_26"
26 6 4.31 "1_26"
26 6 4.95 "2_26"
26 6 6.49 "3_26"
26 6 4.37 "4_26"
26 6 5.99 "1_26"
26 6 3.35 "2_26"
26 6 7.26 "3_26"
26 6 5.89 "4_26"
26 6 5.65 "1_26"
26 6 3.59 "2_26"
26 6 5.09 "3_26"
26 6 6.06 "4_26"
27 2 13.17 "1_27"
27 2 28.09 "2_27"
27 2 41.98 "3_27"
27 2 23.73 "4_27"
27 2 21.85 "1_27"
27 2 37.9 "2_27"
27 2 25.95 "3_27"
27 2 12.4 "4_27"
27 2 11.98 "1_27"
27 2 17.35 "2_27"
27 2 7.54 "3_27"
27 2 12.63 "4_27"
27 2 9.47 "1_27"
27 2 8.94 "2_27"
27 2 11.41 "3_27"
27 2 6.87 "4_27"
27 2 8.21 "1_27"
27 2 13.55 "2_27"
27 2 24.82 "3_27"
27 2 9.08 "4_27"
27 2 6.1 "1_27"
27 2 8.46 "2_27"
27 2 16.43 "3_27"
27 2 10.9 "4_27"
27 2 9.45 "1_27"
27 2 9 "2_27"
27 2 10 "3_27"
27 2 6.71 "4_27"
27 2 8.42 "1_27"
27 2 8.01 "2_27"
27 2 7.87 "3_27"
27 2 27.64 "4_27"
27 2 4.55 "1_27"
27 2 12.5 "2_27"
27 2 9.09 "3_27"
27 2 9.24 "4_27"
27 2 6.21 "1_27"
27 2 10.9 "2_27"
27 2 12.79 "3_27"
27 2 8.23 "4_27"
27 3 9.87 "1_27"
27 3 20.1 "2_27"
27 3 12.7 "3_27"
27 3 10.55 "4_27"
27 3 8.5 "1_27"
27 3 10.86 "2_27"
27 3 5.76 "3_27"
27 3 5.78 "4_27"
27 3 7.9 "1_27"
27 3 8.93 "2_27"
27 3 3.81 "3_27"
27 3 4.93 "4_27"
27 3 6.18 "1_27"
27 3 10.78 "2_27"
27 3 6.47 "3_27"
27 3 5.32 "4_27"
27 3 5.45 "1_27"
27 3 10.13 "2_27"
27 3 7 "3_27"
27 3 5.49 "4_27"
27 3 8.55 "1_27"
27 3 7.25 "2_27"
27 3 7.95 "3_27"
27 3 6.2 "4_27"
27 3 5.17 "1_27"
27 3 6.62 "2_27"
27 3 6.88 "3_27"
27 3 5.6 "4_27"
27 3 7.51 "1_27"
27 3 5.87 "2_27"
27 3 6.83 "3_27"
27 3 5.7 "4_27"
27 3 8.65 "1_27"
27 3 5.38 "2_27"
27 3 8.77 "3_27"
27 3 9.44 "4_27"
27 3 7.48 "1_27"
27 3 8.02 "2_27"
27 3 9.02 "3_27"
27 3 6.05 "4_27"
27 4 8.8 "1_27"
27 4 14.85 "2_27"
27 4 8.17 "3_27"
27 4 9.3 "4_27"
27 4 6.4 "1_27"
27 4 25.81 "2_27"
27 4 5.59 "3_27"
27 4 6.66 "4_27"
27 4 8.28 "1_27"
27 4 8.8 "2_27"
27 4 5.93 "3_27"
27 4 6.2 "4_27"
27 4 10.11 "1_27"
27 4 6.63 "2_27"
27 4 4.08 "3_27"
27 4 8.97 "4_27"
27 4 6.21 "1_27"
27 4 11.88 "2_27"
27 4 6.84 "3_27"
27 4 7.93 "4_27"
27 4 11.77 "1_27"
27 4 5.25 "2_27"
27 4 5.57 "3_27"
27 4 5.53 "4_27"
27 4 7.87 "1_27"
27 4 4.37 "2_27"
27 4 4.32 "3_27"
27 4 7.52 "4_27"
27 4 9.53 "1_27"
27 4 4.64 "2_27"
27 4 8.65 "3_27"
27 4 5.24 "4_27"
27 4 13.55 "1_27"
27 4 4.42 "2_27"
27 4 4.55 "3_27"
27 4 5.59 "4_27"
27 4 8.9 "1_27"
27 4 4.91 "2_27"
27 4 9.15 "3_27"
27 4 5.5 "4_27"
27 5 11.62 "1_27"
27 5 9.03 "2_27"
27 5 28.82 "3_27"
27 5 20.64 "4_27"
27 5 8.14 "1_27"
27 5 10.05 "2_27"
27 5 20.42 "3_27"
27 5 10.29 "4_27"
27 5 5.83 "1_27"
27 5 6.61 "2_27"
27 5 4.83 "3_27"
27 5 5.53 "4_27"
27 5 5.75 "1_27"
27 5 5.64 "2_27"
27 5 6.08 "3_27"
27 5 4.78 "4_27"
27 5 4.02 "1_27"
27 5 6.19 "2_27"
27 5 3.5 "3_27"
27 5 4.21 "4_27"
27 5 7.7 "1_27"
27 5 9.29 "2_27"
27 5 4.05 "3_27"
27 5 3.68 "4_27"
27 5 4.54 "1_27"
27 5 5.46 "2_27"
27 5 3.43 "3_27"
27 5 3.97 "4_27"
27 5 4.03 "1_27"
27 5 4.9 "2_27"
27 5 4.39 "3_27"
27 5 5.26 "4_27"
27 5 4.81 "1_27"
27 5 4.78 "2_27"
27 5 4.26 "3_27"
27 5 3.62 "4_27"
27 5 4.22 "1_27"
27 5 8.76 "2_27"
27 5 4.03 "3_27"
27 5 3.4 "4_27"
27 6 9.75 "1_27"
27 6 9.84 "2_27"
27 6 8.05 "3_27"
27 6 12.67 "4_27"
27 6 7.53 "1_27"
27 6 5.72 "2_27"
27 6 4.47 "3_27"
27 6 4.07 "4_27"
27 6 5.06 "1_27"
27 6 7.24 "2_27"
27 6 10.34 "3_27"
27 6 5.52 "4_27"
27 6 5.98 "1_27"
27 6 4.8 "2_27"
27 6 5.72 "3_27"
27 6 4.3 "4_27"
27 6 5.41 "1_27"
27 6 4.13 "2_27"
27 6 6.17 "3_27"
27 6 4.54 "4_27"
27 6 4.44 "1_27"
27 6 5.8 "2_27"
27 6 5.22 "3_27"
27 6 5.07 "4_27"
27 6 6.87 "1_27"
27 6 9.19 "2_27"
27 6 5.39 "3_27"
27 6 4.19 "4_27"
27 6 5.77 "1_27"
27 6 5.55 "2_27"
27 6 5.01 "3_27"
27 6 4.42 "4_27"
27 6 4.51 "1_27"
27 6 10.99 "2_27"
27 6 4.18 "3_27"
27 6 4.04 "4_27"
27 6 5.58 "1_27"
27 6 4.54 "2_27"
27 6 6.72 "3_27"
27 6 4.94 "4_27"
28 2 29.55 "1_28"
28 2 11.17 "2_28"
28 2 50.26 "3_28"
28 2 9.02 "4_28"
28 2 38.52 "1_28"
28 2 10.72 "2_28"
28 2 22 "3_28"
28 2 12.51 "4_28"
28 2 22.9 "1_28"
28 2 13.54 "2_28"
28 2 10.8 "3_28"
28 2 22.56 "4_28"
28 2 16.1 "1_28"
28 2 15.48 "2_28"
28 2 9.32 "3_28"
28 2 29.96 "4_28"
28 2 12.08 "1_28"
28 2 15.72 "2_28"
28 2 12.71 "3_28"
28 2 6.32 "4_28"
28 2 20.76 "1_28"
28 2 8.08 "2_28"
28 2 15.29 "3_28"
28 2 9.26 "4_28"
28 2 16.12 "1_28"
28 2 14.14 "2_28"
28 2 11.65 "3_28"
28 2 8.66 "4_28"
28 2 14.75 "1_28"
28 2 9.12 "2_28"
28 2 9.84 "3_28"
28 2 9.53 "4_28"
28 2 24.2 "1_28"
28 2 9.46 "2_28"
28 2 7.96 "3_28"
28 2 5.82 "4_28"
28 2 49.38 "1_28"
28 2 6.25 "2_28"
28 2 8.91 "3_28"
28 2 5.67 "4_28"
28 3 39.66 "1_28"
28 3 8.28 "2_28"
28 3 20.1 "3_28"
28 3 12.11 "4_28"
28 3 8.69 "1_28"
28 3 10.07 "2_28"
28 3 8.08 "3_28"
28 3 5.96 "4_28"
28 3 9.37 "1_28"
28 3 9.75 "2_28"
28 3 8.95 "3_28"
28 3 4.42 "4_28"
28 3 7.71 "1_28"
28 3 13.95 "2_28"
28 3 8.57 "3_28"
28 3 4.98 "4_28"
28 3 7.53 "1_28"
28 3 7.53 "2_28"
28 3 7.52 "3_28"
28 3 4.53 "4_28"
28 3 7.77 "1_28"
28 3 6.83 "2_28"
28 3 8.32 "3_28"
28 3 4.28 "4_28"
28 3 8.05 "1_28"
28 3 5.74 "2_28"
28 3 10.04 "3_28"
28 3 4.51 "4_28"
28 3 7.22 "1_28"
28 3 5.7 "2_28"
28 3 9.97 "3_28"
28 3 6.49 "4_28"
28 3 9.19 "1_28"
28 3 5.83 "2_28"
28 3 11.84 "3_28"
28 3 4.97 "4_28"
28 3 10.84 "1_28"
28 3 10.15 "2_28"
28 3 8.46 "3_28"
28 3 4.99 "4_28"
28 4 24.82 "1_28"
28 4 6.97 "2_28"
28 4 8.67 "3_28"
28 4 11.38 "4_28"
28 4 13.84 "1_28"
28 4 8.99 "2_28"
28 4 6.86 "3_28"
28 4 17.59 "4_28"
28 4 9.33 "1_28"
28 4 9.73 "2_28"
28 4 9.67 "3_28"
28 4 6.81 "4_28"
28 4 20.13 "1_28"
28 4 7.36 "2_28"
28 4 8.51 "3_28"
28 4 4.94 "4_28"
28 4 12.29 "1_28"
28 4 7.27 "2_28"
28 4 11.2 "3_28"
28 4 7.19 "4_28"
28 4 9.04 "1_28"
28 4 6.5 "2_28"
28 4 10.72 "3_28"
28 4 5.72 "4_28"
28 4 9.36 "1_28"
28 4 9.02 "2_28"
28 4 8.15 "3_28"
28 4 26.51 "4_28"
28 4 8.76 "1_28"
28 4 6.94 "2_28"
28 4 8.08 "3_28"
28 4 6.35 "4_28"
28 4 8.08 "1_28"
28 4 8.27 "2_28"
28 4 9.72 "3_28"
28 4 5.84 "4_28"
28 4 6.61 "1_28"
28 4 7.17 "2_28"
28 4 11.22 "3_28"
28 4 7 "4_28"
28 5 5.92 "1_28"
28 5 6.74 "2_28"
28 5 6.66 "3_28"
28 5 9.64 "4_28"
28 5 9.53 "1_28"
28 5 5 "2_28"
28 5 6.49 "3_28"
28 5 3.52 "4_28"
28 5 4.44 "1_28"
28 5 3.92 "2_28"
28 5 5.59 "3_28"
28 5 3.78 "4_28"
28 5 5.87 "1_28"
28 5 4.28 "2_28"
28 5 5.44 "3_28"
28 5 3.58 "4_28"
28 5 5.14 "1_28"
28 5 4.29 "2_28"
28 5 5.95 "3_28"
28 5 5.16 "4_28"
28 5 7.38 "1_28"
28 5 4.13 "2_28"
28 5 6.01 "3_28"
28 5 5.93 "4_28"
28 5 6.61 "1_28"
28 5 5.04 "2_28"
28 5 6.58 "3_28"
28 5 4.26 "4_28"
28 5 5.02 "1_28"
28 5 15.95 "2_28"
28 5 5.52 "3_28"
28 5 3.52 "4_28"
28 5 4.53 "1_28"
28 5 4.72 "2_28"
28 5 5.51 "3_28"
28 5 3.2 "4_28"
28 5 5.95 "1_28"
28 5 4.83 "2_28"
28 5 5.61 "3_28"
28 5 3.5 "4_28"
28 6 17.63 "1_28"
28 6 6.2 "2_28"
28 6 17.04 "3_28"
28 6 11.6 "4_28"
28 6 9.94 "1_28"
28 6 5.26 "2_28"
28 6 8.06 "3_28"
28 6 4.52 "4_28"
28 6 7.79 "1_28"
28 6 3.32 "2_28"
28 6 7.83 "3_28"
28 6 3.98 "4_28"
28 6 6.88 "1_28"
28 6 2.97 "2_28"
28 6 7.14 "3_28"
28 6 3.97 "4_28"
28 6 7.13 "1_28"
28 6 4.39 "2_28"
28 6 8.2 "3_28"
28 6 3.91 "4_28"
28 6 6.93 "1_28"
28 6 3.15 "2_28"
28 6 6.97 "3_28"
28 6 3.7 "4_28"
28 6 6.3 "1_28"
28 6 3.64 "2_28"
28 6 7.56 "3_28"
28 6 3.86 "4_28"
28 6 5.71 "1_28"
28 6 2.39 "2_28"
28 6 7.38 "3_28"
28 6 4.38 "4_28"
28 6 6.46 "1_28"
28 6 3.06 "2_28"
28 6 6.86 "3_28"
28 6 4.02 "4_28"
28 6 13.39 "1_28"
28 6 5.35 "2_28"
28 6 7.88 "3_28"
28 6 3.62 "4_28"
29 2 30.4 "1_29"
29 2 9.99 "2_29"
29 2 131.65 "3_29"
29 2 15.35 "4_29"
29 2 28.95 "1_29"
29 2 15.7 "2_29"
29 2 42.34 "3_29"
29 2 31.72 "4_29"
29 2 12.08 "1_29"
29 2 9.23 "2_29"
29 2 20.59 "3_29"
29 2 10.37 "4_29"
29 2 11.82 "1_29"
29 2 7.89 "2_29"
29 2 12.53 "3_29"
29 2 20.42 "4_29"
29 2 13.86 "1_29"
29 2 5.92 "2_29"
29 2 14.05 "3_29"
29 2 11.27 "4_29"
29 2 12.43 "1_29"
29 2 4.55 "2_29"
29 2 38.96 "3_29"
29 2 7.33 "4_29"
29 2 10.3 "1_29"
29 2 9.62 "2_29"
29 2 18.87 "3_29"
29 2 7.09 "4_29"
29 2 10.03 "1_29"
29 2 5.76 "2_29"
29 2 22.49 "3_29"
29 2 9.32 "4_29"
29 2 8.33 "1_29"
29 2 5.01 "2_29"
29 2 19.85 "3_29"
29 2 16.12 "4_29"
29 2 19.77 "1_29"
29 2 7.79 "2_29"
29 2 15.17 "3_29"
29 2 19.17 "4_29"
29 3 13.29 "1_29"
29 3 9.72 "2_29"
29 3 49.95 "3_29"
29 3 8.01 "4_29"
29 3 43.37 "1_29"
29 3 9.02 "2_29"
29 3 13.61 "3_29"
29 3 11.27 "4_29"
29 3 28.99 "1_29"
29 3 6.04 "2_29"
29 3 18.68 "3_29"
29 3 10.14 "4_29"
29 3 8.53 "1_29"
29 3 10.41 "2_29"
29 3 10.67 "3_29"
29 3 17.98 "4_29"
29 3 9.81 "1_29"
29 3 5.43 "2_29"
29 3 8.25 "3_29"
29 3 12.54 "4_29"
29 3 9.19 "1_29"
29 3 5.79 "2_29"
29 3 8.35 "3_29"
29 3 6.74 "4_29"
29 3 11.14 "1_29"
29 3 5.43 "2_29"
29 3 12.82 "3_29"
29 3 7.91 "4_29"
29 3 17.12 "1_29"
29 3 4.84 "2_29"
29 3 9.98 "3_29"
29 3 9.12 "4_29"
29 3 15.69 "1_29"
29 3 5.14 "2_29"
29 3 11.49 "3_29"
29 3 8.81 "4_29"
29 3 13.09 "1_29"
29 3 5.43 "2_29"
29 3 15.26 "3_29"
29 3 8.22 "4_29"
29 4 47.48 "1_29"
29 4 9.45 "2_29"
29 4 13.13 "3_29"
29 4 8.48 "4_29"
29 4 10.19 "1_29"
29 4 14.66 "2_29"
29 4 7.58 "3_29"
29 4 21.09 "4_29"
29 4 9.3 "1_29"
29 4 7.64 "2_29"
29 4 7.37 "3_29"
29 4 40.3 "4_29"
29 4 16.15 "1_29"
29 4 5.42 "2_29"
29 4 11.57 "3_29"
29 4 8.95 "4_29"
29 4 12.14 "1_29"
29 4 6.78 "2_29"
29 4 8.01 "3_29"
29 4 12.54 "4_29"
29 4 10.7 "1_29"
29 4 19.26 "2_29"
29 4 6.81 "3_29"
29 4 6.17 "4_29"
29 4 6.62 "1_29"
29 4 5.51 "2_29"
29 4 8.82 "3_29"
29 4 7.56 "4_29"
29 4 6.22 "1_29"
29 4 6.34 "2_29"
29 4 9.39 "3_29"
29 4 5.39 "4_29"
29 4 7.86 "1_29"
29 4 5.17 "2_29"
29 4 7.63 "3_29"
29 4 7.7 "4_29"
29 4 8 "1_29"
29 4 5.46 "2_29"
29 4 8.8 "3_29"
29 4 5.86 "4_29"
29 5 53.87 "1_29"
29 5 11.69 "2_29"
29 5 18.65 "3_29"
29 5 16.51 "4_29"
29 5 9.59 "1_29"
29 5 5.47 "2_29"
29 5 7.29 "3_29"
29 5 7.66 "4_29"
29 5 6.66 "1_29"
29 5 9.37 "2_29"
29 5 8.48 "3_29"
29 5 8.13 "4_29"
29 5 5.07 "1_29"
29 5 4.23 "2_29"
29 5 21.54 "3_29"
29 5 6.54 "4_29"
29 5 6.89 "1_29"
29 5 5.92 "2_29"
29 5 20.31 "3_29"
29 5 6.69 "4_29"
29 5 6.11 "1_29"
29 5 6.64 "2_29"
29 5 7.35 "3_29"
29 5 5.67 "4_29"
29 5 7.3 "1_29"
29 5 4.56 "2_29"
29 5 7.4 "3_29"
29 5 8.67 "4_29"
29 5 6.33 "1_29"
29 5 4.89 "2_29"
29 5 7.61 "3_29"
29 5 7.49 "4_29"
29 5 10.57 "1_29"
29 5 4.49 "2_29"
29 5 9.89 "3_29"
29 5 5.1 "4_29"
29 5 8.75 "1_29"
29 5 4.75 "2_29"
29 5 7.4 "3_29"
29 5 6.27 "4_29"
29 6 71.93 "1_29"
29 6 21.79 "2_29"
29 6 13.09 "3_29"
29 6 18.36 "4_29"
29 6 12.62 "1_29"
29 6 4.21 "2_29"
29 6 12.76 "3_29"
29 6 11.5 "4_29"
29 6 25.17 "1_29"
29 6 5.51 "2_29"
29 6 19.97 "3_29"
29 6 10.36 "4_29"
29 6 10.03 "1_29"
29 6 4.66 "2_29"
29 6 5.16 "3_29"
29 6 4.63 "4_29"
29 6 4.68 "1_29"
29 6 4.51 "2_29"
29 6 5.39 "3_29"
29 6 5.7 "4_29"
29 6 6.72 "1_29"
29 6 4.59 "2_29"
29 6 4.54 "3_29"
29 6 5.07 "4_29"
29 6 4.93 "1_29"
29 6 3.61 "2_29"
29 6 4.81 "3_29"
29 6 4.57 "4_29"
29 6 5.87 "1_29"
29 6 4.74 "2_29"
29 6 4.92 "3_29"
29 6 5.82 "4_29"
29 6 5.49 "1_29"
29 6 3.47 "2_29"
29 6 6.12 "3_29"
29 6 5.47 "4_29"
29 6 4.9 "1_29"
29 6 3.55 "2_29"
29 6 4.62 "3_29"
29 6 4.74 "4_29"
30 2 43.09 "1_30"
30 2 50.03 "2_30"
30 2 92.44 "3_30"
30 2 45.02 "4_30"
30 2 58.33 "1_30"
30 2 50.97 "2_30"
30 2 16.29 "3_30"
30 2 22.7 "4_30"
30 2 40.13 "1_30"
30 2 31.82 "2_30"
30 2 19.29 "3_30"
30 2 23.28 "4_30"
30 2 18.95 "1_30"
30 2 25.53 "2_30"
30 2 14.63 "3_30"
30 2 17.78 "4_30"
30 2 26.66 "1_30"
30 2 19.1 "2_30"
30 2 8.03 "3_30"
30 2 11.68 "4_30"
30 2 14.47 "1_30"
30 2 18.59 "2_30"
30 2 52.54 "3_30"
30 2 6.38 "4_30"
30 2 10.66 "1_30"
30 2 9.14 "2_30"
30 2 30.78 "3_30"
30 2 5.63 "4_30"
30 2 11.66 "1_30"
30 2 13.87 "2_30"
30 2 7.83 "3_30"
30 2 4.94 "4_30"
30 2 9.2 "1_30"
30 2 18.95 "2_30"
30 2 6.9 "3_30"
30 2 12.23 "4_30"
30 2 15 "1_30"
30 2 26.37 "2_30"
30 2 6.37 "3_30"
30 2 5.17 "4_30"
30 3 10.74 "1_30"
30 3 17.3 "2_30"
30 3 12.86 "3_30"
30 3 6.54 "4_30"
30 3 12.16 "1_30"
30 3 12.14 "2_30"
30 3 9.05 "3_30"
30 3 3.8 "4_30"
30 3 10.04 "1_30"
30 3 8.97 "2_30"
30 3 13.34 "3_30"
30 3 5.83 "4_30"
30 3 8.82 "1_30"
30 3 8.12 "2_30"
30 3 5.98 "3_30"
30 3 4.49 "4_30"
30 3 9.13 "1_30"
30 3 7.5 "2_30"
30 3 8.58 "3_30"
30 3 5.65 "4_30"
30 3 12.77 "1_30"
30 3 5.55 "2_30"
30 3 10.62 "3_30"
30 3 7.89 "4_30"
30 3 9.98 "1_30"
30 3 6.35 "2_30"
30 3 6.38 "3_30"
30 3 5.95 "4_30"
30 3 11.94 "1_30"
30 3 4.66 "2_30"
30 3 8.86 "3_30"
30 3 8.19 "4_30"
30 3 10.54 "1_30"
30 3 6.87 "2_30"
30 3 7.75 "3_30"
30 3 5.01 "4_30"
30 3 8.91 "1_30"
30 3 10.42 "2_30"
30 3 4.73 "3_30"
30 3 4.65 "4_30"
30 4 8.4 "1_30"
30 4 11.46 "2_30"
30 4 9.31 "3_30"
30 4 6.67 "4_30"
30 4 8.12 "1_30"
30 4 10.59 "2_30"
30 4 3.87 "3_30"
30 4 4.73 "4_30"
30 4 8.07 "1_30"
30 4 4.81 "2_30"
30 4 3.79 "3_30"
30 4 4.36 "4_30"
30 4 8.14 "1_30"
30 4 5.53 "2_30"
30 4 3.44 "3_30"
30 4 4.22 "4_30"
30 4 11.35 "1_30"
30 4 5.57 "2_30"
30 4 5.81 "3_30"
30 4 6.66 "4_30"
30 4 13.67 "1_30"
30 4 7.89 "2_30"
30 4 3.8 "3_30"
30 4 4.34 "4_30"
30 4 8.82 "1_30"
30 4 5.14 "2_30"
30 4 5.45 "3_30"
30 4 4.43 "4_30"
30 4 8.14 "1_30"
30 4 4.72 "2_30"
30 4 3.68 "3_30"
30 4 4.33 "4_30"
30 4 8.19 "1_30"
30 4 7.33 "2_30"
30 4 4.29 "3_30"
30 4 4.13 "4_30"
30 4 8.08 "1_30"
30 4 4.52 "2_30"
30 4 4.09 "3_30"
30 4 3.4 "4_30"
30 5 12.23 "1_30"
30 5 10.08 "2_30"
30 5 4.09 "3_30"
30 5 6.98 "4_30"
30 5 8.28 "1_30"
30 5 5.87 "2_30"
30 5 3.64 "3_30"
30 5 4.22 "4_30"
30 5 9.08 "1_30"
30 5 8.3 "2_30"
30 5 3.92 "3_30"
30 5 3.64 "4_30"
30 5 12.78 "1_30"
30 5 6.1 "2_30"
30 5 5.09 "3_30"
30 5 3.81 "4_30"
30 5 8.57 "1_30"
30 5 5.43 "2_30"
30 5 2.92 "3_30"
30 5 3.28 "4_30"
30 5 6.52 "1_30"
30 5 5.31 "2_30"
30 5 3.51 "3_30"
30 5 2.97 "4_30"
30 5 8 "1_30"
30 5 5.73 "2_30"
30 5 4.18 "3_30"
30 5 3.31 "4_30"
30 5 6.37 "1_30"
30 5 7.09 "2_30"
30 5 6.07 "3_30"
30 5 3.17 "4_30"
30 5 10.01 "1_30"
30 5 5.18 "2_30"
30 5 4.39 "3_30"
30 5 3.22 "4_30"
30 5 8.73 "1_30"
30 5 11.44 "2_30"
30 5 4.47 "3_30"
30 5 3.8 "4_30"
30 6 7.18 "1_30"
30 6 9.59 "2_30"
30 6 12.47 "3_30"
30 6 6.15 "4_30"
30 6 3.89 "1_30"
30 6 4.16 "2_30"
30 6 2.22 "3_30"
30 6 4.61 "4_30"
30 6 3.7 "1_30"
30 6 5.51 "2_30"
30 6 2.96 "3_30"
30 6 2.78 "4_30"
30 6 3.59 "1_30"
30 6 29.1 "2_30"
30 6 1.77 "3_30"
30 6 2.96 "4_30"
30 6 8.27 "1_30"
30 6 8.68 "2_30"
30 6 2.45 "3_30"
30 6 2.71 "4_30"
30 6 4.41 "1_30"
30 6 6.38 "2_30"
30 6 2.74 "3_30"
30 6 2.71 "4_30"
30 6 3.38 "1_30"
30 6 3.65 "2_30"
30 6 2.48 "3_30"
30 6 2.89 "4_30"
30 6 3.58 "1_30"
30 6 6.59 "2_30"
30 6 2.45 "3_30"
30 6 2.86 "4_30"
30 6 4.81 "1_30"
30 6 32.94 "2_30"
30 6 2.79 "3_30"
30 6 2.8 "4_30"
30 6 4.85 "1_30"
30 6 6.04 "2_30"
30 6 2.88 "3_30"
30 6 3.77 "4_30"
31 2 37.12 "1_31"
31 2 18.48 "2_31"
31 2 19.98 "3_31"
31 2 35.72 "4_31"
31 2 36.15 "1_31"
31 2 13.17 "2_31"
31 2 20.77 "3_31"
31 2 31.03 "4_31"
31 2 48.98 "1_31"
31 2 5.27 "2_31"
31 2 14.23 "3_31"
31 2 8.3 "4_31"
31 2 7.2 "1_31"
31 2 4.77 "2_31"
31 2 17.44 "3_31"
31 2 10.59 "4_31"
31 2 5.71 "1_31"
31 2 5.08 "2_31"
31 2 15.17 "3_31"
31 2 45.26 "4_31"
31 2 5.82 "1_31"
31 2 4.67 "2_31"
31 2 38.04 "3_31"
31 2 10.42 "4_31"
31 2 11.22 "1_31"
31 2 6.27 "2_31"
31 2 18.03 "3_31"
31 2 6.56 "4_31"
31 2 6.38 "1_31"
31 2 4.74 "2_31"
31 2 19.97 "3_31"
31 2 6.72 "4_31"
31 2 7.73 "1_31"
31 2 5.01 "2_31"
31 2 19.96 "3_31"
31 2 6.87 "4_31"
31 2 11.89 "1_31"
31 2 5.05 "2_31"
31 2 10.09 "3_31"
31 2 5.89 "4_31"
31 3 23.25 "1_31"
31 3 14.77 "2_31"
31 3 49.41 "3_31"
31 3 37.2 "4_31"
31 3 13.57 "1_31"
31 3 11.27 "2_31"
31 3 16.6 "3_31"
31 3 17 "4_31"
31 3 6.69 "1_31"
31 3 7.19 "2_31"
31 3 32.98 "3_31"
31 3 7.68 "4_31"
31 3 17.19 "1_31"
31 3 10.27 "2_31"
31 3 33.45 "3_31"
31 3 7.19 "4_31"
31 3 40.42 "1_31"
31 3 7.54 "2_31"
31 3 20.74 "3_31"
31 3 9.83 "4_31"
31 3 11.14 "1_31"
31 3 6.31 "2_31"
31 3 38.01 "3_31"
31 3 6.63 "4_31"
31 3 10.1 "1_31"
31 3 7.25 "2_31"
31 3 15.71 "3_31"
31 3 8.82 "4_31"
31 3 33.87 "1_31"
31 3 6.28 "2_31"
31 3 12.92 "3_31"
31 3 8.53 "4_31"
31 3 6.68 "1_31"
31 3 26.02 "2_31"
31 3 16.4 "3_31"
31 3 7.86 "4_31"
31 3 6.46 "1_31"
31 3 16.86 "2_31"
31 3 17.03 "3_31"
31 3 10.85 "4_31"
31 4 7.92 "1_31"
31 4 8.74 "2_31"
31 4 19.47 "3_31"
31 4 9.38 "4_31"
31 4 9.62 "1_31"
31 4 10.65 "2_31"
31 4 19.71 "3_31"
31 4 16.01 "4_31"
31 4 7.94 "1_31"
31 4 6.46 "2_31"
31 4 20.88 "3_31"
31 4 7.96 "4_31"
31 4 9.02 "1_31"
31 4 5.17 "2_31"
31 4 13.3 "3_31"
31 4 8.65 "4_31"
31 4 8.93 "1_31"
31 4 7.27 "2_31"
31 4 6.3 "3_31"
31 4 7.9 "4_31"
31 4 8.1 "1_31"
31 4 6.19 "2_31"
31 4 6.7 "3_31"
31 4 7.28 "4_31"
31 4 6.49 "1_31"
31 4 5.76 "2_31"
31 4 7.25 "3_31"
31 4 6.38 "4_31"
31 4 9.19 "1_31"
31 4 9.21 "2_31"
31 4 12.43 "3_31"
31 4 8.14 "4_31"
31 4 14 "1_31"
31 4 5.19 "2_31"
31 4 10.83 "3_31"
31 4 7.94 "4_31"
31 4 7.36 "1_31"
31 4 6.45 "2_31"
31 4 6.78 "3_31"
31 4 10.24 "4_31"
31 5 18.71 "1_31"
31 5 6.63 "2_31"
31 5 18.81 "3_31"
31 5 7.03 "4_31"
31 5 13.68 "1_31"
31 5 8.06 "2_31"
31 5 18.96 "3_31"
31 5 12.53 "4_31"
31 5 6.42 "1_31"
31 5 8.07 "2_31"
31 5 6.68 "3_31"
31 5 12.82 "4_31"
31 5 10.53 "1_31"
31 5 9.93 "2_31"
31 5 12.67 "3_31"
31 5 11.3 "4_31"
31 5 13.07 "1_31"
31 5 11.52 "2_31"
31 5 7.6 "3_31"
31 5 7.16 "4_31"
31 5 19.7 "1_31"
31 5 6.45 "2_31"
31 5 8.07 "3_31"
31 5 6.71 "4_31"
31 5 10.54 "1_31"
31 5 6.31 "2_31"
31 5 10.36 "3_31"
31 5 6.81 "4_31"
31 5 9.66 "1_31"
31 5 7.54 "2_31"
31 5 7.28 "3_31"
31 5 8.58 "4_31"
31 5 12.42 "1_31"
31 5 6.26 "2_31"
31 5 6.7 "3_31"
31 5 6.81 "4_31"
31 5 14.43 "1_31"
31 5 8 "2_31"
31 5 7.91 "3_31"
31 5 6.82 "4_31"
31 6 8.79 "1_31"
31 6 27.26 "2_31"
31 6 9.23 "3_31"
31 6 7.64 "4_31"
31 6 12.48 "1_31"
31 6 7.39 "2_31"
31 6 11.79 "3_31"
31 6 7.03 "4_31"
31 6 9.18 "1_31"
31 6 5.25 "2_31"
31 6 10.46 "3_31"
31 6 6.75 "4_31"
31 6 7.56 "1_31"
31 6 4.81 "2_31"
31 6 8.45 "3_31"
31 6 7.11 "4_31"
31 6 13.05 "1_31"
31 6 5.74 "2_31"
31 6 8.39 "3_31"
31 6 6.35 "4_31"
31 6 6.82 "1_31"
31 6 6.04 "2_31"
31 6 6.16 "3_31"
31 6 6.49 "4_31"
31 6 11.4 "1_31"
31 6 6.64 "2_31"
31 6 10.96 "3_31"
31 6 6.46 "4_31"
31 6 9.55 "1_31"
31 6 6.18 "2_31"
31 6 6.8 "3_31"
31 6 6.94 "4_31"
31 6 8.09 "1_31"
31 6 7.69 "2_31"
31 6 6.83 "3_31"
31 6 6.18 "4_31"
31 6 8.38 "1_31"
31 6 9.4 "2_31"
31 6 9.81 "3_31"
31 6 7.45 "4_31"
32 2 19.59 "1_32"
32 2 9.65 "2_32"
32 2 35.83 "3_32"
32 2 22.82 "4_32"
32 2 24.08 "1_32"
32 2 16.96 "2_32"
32 2 21.32 "3_32"
32 2 21.69 "4_32"
32 2 7.99 "1_32"
32 2 5.67 "2_32"
32 2 10.56 "3_32"
32 2 5.1 "4_32"
32 2 6.1 "1_32"
32 2 3.56 "2_32"
32 2 17.94 "3_32"
32 2 9.28 "4_32"
32 2 4.65 "1_32"
32 2 7.88 "2_32"
32 2 16.49 "3_32"
32 2 4.2 "4_32"
32 2 4.28 "1_32"
32 2 3.49 "2_32"
32 2 14.32 "3_32"
32 2 6.42 "4_32"
32 2 6.78 "1_32"
32 2 4.96 "2_32"
32 2 5.16 "3_32"
32 2 5.48 "4_32"
32 2 4.83 "1_32"
32 2 3.24 "2_32"
32 2 4.44 "3_32"
32 2 6.25 "4_32"
32 2 3.6 "1_32"
32 2 3.72 "2_32"
32 2 4.26 "3_32"
32 2 2.85 "4_32"
32 2 5.99 "1_32"
32 2 3.65 "2_32"
32 2 4.85 "3_32"
32 2 3.56 "4_32"
32 3 15.12 "1_32"
32 3 7.8 "2_32"
32 3 32.57 "3_32"
32 3 6.06 "4_32"
32 3 14.69 "1_32"
32 3 7.33 "2_32"
32 3 28.87 "3_32"
32 3 7.62 "4_32"
32 3 11.91 "1_32"
32 3 7.38 "2_32"
32 3 9.25 "3_32"
32 3 4.65 "4_32"
32 3 9.01 "1_32"
32 3 5.44 "2_32"
32 3 7.42 "3_32"
32 3 7.36 "4_32"
32 3 7.04 "1_32"
32 3 4.11 "2_32"
32 3 4.55 "3_32"
32 3 10.7 "4_32"
32 3 8.11 "1_32"
32 3 4.84 "2_32"
32 3 8.35 "3_32"
32 3 5.91 "4_32"
32 3 7.33 "1_32"
32 3 4.27 "2_32"
32 3 4.43 "3_32"
32 3 4.29 "4_32"
32 3 5.83 "1_32"
32 3 5.96 "2_32"
32 3 6.07 "3_32"
32 3 6.25 "4_32"
32 3 5.75 "1_32"
32 3 4.99 "2_32"
32 3 5.7 "3_32"
32 3 6.73 "4_32"
32 3 6.47 "1_32"
32 3 4.26 "2_32"
32 3 5.65 "3_32"
32 3 5.73 "4_32"
32 4 19.22 "1_32"
32 4 3.25 "2_32"
32 4 9.05 "3_32"
32 4 5.91 "4_32"
32 4 5.42 "1_32"
32 4 3.47 "2_32"
32 4 4.91 "3_32"
32 4 5.6 "4_32"
32 4 10.9 "1_32"
32 4 4.18 "2_32"
32 4 4.59 "3_32"
32 4 13.5 "4_32"
32 4 9.6 "1_32"
32 4 3.73 "2_32"
32 4 6.25 "3_32"
32 4 7.77 "4_32"
32 4 5.34 "1_32"
32 4 4.36 "2_32"
32 4 6.75 "3_32"
32 4 3.92 "4_32"
32 4 6.6 "1_32"
32 4 3.69 "2_32"
32 4 3.98 "3_32"
32 4 5.45 "4_32"
32 4 6.73 "1_32"
32 4 4.52 "2_32"
32 4 6.24 "3_32"
32 4 7.38 "4_32"
32 4 4.34 "1_32"
32 4 5.47 "2_32"
32 4 4.76 "3_32"
32 4 5.38 "4_32"
32 4 5.47 "1_32"
32 4 4.08 "2_32"
32 4 4.33 "3_32"
32 4 7.2 "4_32"
32 4 9.54 "1_32"
32 4 3.61 "2_32"
32 4 4.51 "3_32"
32 4 7.02 "4_32"
32 5 7.12 "1_32"
32 5 5.15 "2_32"
32 5 6.04 "3_32"
32 5 25.6 "4_32"
32 5 5.94 "1_32"
32 5 3.74 "2_32"
32 5 37.42 "3_32"
32 5 5.64 "4_32"
32 5 4.84 "1_32"
32 5 4.97 "2_32"
32 5 8.61 "3_32"
32 5 5.06 "4_32"
32 5 8.81 "1_32"
32 5 5.27 "2_32"
32 5 6.59 "3_32"
32 5 5.47 "4_32"
32 5 6.39 "1_32"
32 5 5.21 "2_32"
32 5 18.15 "3_32"
32 5 11.16 "4_32"
32 5 5.73 "1_32"
32 5 3.62 "2_32"
32 5 6.59 "3_32"
32 5 8.23 "4_32"
32 5 5.62 "1_32"
32 5 4 "2_32"
32 5 9.14 "3_32"
32 5 5.1 "4_32"
32 5 7.35 "1_32"
32 5 4.95 "2_32"
32 5 5.29 "3_32"
32 5 4.39 "4_32"
32 5 8.43 "1_32"
32 5 6.19 "2_32"
32 5 3.72 "3_32"
32 5 12.89 "4_32"
32 5 5.88 "1_32"
32 5 4.96 "2_32"
32 5 9.01 "3_32"
32 5 9.7 "4_32"
32 6 6.12 "1_32"
32 6 4.02 "2_32"
32 6 13.86 "3_32"
32 6 5.71 "4_32"
32 6 5.87 "1_32"
32 6 3.58 "2_32"
32 6 4.57 "3_32"
32 6 17.12 "4_32"
32 6 6.44 "1_32"
32 6 3.99 "2_32"
32 6 4.23 "3_32"
32 6 5.08 "4_32"
32 6 5.1 "1_32"
32 6 3.41 "2_32"
32 6 4.41 "3_32"
32 6 5.5 "4_32"
32 6 5.02 "1_32"
32 6 5.59 "2_32"
32 6 4.24 "3_32"
32 6 4.55 "4_32"
32 6 6.23 "1_32"
32 6 3.68 "2_32"
32 6 4.07 "3_32"
32 6 4.73 "4_32"
32 6 5.28 "1_32"
32 6 4.71 "2_32"
32 6 4.63 "3_32"
32 6 4.79 "4_32"
32 6 5.02 "1_32"
32 6 4.26 "2_32"
32 6 5.44 "3_32"
32 6 3.81 "4_32"
32 6 5.85 "1_32"
32 6 3.14 "2_32"
32 6 4.26 "3_32"
32 6 3.64 "4_32"
32 6 5.52 "1_32"
32 6 4.3 "2_32"
32 6 4.44 "3_32"
32 6 3.61 "4_32"
33 2 84.21 "1_33"
33 2 7.46 "2_33"
33 2 25.86 "3_33"
33 2 30.56 "4_33"
33 2 23.95 "1_33"
33 2 11.38 "2_33"
33 2 22.16 "3_33"
33 2 12.73 "4_33"
33 2 16.77 "1_33"
33 2 8.32 "2_33"
33 2 7.67 "3_33"
33 2 9.02 "4_33"
33 2 14.9 "1_33"
33 2 6.25 "2_33"
33 2 10.09 "3_33"
33 2 11.33 "4_33"
33 2 16.61 "1_33"
33 2 5.12 "2_33"
33 2 8.56 "3_33"
33 2 8.41 "4_33"
33 2 23.26 "1_33"
33 2 4.65 "2_33"
33 2 14.5 "3_33"
33 2 9.32 "4_33"
33 2 10.34 "1_33"
33 2 5.81 "2_33"
33 2 9.33 "3_33"
33 2 8.6 "4_33"
33 2 5.51 "1_33"
33 2 4.99 "2_33"
33 2 6.24 "3_33"
33 2 9.32 "4_33"
33 2 16.92 "1_33"
33 2 7.15 "2_33"
33 2 5.86 "3_33"
33 2 8.67 "4_33"
33 2 14.55 "1_33"
33 2 5.12 "2_33"
33 2 7.4 "3_33"
33 2 10.12 "4_33"
33 3 19.22 "1_33"
33 3 7.99 "2_33"
33 3 27.87 "3_33"
33 3 26.82 "4_33"
33 3 8.69 "1_33"
33 3 6.6 "2_33"
33 3 9.57 "3_33"
33 3 13.76 "4_33"
33 3 6.21 "1_33"
33 3 8.39 "2_33"
33 3 9.96 "3_33"
33 3 9.74 "4_33"
33 3 11.69 "1_33"
33 3 6.44 "2_33"
33 3 7.51 "3_33"
33 3 9.36 "4_33"
33 3 8.57 "1_33"
33 3 6.19 "2_33"
33 3 6.87 "3_33"
33 3 10.7 "4_33"
33 3 8.07 "1_33"
33 3 6.08 "2_33"
33 3 5.87 "3_33"
33 3 7.97 "4_33"
33 3 8.08 "1_33"
33 3 8.93 "2_33"
33 3 10.06 "3_33"
33 3 7.96 "4_33"
33 3 23.92 "1_33"
33 3 11.2 "2_33"
33 3 8.34 "3_33"
33 3 8.83 "4_33"
33 3 8.22 "1_33"
33 3 14.97 "2_33"
33 3 6.83 "3_33"
33 3 8.87 "4_33"
33 3 24.91 "1_33"
33 3 7.54 "2_33"
33 3 12.62 "3_33"
33 3 9.85 "4_33"
33 4 16.41 "1_33"
33 4 11.64 "2_33"
33 4 9.73 "3_33"
33 4 14.26 "4_33"
33 4 21.99 "1_33"
33 4 4.49 "2_33"
33 4 10.45 "3_33"
33 4 7.51 "4_33"
33 4 11.39 "1_33"
33 4 4.4 "2_33"
33 4 8.48 "3_33"
33 4 8 "4_33"
33 4 20.14 "1_33"
33 4 4.38 "2_33"
33 4 6.47 "3_33"
33 4 6.28 "4_33"
33 4 10.7 "1_33"
33 4 4.39 "2_33"
33 4 4.25 "3_33"
33 4 5.48 "4_33"
33 4 29.77 "1_33"
33 4 4.98 "2_33"
33 4 5.64 "3_33"
33 4 6.9 "4_33"
33 4 13.29 "1_33"
33 4 6.11 "2_33"
33 4 5.69 "3_33"
33 4 7.09 "4_33"
33 4 6.94 "1_33"
33 4 3.69 "2_33"
33 4 4.94 "3_33"
33 4 25.85 "4_33"
33 4 6.41 "1_33"
33 4 3.68 "2_33"
33 4 5.2 "3_33"
33 4 7.04 "4_33"
33 4 4.61 "1_33"
33 4 4.89 "2_33"
33 4 4.42 "3_33"
33 4 6.4 "4_33"
33 5 26.14 "1_33"
33 5 9.11 "2_33"
33 5 5.3 "3_33"
33 5 6.79 "4_33"
33 5 4.7 "1_33"
33 5 9 "2_33"
33 5 8.64 "3_33"
33 5 6.21 "4_33"
33 5 6.19 "1_33"
33 5 3.84 "2_33"
33 5 4.12 "3_33"
33 5 5.34 "4_33"
33 5 5.06 "1_33"
33 5 3.77 "2_33"
33 5 4.69 "3_33"
33 5 5.64 "4_33"
33 5 4.35 "1_33"
33 5 8.55 "2_33"
33 5 5.99 "3_33"
33 5 5.32 "4_33"
33 5 11.73 "1_33"
33 5 3.96 "2_33"
33 5 3.9 "3_33"
33 5 4.71 "4_33"
33 5 3.94 "1_33"
33 5 3.45 "2_33"
33 5 4.72 "3_33"
33 5 5.76 "4_33"
33 5 6.64 "1_33"
33 5 3.91 "2_33"
33 5 4.54 "3_33"
33 5 4.62 "4_33"
33 5 4.79 "1_33"
33 5 3.94 "2_33"
33 5 13.44 "3_33"
33 5 4.11 "4_33"
33 5 4.46 "1_33"
33 5 3.83 "2_33"
33 5 4.07 "3_33"
33 5 5.24 "4_33"
33 6 16.08 "1_33"
33 6 8.7 "2_33"
33 6 9.88 "3_33"
33 6 22.32 "4_33"
33 6 8.19 "1_33"
33 6 6.11 "2_33"
33 6 8.26 "3_33"
33 6 6.74 "4_33"
33 6 20.86 "1_33"
33 6 10.03 "2_33"
33 6 5.49 "3_33"
33 6 6.37 "4_33"
33 6 24.02 "1_33"
33 6 4.36 "2_33"
33 6 5.68 "3_33"
33 6 5.59 "4_33"
33 6 6.93 "1_33"
33 6 4.83 "2_33"
33 6 7.6 "3_33"
33 6 5.52 "4_33"
33 6 6 "1_33"
33 6 5.91 "2_33"
33 6 8.15 "3_33"
33 6 6.6 "4_33"
33 6 5.48 "1_33"
33 6 4.76 "2_33"
33 6 5.2 "3_33"
33 6 15.16 "4_33"
33 6 6.77 "1_33"
33 6 5.22 "2_33"
33 6 4.74 "3_33"
33 6 9.12 "4_33"
33 6 4.76 "1_33"
33 6 4.16 "2_33"
33 6 7.79 "3_33"
33 6 6.26 "4_33"
33 6 5.16 "1_33"
33 6 4.15 "2_33"
33 6 5.31 "3_33"
33 6 8.75 "4_33"
34 2 41.61 "1_34"
34 2 57.76 "2_34"
34 2 28.8 "3_34"
34 2 36.69 "4_34"
34 2 74.89 "1_34"
34 2 18.3 "2_34"
34 2 18.7 "3_34"
34 2 16.33 "4_34"
34 2 7.69 "1_34"
34 2 27.21 "2_34"
34 2 13.43 "3_34"
34 2 14.69 "4_34"
34 2 8.34 "1_34"
34 2 18.01 "2_34"
34 2 11.75 "3_34"
34 2 13.98 "4_34"
34 2 13.78 "1_34"
34 2 10.54 "2_34"
34 2 7.94 "3_34"
34 2 11.02 "4_34"
34 2 5.79 "1_34"
34 2 20.06 "2_34"
34 2 5.8 "3_34"
34 2 12.56 "4_34"
34 2 15.87 "1_34"
34 2 13.27 "2_34"
34 2 7 "3_34"
34 2 10.81 "4_34"
34 2 6.08 "1_34"
34 2 13.56 "2_34"
34 2 8.24 "3_34"
34 2 9.48 "4_34"
34 2 6.46 "1_34"
34 2 9.72 "2_34"
34 2 5.66 "3_34"
34 2 9.56 "4_34"
34 2 4.92 "1_34"
34 2 11.17 "2_34"
34 2 6.71 "3_34"
34 2 6.6 "4_34"
34 3 14.41 "1_34"
34 3 29.9 "2_34"
34 3 61.74 "3_34"
34 3 13.26 "4_34"
34 3 22.69 "1_34"
34 3 14.59 "2_34"
34 3 29.49 "3_34"
34 3 13.39 "4_34"
34 3 12.41 "1_34"
34 3 11 "2_34"
34 3 10.41 "3_34"
34 3 18.03 "4_34"
34 3 19.99 "1_34"
34 3 6.99 "2_34"
34 3 6.32 "3_34"
34 3 13.18 "4_34"
34 3 16.5 "1_34"
34 3 7.97 "2_34"
34 3 8.87 "3_34"
34 3 8.28 "4_34"
34 3 21.47 "1_34"
34 3 9.35 "2_34"
34 3 15.93 "3_34"
34 3 13.53 "4_34"
34 3 6.05 "1_34"
34 3 6.15 "2_34"
34 3 20.51 "3_34"
34 3 20.55 "4_34"
34 3 10.97 "1_34"
34 3 6.7 "2_34"
34 3 6.01 "3_34"
34 3 8.89 "4_34"
34 3 5.26 "1_34"
34 3 6.94 "2_34"
34 3 6.96 "3_34"
34 3 7.44 "4_34"
34 3 4.74 "1_34"
34 3 8.96 "2_34"
34 3 54.37 "3_34"
34 3 24.03 "4_34"
34 4 13.37 "1_34"
34 4 19.43 "2_34"
34 4 49.6 "3_34"
34 4 6.47 "4_34"
34 4 13.98 "1_34"
34 4 7.13 "2_34"
34 4 48.56 "3_34"
34 4 7.56 "4_34"
34 4 7.91 "1_34"
34 4 8.21 "2_34"
34 4 16.16 "3_34"
34 4 6.59 "4_34"
34 4 13.86 "1_34"
34 4 6.61 "2_34"
34 4 20.84 "3_34"
34 4 8.35 "4_34"
34 4 11.32 "1_34"
34 4 7.04 "2_34"
34 4 9.31 "3_34"
34 4 5.51 "4_34"
34 4 9.99 "1_34"
34 4 15.2 "2_34"
34 4 8.95 "3_34"
34 4 5.7 "4_34"
34 4 13.82 "1_34"
34 4 6.88 "2_34"
34 4 7.53 "3_34"
34 4 5.71 "4_34"
34 4 10.27 "1_34"
34 4 6.51 "2_34"
34 4 6.86 "3_34"
34 4 5.19 "4_34"
34 4 8.14 "1_34"
34 4 6.37 "2_34"
34 4 11.17 "3_34"
34 4 5.7 "4_34"
34 4 5.75 "1_34"
34 4 12.09 "2_34"
34 4 14.16 "3_34"
34 4 7.23 "4_34"
34 5 7.51 "1_34"
34 5 6.42 "2_34"
34 5 12.63 "3_34"
34 5 9.59 "4_34"
34 5 4.2 "1_34"
34 5 7.08 "2_34"
34 5 7.85 "3_34"
34 5 7.94 "4_34"
34 5 6.75 "1_34"
34 5 5.01 "2_34"
34 5 4.81 "3_34"
34 5 5.26 "4_34"
34 5 6.51 "1_34"
34 5 4.89 "2_34"
34 5 24.82 "3_34"
34 5 7.62 "4_34"
34 5 17.14 "1_34"
34 5 4.19 "2_34"
34 5 10.36 "3_34"
34 5 7.55 "4_34"
34 5 8.66 "1_34"
34 5 7.04 "2_34"
34 5 16.76 "3_34"
34 5 4.97 "4_34"
34 5 7.29 "1_34"
34 5 7.4 "2_34"
34 5 11.14 "3_34"
34 5 4.61 "4_34"
34 5 5.6 "1_34"
34 5 4.39 "2_34"
34 5 19.73 "3_34"
34 5 8.71 "4_34"
34 5 6.27 "1_34"
34 5 5.48 "2_34"
34 5 10.04 "3_34"
34 5 5.71 "4_34"
34 5 5.56 "1_34"
34 5 5.87 "2_34"
34 5 23.08 "3_34"
34 5 12.45 "4_34"
34 6 8.72 "1_34"
34 6 8.79 "2_34"
34 6 16.31 "3_34"
34 6 7.42 "4_34"
34 6 25.07 "1_34"
34 6 6.84 "2_34"
34 6 10.23 "3_34"
34 6 6.63 "4_34"
34 6 4.99 "1_34"
34 6 6.42 "2_34"
34 6 6 "3_34"
34 6 4.67 "4_34"
34 6 5.85 "1_34"
34 6 5.49 "2_34"
34 6 8.57 "3_34"
34 6 5.22 "4_34"
34 6 4.73 "1_34"
34 6 5.85 "2_34"
34 6 6.21 "3_34"
34 6 9.22 "4_34"
34 6 4.36 "1_34"
34 6 6.35 "2_34"
34 6 5.46 "3_34"
34 6 4.3 "4_34"
34 6 4.6 "1_34"
34 6 6.93 "2_34"
34 6 5.47 "3_34"
34 6 4.85 "4_34"
34 6 4.3 "1_34"
34 6 6.39 "2_34"
34 6 6.95 "3_34"
34 6 5.6 "4_34"
34 6 3.97 "1_34"
34 6 7.86 "2_34"
34 6 5.23 "3_34"
34 6 4.9 "4_34"
34 6 8.2 "1_34"
34 6 6.3 "2_34"
34 6 6.46 "3_34"
34 6 8.41 "4_34"
35 2 25.9 "1_35"
35 2 15.33 "2_35"
35 2 72.53 "3_35"
35 2 28.05 "4_35"
35 2 29.03 "1_35"
35 2 16 "2_35"
35 2 109.86 "3_35"
35 2 50.24 "4_35"
35 2 14.72 "1_35"
35 2 46.92 "2_35"
35 2 30.45 "3_35"
35 2 20.23 "4_35"
35 2 21.24 "1_35"
35 2 12.78 "2_35"
35 2 45.3 "3_35"
35 2 15.78 "4_35"
35 2 14.77 "1_35"
35 2 38.93 "2_35"
35 2 17.06 "3_35"
35 2 17.92 "4_35"
35 2 13.97 "1_35"
35 2 8.67 "2_35"
35 2 23.37 "3_35"
35 2 10.94 "4_35"
35 2 18.17 "1_35"
35 2 8.57 "2_35"
35 2 29.5 "3_35"
35 2 9.96 "4_35"
35 2 14.03 "1_35"
35 2 11.25 "2_35"
35 2 18.26 "3_35"
35 2 13.93 "4_35"
35 2 7.99 "1_35"
35 2 21.78 "2_35"
35 2 15.85 "3_35"
35 2 13.97 "4_35"
35 2 12.55 "1_35"
35 2 12.68 "2_35"
35 2 16.69 "3_35"
35 2 12.24 "4_35"
35 3 10.35 "1_35"
35 3 14.4 "2_35"
35 3 22.2 "3_35"
35 3 14.28 "4_35"
35 3 11.76 "1_35"
35 3 11.97 "2_35"
35 3 7.48 "3_35"
35 3 5.32 "4_35"
35 3 9.63 "1_35"
35 3 10.79 "2_35"
35 3 6.04 "3_35"
35 3 4.86 "4_35"
35 3 11.6 "1_35"
35 3 6.52 "2_35"
35 3 6.18 "3_35"
35 3 4.88 "4_35"
35 3 9.52 "1_35"
35 3 9.81 "2_35"
35 3 7.25 "3_35"
35 3 4.69 "4_35"
35 3 12.59 "1_35"
35 3 6.59 "2_35"
35 3 5.16 "3_35"
35 3 4.31 "4_35"
35 3 9.52 "1_35"
35 3 6.54 "2_35"
35 3 6.42 "3_35"
35 3 6.48 "4_35"
35 3 8.27 "1_35"
35 3 6.06 "2_35"
35 3 5.77 "3_35"
35 3 4.95 "4_35"
35 3 9.13 "1_35"
35 3 8.86 "2_35"
35 3 5.43 "3_35"
35 3 4.62 "4_35"
35 3 6.64 "1_35"
35 3 16.91 "2_35"
35 3 7.5 "3_35"
35 3 5.47 "4_35"
35 4 24.82 "1_35"
35 4 47.95 "2_35"
35 4 20.36 "3_35"
35 4 9.02 "4_35"
35 4 25.36 "1_35"
35 4 9.68 "2_35"
35 4 23.56 "3_35"
35 4 7.23 "4_35"
35 4 13.16 "1_35"
35 4 10.91 "2_35"
35 4 9.85 "3_35"
35 4 6.47 "4_35"
35 4 7.7 "1_35"
35 4 6.81 "2_35"
35 4 7.81 "3_35"
35 4 7.69 "4_35"
35 4 8.83 "1_35"
35 4 8.65 "2_35"
35 4 11.07 "3_35"
35 4 5.57 "4_35"
35 4 11.37 "1_35"
35 4 5.69 "2_35"
35 4 11.33 "3_35"
35 4 10.75 "4_35"
35 4 16.84 "1_35"
35 4 8.06 "2_35"
35 4 9.17 "3_35"
35 4 7.77 "4_35"
35 4 12.25 "1_35"
35 4 5.73 "2_35"
35 4 11.14 "3_35"
35 4 8.82 "4_35"
35 4 10.66 "1_35"
35 4 9.19 "2_35"
35 4 14.43 "3_35"
35 4 7.33 "4_35"
35 4 10.38 "1_35"
35 4 10.07 "2_35"
35 4 12.55 "3_35"
35 4 11.56 "4_35"
35 5 23.56 "1_35"
35 5 18.15 "2_35"
35 5 9.64 "3_35"
35 5 15.46 "4_35"
35 5 11.26 "1_35"
35 5 8.1 "2_35"
35 5 8.61 "3_35"
35 5 5.26 "4_35"
35 5 8.83 "1_35"
35 5 7.29 "2_35"
35 5 18.95 "3_35"
35 5 6.36 "4_35"
35 5 14.46 "1_35"
35 5 8.36 "2_35"
35 5 9.58 "3_35"
35 5 5.62 "4_35"
35 5 15.58 "1_35"
35 5 11.38 "2_35"
35 5 9.28 "3_35"
35 5 9.3 "4_35"
35 5 21.19 "1_35"
35 5 6.22 "2_35"
35 5 10.26 "3_35"
35 5 7.16 "4_35"
35 5 13.69 "1_35"
35 5 14.6 "2_35"
35 5 9.82 "3_35"
35 5 15.99 "4_35"
35 5 6.82 "1_35"
35 5 15.25 "2_35"
35 5 8.12 "3_35"
35 5 5.42 "4_35"
35 5 12.88 "1_35"
35 5 6.56 "2_35"
35 5 7.21 "3_35"
35 5 8.4 "4_35"
35 5 9.03 "1_35"
35 5 5.93 "2_35"
35 5 8.82 "3_35"
35 5 8.43 "4_35"
35 6 21.3 "1_35"
35 6 8.38 "2_35"
35 6 9.4 "3_35"
35 6 11.68 "4_35"
35 6 9.9 "1_35"
35 6 17.06 "2_35"
35 6 9.29 "3_35"
35 6 10.19 "4_35"
35 6 7.93 "1_35"
35 6 7.33 "2_35"
35 6 9.04 "3_35"
35 6 7.35 "4_35"
35 6 9.15 "1_35"
35 6 5.55 "2_35"
35 6 7.32 "3_35"
35 6 6.32 "4_35"
35 6 8.26 "1_35"
35 6 7.65 "2_35"
35 6 7.51 "3_35"
35 6 6.6 "4_35"
35 6 10.87 "1_35"
35 6 6.59 "2_35"
35 6 11.42 "3_35"
35 6 6.61 "4_35"
35 6 6.55 "1_35"
35 6 5.73 "2_35"
35 6 6.93 "3_35"
35 6 8.01 "4_35"
35 6 9.13 "1_35"
35 6 5.25 "2_35"
35 6 8.82 "3_35"
35 6 6.75 "4_35"
35 6 6.2 "1_35"
35 6 5.16 "2_35"
35 6 6.84 "3_35"
35 6 10.21 "4_35"
35 6 8.03 "1_35"
35 6 6.59 "2_35"
35 6 11.3 "3_35"
35 6 6.39 "4_35"
36 2 26.22 "1_36"
36 2 20.91 "2_36"
36 2 18.15 "3_36"
36 2 25.01 "4_36"
36 2 12.98 "1_36"
36 2 21.71 "2_36"
36 2 10.66 "3_36"
36 2 13.52 "4_36"
36 2 18.19 "1_36"
36 2 12.59 "2_36"
36 2 5.86 "3_36"
36 2 11.32 "4_36"
36 2 30.75 "1_36"
36 2 9.09 "2_36"
36 2 12.57 "3_36"
36 2 8.12 "4_36"
36 2 6.32 "1_36"
36 2 10.58 "2_36"
36 2 7.86 "3_36"
36 2 6.42 "4_36"
36 2 9.03 "1_36"
36 2 9.58 "2_36"
36 2 3.57 "3_36"
36 2 6.68 "4_36"
36 2 13.81 "1_36"
36 2 6.04 "2_36"
36 2 3.14 "3_36"
36 2 6.95 "4_36"
36 2 16.57 "1_36"
36 2 7.14 "2_36"
36 2 3.24 "3_36"
36 2 6.3 "4_36"
36 2 7.08 "1_36"
36 2 8.63 "2_36"
36 2 6.03 "3_36"
36 2 7.88 "4_36"
36 2 8.01 "1_36"
36 2 5.53 "2_36"
36 2 2.92 "3_36"
36 2 5.52 "4_36"
36 3 12.87 "1_36"
36 3 16.92 "2_36"
36 3 6.53 "3_36"
36 3 12.9 "4_36"
36 3 4.4 "1_36"
36 3 4.65 "2_36"
36 3 2.03 "3_36"
36 3 11.26 "4_36"
36 3 4.04 "1_36"
36 3 3.7 "2_36"
36 3 2.43 "3_36"
36 3 3.86 "4_36"
36 3 6.54 "1_36"
36 3 3.94 "2_36"
36 3 1.75 "3_36"
36 3 3.64 "4_36"
36 3 4.49 "1_36"
36 3 3.7 "2_36"
36 3 2.23 "3_36"
36 3 3.39 "4_36"
36 3 3.27 "1_36"
36 3 3.61 "2_36"
36 3 1.94 "3_36"
36 3 3.96 "4_36"
36 3 3.58 "1_36"
36 3 3.5 "2_36"
36 3 2.34 "3_36"
36 3 4.89 "4_36"
36 3 3.3 "1_36"
36 3 3.58 "2_36"
36 3 3.04 "3_36"
36 3 3.96 "4_36"
36 3 2.77 "1_36"
36 3 4.22 "2_36"
36 3 2.2 "3_36"
36 3 3.84 "4_36"
36 3 7.45 "1_36"
36 3 3.75 "2_36"
36 3 1.99 "3_36"
36 3 3.69 "4_36"
36 4 5.95 "1_36"
36 4 8.46 "2_36"
36 4 3.15 "3_36"
36 4 18.32 "4_36"
36 4 5.66 "1_36"
36 4 14.86 "2_36"
36 4 7.22 "3_36"
36 4 10.43 "4_36"
36 4 9.85 "1_36"
36 4 11.21 "2_36"
36 4 8.91 "3_36"
36 4 13.78 "4_36"
36 4 7.94 "1_36"
36 4 6.18 "2_36"
36 4 5.6 "3_36"
36 4 9.57 "4_36"
36 4 5.56 "1_36"
36 4 6.49 "2_36"
36 4 7.13 "3_36"
36 4 6.82 "4_36"
36 4 6.49 "1_36"
36 4 6.49 "2_36"
36 4 3.26 "3_36"
36 4 5.94 "4_36"
36 4 5.69 "1_36"
36 4 6.67 "2_36"
36 4 4.9 "3_36"
36 4 5.57 "4_36"
36 4 8.86 "1_36"
36 4 11.89 "2_36"
36 4 3.49 "3_36"
36 4 7.03 "4_36"
36 4 5.85 "1_36"
36 4 8.64 "2_36"
36 4 3.48 "3_36"
36 4 7.88 "4_36"
36 4 5.14 "1_36"
36 4 9.8 "2_36"
36 4 4.86 "3_36"
36 4 5.58 "4_36"
36 5 8.17 "1_36"
36 5 18.64 "2_36"
36 5 7.2 "3_36"
36 5 13.06 "4_36"
36 5 6.01 "1_36"
36 5 17.47 "2_36"
36 5 10.41 "3_36"
36 5 6.98 "4_36"
36 5 14.55 "1_36"
36 5 11.01 "2_36"
36 5 5.54 "3_36"
36 5 6.01 "4_36"
36 5 17.82 "1_36"
36 5 7.76 "2_36"
36 5 4.26 "3_36"
36 5 6.37 "4_36"
36 5 5.49 "1_36"
36 5 7.66 "2_36"
36 5 8.67 "3_36"
36 5 5.77 "4_36"
36 5 8.43 "1_36"
36 5 7.37 "2_36"
36 5 3.4 "3_36"
36 5 6.28 "4_36"
36 5 5.56 "1_36"
36 5 7.61 "2_36"
36 5 4.03 "3_36"
36 5 20.02 "4_36"
36 5 7.52 "1_36"
36 5 7 "2_36"
36 5 3.64 "3_36"
36 5 6.37 "4_36"
36 5 11.32 "1_36"
36 5 6.4 "2_36"
36 5 3.17 "3_36"
36 5 7.08 "4_36"
36 5 6.22 "1_36"
36 5 5.99 "2_36"
36 5 4.25 "3_36"
36 5 5.45 "4_36"
36 6 8.16 "1_36"
36 6 10.6 "2_36"
36 6 3.67 "3_36"
36 6 8.57 "4_36"
36 6 9.62 "1_36"
36 6 6.39 "2_36"
36 6 4 "3_36"
36 6 7.83 "4_36"
36 6 12.46 "1_36"
36 6 6.48 "2_36"
36 6 5.97 "3_36"
36 6 16.44 "4_36"
36 6 5.58 "1_36"
36 6 25.71 "2_36"
36 6 6.78 "3_36"
36 6 10.55 "4_36"
36 6 7.06 "1_36"
36 6 7.2 "2_36"
36 6 3.74 "3_36"
36 6 7.23 "4_36"
36 6 4.28 "1_36"
36 6 5.7 "2_36"
36 6 3.67 "3_36"
36 6 12.18 "4_36"
36 6 8.26 "1_36"
36 6 6.75 "2_36"
36 6 8.19 "3_36"
36 6 5.54 "4_36"
36 6 5.32 "1_36"
36 6 5.27 "2_36"
36 6 3.25 "3_36"
36 6 6.21 "4_36"
36 6 4.66 "1_36"
36 6 6.1 "2_36"
36 6 2.48 "3_36"
36 6 5.3 "4_36"
36 6 4.61 "1_36"
36 6 6.13 "2_36"
36 6 2.3 "3_36"
36 6 5.24 "4_36"
37 2 88.64 "1_37"
37 2 10.52 "2_37"
37 2 31.32 "3_37"
37 2 55.51 "4_37"
37 2 49.32 "1_37"
37 2 20.81 "2_37"
37 2 16.56 "3_37"
37 2 47.92 "4_37"
37 2 26.57 "1_37"
37 2 14.88 "2_37"
37 2 15.58 "3_37"
37 2 14.85 "4_37"
37 2 30.84 "1_37"
37 2 6.51 "2_37"
37 2 15.69 "3_37"
37 2 12.45 "4_37"
37 2 29.09 "1_37"
37 2 12.26 "2_37"
37 2 40.39 "3_37"
37 2 29.3 "4_37"
37 2 29.76 "1_37"
37 2 8.12 "2_37"
37 2 25.85 "3_37"
37 2 20.81 "4_37"
37 2 25.38 "1_37"
37 2 13.22 "2_37"
37 2 23.97 "3_37"
37 2 75.51 "4_37"
37 2 13.51 "1_37"
37 2 6.9 "2_37"
37 2 36.04 "3_37"
37 2 9.24 "4_37"
37 2 15.99 "1_37"
37 2 9.65 "2_37"
37 2 10.21 "3_37"
37 2 17.78 "4_37"
37 2 11.61 "1_37"
37 2 7.97 "2_37"
37 2 10.88 "3_37"
37 2 13.02 "4_37"
37 3 23.41 "1_37"
37 3 24.37 "2_37"
37 3 24.08 "3_37"
37 3 20.56 "4_37"
37 3 8.43 "1_37"
37 3 18.97 "2_37"
37 3 9.3 "3_37"
37 3 12.1 "4_37"
37 3 10.58 "1_37"
37 3 6.91 "2_37"
37 3 7.29 "3_37"
37 3 9 "4_37"
37 3 5.89 "1_37"
37 3 4.89 "2_37"
37 3 11.61 "3_37"
37 3 5.81 "4_37"
37 3 6.66 "1_37"
37 3 6.93 "2_37"
37 3 6.3 "3_37"
37 3 7.88 "4_37"
37 3 5.28 "1_37"
37 3 6.04 "2_37"
37 3 11.39 "3_37"
37 3 8.17 "4_37"
37 3 5.81 "1_37"
37 3 5.1 "2_37"
37 3 6.35 "3_37"
37 3 8.48 "4_37"
37 3 6.5 "1_37"
37 3 4.78 "2_37"
37 3 6.38 "3_37"
37 3 7.2 "4_37"
37 3 6.12 "1_37"
37 3 4.91 "2_37"
37 3 13.13 "3_37"
37 3 6.98 "4_37"
37 3 5.54 "1_37"
37 3 6.53 "2_37"
37 3 6.75 "3_37"
37 3 7.22 "4_37"
37 4 9.9 "1_37"
37 4 13.75 "2_37"
37 4 8.43 "3_37"
37 4 19.46 "4_37"
37 4 8.3 "1_37"
37 4 8.31 "2_37"
37 4 11.31 "3_37"
37 4 12.43 "4_37"
37 4 6.16 "1_37"
37 4 7.22 "2_37"
37 4 11.17 "3_37"
37 4 16.59 "4_37"
37 4 8.06 "1_37"
37 4 10.77 "2_37"
37 4 6.01 "3_37"
37 4 38.87 "4_37"
37 4 10.38 "1_37"
37 4 5.19 "2_37"
37 4 9.76 "3_37"
37 4 21.23 "4_37"
37 4 7.62 "1_37"
37 4 4.52 "2_37"
37 4 13.58 "3_37"
37 4 18.53 "4_37"
37 4 6.29 "1_37"
37 4 4.83 "2_37"
37 4 5.83 "3_37"
37 4 7.13 "4_37"
37 4 6.45 "1_37"
37 4 4.83 "2_37"
37 4 8.27 "3_37"
37 4 8.08 "4_37"
37 4 5.64 "1_37"
37 4 4.9 "2_37"
37 4 6.54 "3_37"
37 4 5.7 "4_37"
37 4 5.07 "1_37"
37 4 6.87 "2_37"
37 4 12.03 "3_37"
37 4 10.69 "4_37"
37 5 51.37 "1_37"
37 5 6.05 "2_37"
37 5 9.5 "3_37"
37 5 10.4 "4_37"
37 5 18.18 "1_37"
37 5 5.83 "2_37"
37 5 17.17 "3_37"
37 5 7.8 "4_37"
37 5 11.05 "1_37"
37 5 5.58 "2_37"
37 5 8.81 "3_37"
37 5 6.43 "4_37"
37 5 11.9 "1_37"
37 5 8.88 "2_37"
37 5 7.82 "3_37"
37 5 4.59 "4_37"
37 5 17.13 "1_37"
37 5 16.54 "2_37"
37 5 7.55 "3_37"
37 5 5.81 "4_37"
37 5 19.36 "1_37"
37 5 5.67 "2_37"
37 5 12.44 "3_37"
37 5 5.91 "4_37"
37 5 11.9 "1_37"
37 5 6.14 "2_37"
37 5 9.55 "3_37"
37 5 8.66 "4_37"
37 5 32.79 "1_37"
37 5 5.11 "2_37"
37 5 7.9 "3_37"
37 5 9.7 "4_37"
37 5 7.55 "1_37"
37 5 6.42 "2_37"
37 5 7.75 "3_37"
37 5 19.63 "4_37"
37 5 9.07 "1_37"
37 5 5.52 "2_37"
37 5 19.36 "3_37"
37 5 14.49 "4_37"
37 6 20.25 "1_37"
37 6 4.8 "2_37"
37 6 18.06 "3_37"
37 6 6.76 "4_37"
37 6 6.39 "1_37"
37 6 5.16 "2_37"
37 6 9.95 "3_37"
37 6 4.89 "4_37"
37 6 11.64 "1_37"
37 6 4.59 "2_37"
37 6 7.2 "3_37"
37 6 5.01 "4_37"
37 6 4.12 "1_37"
37 6 5.82 "2_37"
37 6 6.73 "3_37"
37 6 6.82 "4_37"
37 6 7.94 "1_37"
37 6 5.24 "2_37"
37 6 9.39 "3_37"
37 6 8.4 "4_37"
37 6 4.57 "1_37"
37 6 3.95 "2_37"
37 6 5.77 "3_37"
37 6 16.58 "4_37"
37 6 4.47 "1_37"
37 6 12.79 "2_37"
37 6 6.31 "3_37"
37 6 7.54 "4_37"
37 6 7.61 "1_37"
37 6 4.64 "2_37"
37 6 6.59 "3_37"
37 6 14.85 "4_37"
37 6 22.18 "1_37"
37 6 4.75 "2_37"
37 6 7.07 "3_37"
37 6 13.58 "4_37"
37 6 5.89 "1_37"
37 6 4.43 "2_37"
37 6 5.94 "3_37"
37 6 5.57 "4_37"
38 2 22.84 "1_38"
38 2 114.21 "2_38"
38 2 32.75 "3_38"
38 2 58.02 "4_38"
38 2 38.21 "1_38"
38 2 26.58 "2_38"
38 2 21.46 "3_38"
38 2 41.11 "4_38"
38 2 9.45 "1_38"
38 2 9.88 "2_38"
38 2 11.03 "3_38"
38 2 12.85 "4_38"
38 2 11.07 "1_38"
38 2 9.01 "2_38"
38 2 9.56 "3_38"
38 2 14 "4_38"
38 2 5.77 "1_38"
38 2 17.61 "2_38"
38 2 10.38 "3_38"
38 2 34.94 "4_38"
38 2 4.63 "1_38"
38 2 9.52 "2_38"
38 2 5.82 "3_38"
38 2 17.97 "4_38"
38 2 3.54 "1_38"
38 2 10.47 "2_38"
38 2 6.07 "3_38"
38 2 13.97 "4_38"
38 2 8.54 "1_38"
38 2 11.24 "2_38"
38 2 5.41 "3_38"
38 2 8.42 "4_38"
38 2 4.72 "1_38"
38 2 9.12 "2_38"
38 2 11.36 "3_38"
38 2 31.91 "4_38"
38 2 7.55 "1_38"
38 2 7.25 "2_38"
38 2 11.49 "3_38"
38 2 9.04 "4_38"
38 3 5.7 "1_38"
38 3 24.99 "2_38"
38 3 12.74 "3_38"
38 3 6.17 "4_38"
38 3 4.69 "1_38"
38 3 7.56 "2_38"
38 3 8.47 "3_38"
38 3 5.22 "4_38"
38 3 3.35 "1_38"
38 3 10.11 "2_38"
38 3 6.17 "3_38"
38 3 5.21 "4_38"
38 3 3.71 "1_38"
38 3 7.71 "2_38"
38 3 4.19 "3_38"
38 3 4.53 "4_38"
38 3 4.04 "1_38"
38 3 5.45 "2_38"
38 3 5.08 "3_38"
38 3 4.74 "4_38"
38 3 3.17 "1_38"
38 3 4.23 "2_38"
38 3 5.53 "3_38"
38 3 4.52 "4_38"
38 3 4.19 "1_38"
38 3 4.32 "2_38"
38 3 5.1 "3_38"
38 3 6.96 "4_38"
38 3 3.51 "1_38"
38 3 7.72 "2_38"
38 3 5.14 "3_38"
38 3 8.02 "4_38"
38 3 2.82 "1_38"
38 3 5.55 "2_38"
38 3 8.04 "3_38"
38 3 5.66 "4_38"
38 3 4.69 "1_38"
38 3 5.66 "2_38"
38 3 5.89 "3_38"
38 3 4.91 "4_38"
38 4 4.35 "1_38"
38 4 9.15 "2_38"
38 4 10.32 "3_38"
38 4 9.82 "4_38"
38 4 3.39 "1_38"
38 4 5.34 "2_38"
38 4 6.54 "3_38"
38 4 6.34 "4_38"
38 4 3.66 "1_38"
38 4 7.21 "2_38"
38 4 7.12 "3_38"
38 4 7.98 "4_38"
38 4 6.03 "1_38"
38 4 4.48 "2_38"
38 4 5.75 "3_38"
38 4 6.87 "4_38"
38 4 6.22 "1_38"
38 4 4.53 "2_38"
38 4 9.09 "3_38"
38 4 5.74 "4_38"
38 4 4.01 "1_38"
38 4 3.83 "2_38"
38 4 5.33 "3_38"
38 4 6.09 "4_38"
38 4 7.91 "1_38"
38 4 4.79 "2_38"
38 4 4.74 "3_38"
38 4 7.03 "4_38"
38 4 4.19 "1_38"
38 4 4.73 "2_38"
38 4 4.27 "3_38"
38 4 5.98 "4_38"
38 4 5.51 "1_38"
38 4 6.03 "2_38"
38 4 6.95 "3_38"
38 4 5.38 "4_38"
38 4 4.53 "1_38"
38 4 6.63 "2_38"
38 4 9.65 "3_38"
38 4 6.65 "4_38"
38 5 4.33 "1_38"
38 5 35.35 "2_38"
38 5 11.01 "3_38"
38 5 8.01 "4_38"
38 5 3.51 "1_38"
38 5 6.25 "2_38"
38 5 6.38 "3_38"
38 5 13.71 "4_38"
38 5 3.19 "1_38"
38 5 4.81 "2_38"
38 5 6.94 "3_38"
38 5 7.41 "4_38"
38 5 3.69 "1_38"
38 5 5.74 "2_38"
38 5 5.65 "3_38"
38 5 5.08 "4_38"
38 5 3.21 "1_38"
38 5 7.99 "2_38"
38 5 6.44 "3_38"
38 5 7.11 "4_38"
38 5 3.26 "1_38"
38 5 5.19 "2_38"
38 5 5.4 "3_38"
38 5 16.43 "4_38"
38 5 3.22 "1_38"
38 5 5.25 "2_38"
38 5 6.92 "3_38"
38 5 12.06 "4_38"
38 5 4.73 "1_38"
38 5 3.58 "2_38"
38 5 6.19 "3_38"
38 5 7.05 "4_38"
38 5 2.99 "1_38"
38 5 4.75 "2_38"
38 5 5.33 "3_38"
38 5 7.82 "4_38"
38 5 3.3 "1_38"
38 5 6.75 "2_38"
38 5 5.08 "3_38"
38 5 9.59 "4_38"
38 6 1.91 "1_38"
38 6 7.53 "2_38"
38 6 4.08 "3_38"
38 6 42.05 "4_38"
38 6 1.64 "1_38"
38 6 4.97 "2_38"
38 6 2.75 "3_38"
38 6 13.65 "4_38"
38 6 3.11 "1_38"
38 6 2.95 "2_38"
38 6 3.26 "3_38"
38 6 5.45 "4_38"
38 6 2.35 "1_38"
38 6 11.77 "2_38"
38 6 3.26 "3_38"
38 6 4.45 "4_38"
38 6 2.38 "1_38"
38 6 5.05 "2_38"
38 6 2.54 "3_38"
38 6 6.01 "4_38"
38 6 2.85 "1_38"
38 6 5.88 "2_38"
38 6 2.06 "3_38"
38 6 4.9 "4_38"
38 6 3.82 "1_38"
38 6 9.27 "2_38"
38 6 2.39 "3_38"
38 6 5.04 "4_38"
38 6 3.76 "1_38"
38 6 4 "2_38"
38 6 2.58 "3_38"
38 6 4.72 "4_38"
38 6 4.62 "1_38"
38 6 3.48 "2_38"
38 6 2.92 "3_38"
38 6 5.32 "4_38"
38 6 2.72 "1_38"
38 6 4.45 "2_38"
38 6 2.85 "3_38"
38 6 4.67 "4_38"
39 2 26.27 "1_39"
39 2 53.4 "2_39"
39 2 34.84 "3_39"
39 2 19.26 "4_39"
39 2 23.53 "1_39"
39 2 22.5 "2_39"
39 2 21.87 "3_39"
39 2 7.45 "4_39"
39 2 9.77 "1_39"
39 2 31.1 "2_39"
39 2 11.65 "3_39"
39 2 7.89 "4_39"
39 2 9.23 "1_39"
39 2 26.52 "2_39"
39 2 6.15 "3_39"
39 2 6.96 "4_39"
39 2 9.46 "1_39"
39 2 16.76 "2_39"
39 2 5.62 "3_39"
39 2 6.43 "4_39"
39 2 9.01 "1_39"
39 2 10.64 "2_39"
39 2 5.37 "3_39"
39 2 8.63 "4_39"
39 2 10.28 "1_39"
39 2 10.88 "2_39"
39 2 5.73 "3_39"
39 2 6.34 "4_39"
39 2 8.07 "1_39"
39 2 6.35 "2_39"
39 2 5.04 "3_39"
39 2 8.7 "4_39"
39 2 9.47 "1_39"
39 2 10.1 "2_39"
39 2 5.41 "3_39"
39 2 5.18 "4_39"
39 2 7.8 "1_39"
39 2 4.82 "2_39"
39 2 4.72 "3_39"
39 2 6.16 "4_39"
39 3 11.79 "1_39"
39 3 20.13 "2_39"
39 3 16.19 "3_39"
39 3 15.2 "4_39"
39 3 6.9 "1_39"
39 3 11.88 "2_39"
39 3 6.41 "3_39"
39 3 5.65 "4_39"
39 3 5.13 "1_39"
39 3 7.85 "2_39"
39 3 5.26 "3_39"
39 3 6.17 "4_39"
39 3 6.72 "1_39"
39 3 6.72 "2_39"
39 3 5.3 "3_39"
39 3 3.78 "4_39"
39 3 9.84 "1_39"
39 3 7.09 "2_39"
39 3 5.3 "3_39"
39 3 4.65 "4_39"
39 3 5.89 "1_39"
39 3 8.25 "2_39"
39 3 5.57 "3_39"
39 3 5.59 "4_39"
39 3 9.97 "1_39"
39 3 10.33 "2_39"
39 3 5.73 "3_39"
39 3 4.41 "4_39"
39 3 6.74 "1_39"
39 3 16.36 "2_39"
39 3 5.07 "3_39"
39 3 5.77 "4_39"
39 3 5.98 "1_39"
39 3 9.74 "2_39"
39 3 5.41 "3_39"
39 3 7.98 "4_39"
39 3 4.57 "1_39"
39 3 9.84 "2_39"
39 3 5.64 "3_39"
39 3 7.55 "4_39"
39 4 6.78 "1_39"
39 4 41.88 "2_39"
39 4 19.38 "3_39"
39 4 3.17 "4_39"
39 4 16.08 "1_39"
39 4 10.37 "2_39"
39 4 4.01 "3_39"
39 4 7.27 "4_39"
39 4 8.71 "1_39"
39 4 14.42 "2_39"
39 4 5.98 "3_39"
39 4 3.44 "4_39"
39 4 9.72 "1_39"
39 4 6.66 "2_39"
39 4 5.39 "3_39"
39 4 3.05 "4_39"
39 4 7.86 "1_39"
39 4 6.32 "2_39"
39 4 5.17 "3_39"
39 4 3.53 "4_39"
39 4 9.37 "1_39"
39 4 6.09 "2_39"
39 4 5.49 "3_39"
39 4 4.5 "4_39"
39 4 6.15 "1_39"
39 4 4.77 "2_39"
39 4 5.34 "3_39"
39 4 3.62 "4_39"
39 4 6.09 "1_39"
39 4 14.43 "2_39"
39 4 4.95 "3_39"
39 4 5.7 "4_39"
39 4 5.23 "1_39"
39 4 8.03 "2_39"
39 4 5.18 "3_39"
39 4 6.49 "4_39"
39 4 6.39 "1_39"
39 4 6.14 "2_39"
39 4 5.7 "3_39"
39 4 3.73 "4_39"
39 5 9.9 "1_39"
39 5 11.31 "2_39"
39 5 8.7 "3_39"
39 5 4.04 "4_39"
39 5 7.37 "1_39"
39 5 8.78 "2_39"
39 5 5.68 "3_39"
39 5 6.19 "4_39"
39 5 7.15 "1_39"
39 5 7.26 "2_39"
39 5 5.13 "3_39"
39 5 5.3 "4_39"
39 5 15.71 "1_39"
39 5 7.51 "2_39"
39 5 5.31 "3_39"
39 5 4.72 "4_39"
39 5 9.33 "1_39"
39 5 6.59 "2_39"
39 5 5.17 "3_39"
39 5 4.37 "4_39"
39 5 14.94 "1_39"
39 5 7.85 "2_39"
39 5 5.36 "3_39"
39 5 4.64 "4_39"
39 5 10.59 "1_39"
39 5 4.84 "2_39"
39 5 4.89 "3_39"
39 5 6.47 "4_39"
39 5 6.27 "1_39"
39 5 6.18 "2_39"
39 5 6.13 "3_39"
39 5 6.43 "4_39"
39 5 14.11 "1_39"
39 5 3.66 "2_39"
39 5 4.87 "3_39"
39 5 9.59 "4_39"
39 5 7.75 "1_39"
39 5 4.83 "2_39"
39 5 5.18 "3_39"
39 5 8.29 "4_39"
39 6 10.26 "1_39"
39 6 16.2 "2_39"
39 6 5.02 "3_39"
39 6 5.36 "4_39"
39 6 7.28 "1_39"
39 6 4.04 "2_39"
39 6 5.13 "3_39"
39 6 3.84 "4_39"
39 6 5.93 "1_39"
39 6 3.61 "2_39"
39 6 5.28 "3_39"
39 6 4.97 "4_39"
39 6 8.33 "1_39"
39 6 5.46 "2_39"
39 6 4.84 "3_39"
39 6 5.02 "4_39"
39 6 6.71 "1_39"
39 6 3.19 "2_39"
39 6 4.88 "3_39"
39 6 6.11 "4_39"
39 6 5.22 "1_39"
39 6 4.3 "2_39"
39 6 4.71 "3_39"
39 6 3.95 "4_39"
39 6 8.97 "1_39"
39 6 3.82 "2_39"
39 6 4.49 "3_39"
39 6 3.71 "4_39"
39 6 4.51 "1_39"
39 6 3.34 "2_39"
39 6 4.8 "3_39"
39 6 5.16 "4_39"
39 6 5.4 "1_39"
39 6 8.18 "2_39"
39 6 4.97 "3_39"
39 6 4.43 "4_39"
39 6 5.87 "1_39"
39 6 3.58 "2_39"
39 6 5.88 "3_39"
39 6 4.15 "4_39"
40 2 56.23 "1_40"
40 2 23.13 "2_40"
40 2 62.97 "3_40"
40 2 21.77 "4_40"
40 2 19.48 "1_40"
40 2 16.9 "2_40"
40 2 11.81 "3_40"
40 2 33.84 "4_40"
40 2 15.29 "1_40"
40 2 18.12 "2_40"
40 2 10.36 "3_40"
40 2 10.11 "4_40"
40 2 14.27 "1_40"
40 2 20.3 "2_40"
40 2 14.23 "3_40"
40 2 24.68 "4_40"
40 2 10.69 "1_40"
40 2 19.89 "2_40"
40 2 7.61 "3_40"
40 2 12.4 "4_40"
40 2 15.2 "1_40"
40 2 10.98 "2_40"
40 2 16.2 "3_40"
40 2 15.75 "4_40"
40 2 12.45 "1_40"
40 2 8.07 "2_40"
40 2 10.52 "3_40"
40 2 16.68 "4_40"
40 2 10.22 "1_40"
40 2 6.44 "2_40"
40 2 7.28 "3_40"
40 2 6.88 "4_40"
40 2 9.9 "1_40"
40 2 9.43 "2_40"
40 2 6.54 "3_40"
40 2 33.36 "4_40"
40 2 8.39 "1_40"
40 2 7.63 "2_40"
40 2 7.29 "3_40"
40 2 20.54 "4_40"
40 3 7.81 "1_40"
40 3 26.73 "2_40"
40 3 15.43 "3_40"
40 3 34.13 "4_40"
40 3 6.56 "1_40"
40 3 7.51 "2_40"
40 3 5.29 "3_40"
40 3 14.38 "4_40"
40 3 5.53 "1_40"
40 3 18.32 "2_40"
40 3 3.93 "3_40"
40 3 8.47 "4_40"
40 3 6.67 "1_40"
40 3 6.18 "2_40"
40 3 4.08 "3_40"
40 3 8.44 "4_40"
40 3 7.07 "1_40"
40 3 6.24 "2_40"
40 3 11.7 "3_40"
40 3 6.28 "4_40"
40 3 8.33 "1_40"
40 3 5.84 "2_40"
40 3 7.5 "3_40"
40 3 13.01 "4_40"
40 3 7.4 "1_40"
40 3 7.62 "2_40"
40 3 5.46 "3_40"
40 3 5.59 "4_40"
40 3 6.19 "1_40"
40 3 10.68 "2_40"
40 3 5.6 "3_40"
40 3 8.14 "4_40"
40 3 7.12 "1_40"
40 3 7.11 "2_40"
40 3 9.62 "3_40"
40 3 5.66 "4_40"
40 3 6.33 "1_40"
40 3 6.99 "2_40"
40 3 5.58 "3_40"
40 3 5.31 "4_40"
40 4 7.78 "1_40"
40 4 4.91 "2_40"
40 4 12.77 "3_40"
40 4 6.43 "4_40"
40 4 6.33 "1_40"
40 4 5.06 "2_40"
40 4 4.38 "3_40"
40 4 3.07 "4_40"
40 4 6.08 "1_40"
40 4 5.05 "2_40"
40 4 3.18 "3_40"
40 4 3.84 "4_40"
40 4 5.51 "1_40"
40 4 4.88 "2_40"
40 4 3.68 "3_40"
40 4 2.82 "4_40"
40 4 5.57 "1_40"
40 4 4.66 "2_40"
40 4 3.1 "3_40"
40 4 2.81 "4_40"
40 4 5.56 "1_40"
40 4 5.66 "2_40"
40 4 4.88 "3_40"
40 4 3.14 "4_40"
40 4 4.12 "1_40"
40 4 4.42 "2_40"
40 4 3.32 "3_40"
40 4 2.91 "4_40"
40 4 5.61 "1_40"
40 4 4.13 "2_40"
40 4 2.89 "3_40"
40 4 2.41 "4_40"
40 4 6.2 "1_40"
40 4 6.69 "2_40"
40 4 4.96 "3_40"
40 4 3.59 "4_40"
40 4 6.12 "1_40"
40 4 6.69 "2_40"
40 4 10.72 "3_40"
40 4 3.69 "4_40"
40 5 6.47 "1_40"
40 5 11.16 "2_40"
40 5 6.57 "3_40"
40 5 9.42 "4_40"
40 5 6.02 "1_40"
40 5 8.08 "2_40"
40 5 8.39 "3_40"
40 5 7.14 "4_40"
40 5 6.03 "1_40"
40 5 6.87 "2_40"
40 5 6.03 "3_40"
40 5 5.66 "4_40"
40 5 6.81 "1_40"
40 5 11.81 "2_40"
40 5 4.41 "3_40"
40 5 5.05 "4_40"
40 5 7.9 "1_40"
40 5 6.71 "2_40"
40 5 4.6 "3_40"
40 5 5.06 "4_40"
40 5 7.03 "1_40"
40 5 6.24 "2_40"
40 5 7.3 "3_40"
40 5 4.69 "4_40"
40 5 8.18 "1_40"
40 5 7.75 "2_40"
40 5 5.16 "3_40"
40 5 5.65 "4_40"
40 5 6.86 "1_40"
40 5 6.82 "2_40"
40 5 5.35 "3_40"
40 5 5.74 "4_40"
40 5 7.03 "1_40"
40 5 6.81 "2_40"
40 5 5.44 "3_40"
40 5 4.52 "4_40"
40 5 7.07 "1_40"
40 5 6.98 "2_40"
40 5 7.71 "3_40"
40 5 4.43 "4_40"
40 6 6.97 "1_40"
40 6 6.27 "2_40"
40 6 5.46 "3_40"
40 6 9.63 "4_40"
40 6 6.77 "1_40"
40 6 6.16 "2_40"
40 6 4.28 "3_40"
40 6 3.82 "4_40"
40 6 7.6 "1_40"
40 6 7.06 "2_40"
40 6 4.29 "3_40"
40 6 4.41 "4_40"
40 6 5.81 "1_40"
40 6 6.34 "2_40"
40 6 3.79 "3_40"
40 6 4.15 "4_40"
40 6 7.75 "1_40"
40 6 7.53 "2_40"
40 6 4.35 "3_40"
40 6 4.37 "4_40"
40 6 6.15 "1_40"
40 6 6.17 "2_40"
40 6 4.96 "3_40"
40 6 4.52 "4_40"
40 6 4.29 "1_40"
40 6 6.38 "2_40"
40 6 3.73 "3_40"
40 6 6.53 "4_40"
40 6 6.15 "1_40"
40 6 8.39 "2_40"
40 6 4.74 "3_40"
40 6 5.27 "4_40"
40 6 5.49 "1_40"
40 6 5.81 "2_40"
40 6 3.34 "3_40"
40 6 5.18 "4_40"
40 6 4.65 "1_40"
40 6 6.71 "2_40"
40 6 2.94 "3_40"
40 6 4.33 "4_40"
41 2 62.43 "1_41"
41 2 18.53 "2_41"
41 2 64.74 "3_41"
41 2 35.65 "4_41"
41 2 18.61 "1_41"
41 2 24.86 "2_41"
41 2 26.56 "3_41"
41 2 32.49 "4_41"
41 2 20.51 "1_41"
41 2 10.4 "2_41"
41 2 42.35 "3_41"
41 2 21.28 "4_41"
41 2 12.7 "1_41"
41 2 24.76 "2_41"
41 2 23.47 "3_41"
41 2 17.65 "4_41"
41 2 9.23 "1_41"
41 2 58.08 "2_41"
41 2 14.79 "3_41"
41 2 83.41 "4_41"
41 2 11.16 "1_41"
41 2 32.67 "2_41"
41 2 9.85 "3_41"
41 2 10.81 "4_41"
41 2 7.5 "1_41"
41 2 5.88 "2_41"
41 2 10.72 "3_41"
41 2 20.74 "4_41"
41 2 10.82 "1_41"
41 2 8.88 "2_41"
41 2 17.48 "3_41"
41 2 26.68 "4_41"
41 2 7.47 "1_41"
41 2 12.94 "2_41"
41 2 8.66 "3_41"
41 2 23.76 "4_41"
41 2 34.11 "1_41"
41 2 13.27 "2_41"
41 2 6.64 "3_41"
41 2 18.33 "4_41"
41 3 19.09 "1_41"
41 3 10.59 "2_41"
41 3 20.78 "3_41"
41 3 54.06 "4_41"
41 3 10.61 "1_41"
41 3 29.69 "2_41"
41 3 18.35 "3_41"
41 3 14.64 "4_41"
41 3 8.46 "1_41"
41 3 18.97 "2_41"
41 3 17.48 "3_41"
41 3 20 "4_41"
41 3 16.64 "1_41"
41 3 15.96 "2_41"
41 3 9.82 "3_41"
41 3 24.63 "4_41"
41 3 5.82 "1_41"
41 3 6.21 "2_41"
41 3 6.01 "3_41"
41 3 13.03 "4_41"
41 3 9.67 "1_41"
41 3 6.6 "2_41"
41 3 7.18 "3_41"
41 3 13.31 "4_41"
41 3 13.54 "1_41"
41 3 8.13 "2_41"
41 3 6.47 "3_41"
41 3 16.83 "4_41"
41 3 8.79 "1_41"
41 3 16.86 "2_41"
41 3 8.82 "3_41"
41 3 12.17 "4_41"
41 3 7.12 "1_41"
41 3 7.51 "2_41"
41 3 5.51 "3_41"
41 3 7.4 "4_41"
41 3 10.64 "1_41"
41 3 8.14 "2_41"
41 3 21.02 "3_41"
41 3 26.78 "4_41"
41 4 29.76 "1_41"
41 4 48.69 "2_41"
41 4 12.76 "3_41"
41 4 8.08 "4_41"
41 4 7.81 "1_41"
41 4 6.71 "2_41"
41 4 4.41 "3_41"
41 4 10.96 "4_41"
41 4 5.88 "1_41"
41 4 5.88 "2_41"
41 4 6.49 "3_41"
41 4 8.41 "4_41"
41 4 4.94 "1_41"
41 4 7.85 "2_41"
41 4 7.35 "3_41"
41 4 10.18 "4_41"
41 4 4.57 "1_41"
41 4 5.08 "2_41"
41 4 5.42 "3_41"
41 4 9.82 "4_41"
41 4 4.31 "1_41"
41 4 4.89 "2_41"
41 4 3.88 "3_41"
41 4 10.24 "4_41"
41 4 4.06 "1_41"
41 4 6.81 "2_41"
41 4 3.49 "3_41"
41 4 7.04 "4_41"
41 4 4.02 "1_41"
41 4 4.61 "2_41"
41 4 4.15 "3_41"
41 4 7.23 "4_41"
41 4 3.88 "1_41"
41 4 4.65 "2_41"
41 4 7.18 "3_41"
41 4 16.39 "4_41"
41 4 4.89 "1_41"
41 4 6.39 "2_41"
41 4 7.05 "3_41"
41 4 10.39 "4_41"
41 5 16.28 "1_41"
41 5 16.51 "2_41"
41 5 7.44 "3_41"
41 5 17.14 "4_41"
41 5 6.66 "1_41"
41 5 7.82 "2_41"
41 5 5.66 "3_41"
41 5 19.25 "4_41"
41 5 8.52 "1_41"
41 5 9.62 "2_41"
41 5 5.84 "3_41"
41 5 20.86 "4_41"
41 5 10.93 "1_41"
41 5 12.56 "2_41"
41 5 6.26 "3_41"
41 5 6.88 "4_41"
41 5 6.24 "1_41"
41 5 7.55 "2_41"
41 5 6.4 "3_41"
41 5 11.5 "4_41"
41 5 6.99 "1_41"
41 5 5.95 "2_41"
41 5 6.54 "3_41"
41 5 9.29 "4_41"
41 5 5.91 "1_41"
41 5 6.81 "2_41"
41 5 7.48 "3_41"
41 5 27.96 "4_41"
41 5 7.36 "1_41"
41 5 5.92 "2_41"
41 5 6.44 "3_41"
41 5 10.73 "4_41"
41 5 6.01 "1_41"
41 5 7.88 "2_41"
41 5 8.88 "3_41"
41 5 16.42 "4_41"
41 5 7.79 "1_41"
41 5 4.65 "2_41"
41 5 6.11 "3_41"
41 5 16.08 "4_41"
41 6 21.76 "1_41"
41 6 20.27 "2_41"
41 6 17.42 "3_41"
41 6 21.47 "4_41"
41 6 7.8 "1_41"
41 6 6.32 "2_41"
41 6 6.64 "3_41"
41 6 17.93 "4_41"
41 6 9.57 "1_41"
41 6 9.58 "2_41"
41 6 14.54 "3_41"
41 6 28.76 "4_41"
41 6 14.89 "1_41"
41 6 10.79 "2_41"
41 6 5.93 "3_41"
41 6 12.13 "4_41"
41 6 6.18 "1_41"
41 6 16.97 "2_41"
41 6 5.55 "3_41"
41 6 8.42 "4_41"
41 6 10.54 "1_41"
41 6 8.78 "2_41"
41 6 9.88 "3_41"
41 6 9.05 "4_41"
41 6 7.11 "1_41"
41 6 8.84 "2_41"
41 6 8.29 "3_41"
41 6 6.81 "4_41"
41 6 5.92 "1_41"
41 6 13.71 "2_41"
41 6 9.25 "3_41"
41 6 8.75 "4_41"
41 6 8.54 "1_41"
41 6 14.01 "2_41"
41 6 5.72 "3_41"
41 6 7.06 "4_41"
41 6 6.49 "1_41"
41 6 6.81 "2_41"
41 6 6.37 "3_41"
41 6 21.45 "4_41"
42 2 30.77 "1_42"
42 2 20.82 "2_42"
42 2 18.95 "3_42"
42 2 43.79 "4_42"
42 2 19.67 "1_42"
42 2 8.63 "2_42"
42 2 12.08 "3_42"
42 2 34.03 "4_42"
42 2 20.23 "1_42"
42 2 9.76 "2_42"
42 2 13.53 "3_42"
42 2 27.92 "4_42"
42 2 14.3 "1_42"
42 2 4.81 "2_42"
42 2 6.74 "3_42"
42 2 9.76 "4_42"
42 2 12.81 "1_42"
42 2 7.06 "2_42"
42 2 15.81 "3_42"
42 2 6.06 "4_42"
42 2 8.77 "1_42"
42 2 3.98 "2_42"
42 2 6.13 "3_42"
42 2 5.7 "4_42"
42 2 9.07 "1_42"
42 2 4.15 "2_42"
42 2 5.25 "3_42"
42 2 4.69 "4_42"
42 2 13.79 "1_42"
42 2 4.87 "2_42"
42 2 7.52 "3_42"
42 2 7.28 "4_42"
42 2 8.37 "1_42"
42 2 6.32 "2_42"
42 2 6.64 "3_42"
42 2 4.6 "4_42"
42 2 7.88 "1_42"
42 2 4.57 "2_42"
42 2 6.88 "3_42"
42 2 5.24 "4_42"
42 3 12.57 "1_42"
42 3 6.07 "2_42"
42 3 5.89 "3_42"
42 3 6.86 "4_42"
42 3 10.84 "1_42"
42 3 4.24 "2_42"
42 3 5.46 "3_42"
42 3 5.33 "4_42"
42 3 8.7 "1_42"
42 3 5.59 "2_42"
42 3 6.54 "3_42"
42 3 4.99 "4_42"
42 3 8.72 "1_42"
42 3 4.24 "2_42"
42 3 4.43 "3_42"
42 3 23.7 "4_42"
42 3 11.54 "1_42"
42 3 4.32 "2_42"
42 3 4.28 "3_42"
42 3 4.73 "4_42"
42 3 9.6 "1_42"
42 3 4.53 "2_42"
42 3 4.89 "3_42"
42 3 4.16 "4_42"
42 3 6.03 "1_42"
42 3 4.23 "2_42"
42 3 4.56 "3_42"
42 3 4.26 "4_42"
42 3 7.16 "1_42"
42 3 5.1 "2_42"
42 3 4.09 "3_42"
42 3 19.17 "4_42"
42 3 8.21 "1_42"
42 3 4.74 "2_42"
42 3 4.64 "3_42"
42 3 5.08 "4_42"
42 3 7.36 "1_42"
42 3 6.35 "2_42"
42 3 8.62 "3_42"
42 3 4.58 "4_42"
42 4 11.1 "1_42"
42 4 4.35 "2_42"
42 4 6.91 "3_42"
42 4 14.57 "4_42"
42 4 4.21 "1_42"
42 4 5.92 "2_42"
42 4 4.04 "3_42"
42 4 5.91 "4_42"
42 4 7.71 "1_42"
42 4 4.3 "2_42"
42 4 10.6 "3_42"
42 4 5.95 "4_42"
42 4 16.45 "1_42"
42 4 2.47 "2_42"
42 4 4.17 "3_42"
42 4 6.17 "4_42"
42 4 7.41 "1_42"
42 4 4.86 "2_42"
42 4 5.23 "3_42"
42 4 5.25 "4_42"
42 4 4.07 "1_42"
42 4 12.36 "2_42"
42 4 4.86 "3_42"
42 4 5.22 "4_42"
42 4 5.02 "1_42"
42 4 2.95 "2_42"
42 4 6.98 "3_42"
42 4 5.69 "4_42"
42 4 5.32 "1_42"
42 4 3.06 "2_42"
42 4 4.35 "3_42"
42 4 5.54 "4_42"
42 4 5.89 "1_42"
42 4 3.06 "2_42"
42 4 4.12 "3_42"
42 4 5.39 "4_42"
42 4 5.4 "1_42"
42 4 2.37 "2_42"
42 4 3.34 "3_42"
42 4 4.88 "4_42"
42 5 7.94 "1_42"
42 5 5.16 "2_42"
42 5 5.66 "3_42"
42 5 14.22 "4_42"
42 5 8.77 "1_42"
42 5 5.48 "2_42"
42 5 4.85 "3_42"
42 5 7.15 "4_42"
42 5 25.62 "1_42"
42 5 4.15 "2_42"
42 5 4.9 "3_42"
42 5 14.94 "4_42"
42 5 8.93 "1_42"
42 5 4.69 "2_42"
42 5 5.16 "3_42"
42 5 5.96 "4_42"
42 5 7.19 "1_42"
42 5 7.87 "2_42"
42 5 4.93 "3_42"
42 5 9.81 "4_42"
42 5 7.39 "1_42"
42 5 4.05 "2_42"
42 5 5.6 "3_42"
42 5 5.08 "4_42"
42 5 7.53 "1_42"
42 5 17.12 "2_42"
42 5 6.39 "3_42"
42 5 5.84 "4_42"
42 5 7.7 "1_42"
42 5 4.14 "2_42"
42 5 4.83 "3_42"
42 5 7.75 "4_42"
42 5 7.12 "1_42"
42 5 3.88 "2_42"
42 5 4.2 "3_42"
42 5 12.08 "4_42"
42 5 11.8 "1_42"
42 5 3.55 "2_42"
42 5 4.07 "3_42"
42 5 6.31 "4_42"
42 6 13.91 "1_42"
42 6 13.9 "2_42"
42 6 7.18 "3_42"
42 6 6.1 "4_42"
42 6 9.69 "1_42"
42 6 3.35 "2_42"
42 6 5.55 "3_42"
42 6 5.36 "4_42"
42 6 9.04 "1_42"
42 6 3.54 "2_42"
42 6 4.04 "3_42"
42 6 4.01 "4_42"
42 6 9.67 "1_42"
42 6 3.81 "2_42"
42 6 5.07 "3_42"
42 6 4.09 "4_42"
42 6 7.44 "1_42"
42 6 3.78 "2_42"
42 6 3.64 "3_42"
42 6 5.23 "4_42"
42 6 8.95 "1_42"
42 6 5.02 "2_42"
42 6 3.81 "3_42"
42 6 5.92 "4_42"
42 6 9.04 "1_42"
42 6 3.94 "2_42"
42 6 3.26 "3_42"
42 6 3.55 "4_42"
42 6 9.27 "1_42"
42 6 3.69 "2_42"
42 6 5.19 "3_42"
42 6 3.44 "4_42"
42 6 7.55 "1_42"
42 6 3.69 "2_42"
42 6 4.25 "3_42"
42 6 4.85 "4_42"
42 6 7 "1_42"
42 6 4.06 "2_42"
42 6 3.63 "3_42"
42 6 3.35 "4_42"
43 2 11.57 "1_43"
43 2 19.22 "2_43"
43 2 70.99 "3_43"
43 2 33.14 "4_43"
43 2 9.16 "1_43"
43 2 30.93 "2_43"
43 2 18.44 "3_43"
43 2 46.24 "4_43"
43 2 10.74 "1_43"
43 2 21.17 "2_43"
43 2 15.23 "3_43"
43 2 20.54 "4_43"
43 2 7.67 "1_43"
43 2 14.19 "2_43"
43 2 22.33 "3_43"
43 2 10.88 "4_43"
43 2 8.65 "1_43"
43 2 10.09 "2_43"
43 2 7.54 "3_43"
43 2 16.87 "4_43"
43 2 9.02 "1_43"
43 2 14.25 "2_43"
43 2 5.06 "3_43"
43 2 8.22 "4_43"
43 2 7.45 "1_43"
43 2 8.79 "2_43"
43 2 5.09 "3_43"
43 2 9.46 "4_43"
43 2 7.28 "1_43"
43 2 10.94 "2_43"
43 2 6.02 "3_43"
43 2 7.48 "4_43"
43 2 7.07 "1_43"
43 2 8.44 "2_43"
43 2 5.89 "3_43"
43 2 7.02 "4_43"
43 2 8.89 "1_43"
43 2 11.47 "2_43"
43 2 4.6 "3_43"
43 2 7.85 "4_43"
43 3 6.51 "1_43"
43 3 10.06 "2_43"
43 3 15.35 "3_43"
43 3 5.51 "4_43"
43 3 6.14 "1_43"
43 3 5.26 "2_43"
43 3 4.59 "3_43"
43 3 6.59 "4_43"
43 3 5.95 "1_43"
43 3 4.21 "2_43"
43 3 3.57 "3_43"
43 3 4.95 "4_43"
43 3 23.34 "1_43"
43 3 6.72 "2_43"
43 3 4.17 "3_43"
43 3 6.09 "4_43"
43 3 6.82 "1_43"
43 3 3.7 "2_43"
43 3 4.22 "3_43"
43 3 5.06 "4_43"
43 3 16.8 "1_43"
43 3 5.3 "2_43"
43 3 4.36 "3_43"
43 3 5.02 "4_43"
43 3 6.2 "1_43"
43 3 6.83 "2_43"
43 3 5.18 "3_43"
43 3 4.97 "4_43"
43 3 5.81 "1_43"
43 3 4.4 "2_43"
43 3 4.86 "3_43"
43 3 4.3 "4_43"
43 3 7.36 "1_43"
43 3 3.32 "2_43"
43 3 4.29 "3_43"
43 3 4.68 "4_43"
43 3 5.61 "1_43"
43 3 4.13 "2_43"
43 3 4.28 "3_43"
43 3 4.54 "4_43"
43 4 8.42 "1_43"
43 4 15.37 "2_43"
43 4 8.62 "3_43"
43 4 11.49 "4_43"
43 4 6.49 "1_43"
43 4 6.69 "2_43"
43 4 6.78 "3_43"
43 4 7.32 "4_43"
43 4 4.45 "1_43"
43 4 4.35 "2_43"
43 4 4.76 "3_43"
43 4 7.21 "4_43"
43 4 3.51 "1_43"
43 4 13.25 "2_43"
43 4 4.48 "3_43"
43 4 6.36 "4_43"
43 4 3.64 "1_43"
43 4 6.59 "2_43"
43 4 4.88 "3_43"
43 4 6.46 "4_43"
43 4 3.94 "1_43"
43 4 3.86 "2_43"
43 4 4.41 "3_43"
43 4 6.34 "4_43"
43 4 3.65 "1_43"
43 4 3.96 "2_43"
43 4 4.16 "3_43"
43 4 7.61 "4_43"
43 4 2.89 "1_43"
43 4 4.61 "2_43"
43 4 4.76 "3_43"
43 4 6.6 "4_43"
43 4 3.24 "1_43"
43 4 3.04 "2_43"
43 4 4.35 "3_43"
43 4 6.15 "4_43"
43 4 6.92 "1_43"
43 4 3.54 "2_43"
43 4 4.86 "3_43"
43 4 8 "4_43"
43 5 8.72 "1_43"
43 5 4.22 "2_43"
43 5 5.18 "3_43"
43 5 27.18 "4_43"
43 5 7.64 "1_43"
43 5 7.3 "2_43"
43 5 15.64 "3_43"
43 5 11.06 "4_43"
43 5 5.54 "1_43"
43 5 10.07 "2_43"
43 5 4.41 "3_43"
43 5 14.18 "4_43"
43 5 4.74 "1_43"
43 5 5.67 "2_43"
43 5 5.6 "3_43"
43 5 9.33 "4_43"
43 5 6.27 "1_43"
43 5 7.58 "2_43"
43 5 16.57 "3_43"
43 5 12.41 "4_43"
43 5 8.67 "1_43"
43 5 6.41 "2_43"
43 5 6.61 "3_43"
43 5 9.29 "4_43"
43 5 5.81 "1_43"
43 5 5.65 "2_43"
43 5 16.23 "3_43"
43 5 7.9 "4_43"
43 5 10.83 "1_43"
43 5 6.18 "2_43"
43 5 13.79 "3_43"
43 5 6.79 "4_43"
43 5 12.42 "1_43"
43 5 6.14 "2_43"
43 5 35.76 "3_43"
43 5 8.37 "4_43"
43 5 7.02 "1_43"
43 5 6.2 "2_43"
43 5 16.14 "3_43"
43 5 8.7 "4_43"
43 6 9.39 "1_43"
43 6 6.54 "2_43"
43 6 7.54 "3_43"
43 6 7.3 "4_43"
43 6 7.64 "1_43"
43 6 3.93 "2_43"
43 6 4.71 "3_43"
43 6 7.92 "4_43"
43 6 4.31 "1_43"
43 6 6.94 "2_43"
43 6 9.4 "3_43"
43 6 7.36 "4_43"
43 6 4.76 "1_43"
43 6 8.04 "2_43"
43 6 4.67 "3_43"
43 6 6.84 "4_43"
43 6 4.49 "1_43"
43 6 4.38 "2_43"
43 6 4.03 "3_43"
43 6 7 "4_43"
43 6 5.19 "1_43"
43 6 4.87 "2_43"
43 6 4.14 "3_43"
43 6 6.8 "4_43"
43 6 8.47 "1_43"
43 6 4.69 "2_43"
43 6 4.78 "3_43"
43 6 9.45 "4_43"
43 6 4.16 "1_43"
43 6 3.78 "2_43"
43 6 3.85 "3_43"
43 6 7.64 "4_43"
43 6 10.21 "1_43"
43 6 3.85 "2_43"
43 6 10.75 "3_43"
43 6 11.48 "4_43"
43 6 16.82 "1_43"
43 6 17.31 "2_43"
43 6 26.62 "3_43"
43 6 10.51 "4_43"
44 2 44.99 "1_44"
44 2 18.87 "2_44"
44 2 55.06 "3_44"
44 2 17.31 "4_44"
44 2 29.42 "1_44"
44 2 36.41 "2_44"
44 2 14.92 "3_44"
44 2 22.14 "4_44"
44 2 21.25 "1_44"
44 2 9.49 "2_44"
44 2 33.27 "3_44"
44 2 8.85 "4_44"
44 2 32 "1_44"
44 2 9.1 "2_44"
44 2 15.93 "3_44"
44 2 13.12 "4_44"
44 2 10.51 "1_44"
44 2 11.06 "2_44"
44 2 21.79 "3_44"
44 2 17.98 "4_44"
44 2 10.68 "1_44"
44 2 7.72 "2_44"
44 2 9.24 "3_44"
44 2 17.18 "4_44"
44 2 9.63 "1_44"
44 2 7.05 "2_44"
44 2 12.63 "3_44"
44 2 10.92 "4_44"
44 2 10 "1_44"
44 2 28.49 "2_44"
44 2 18.91 "3_44"
44 2 11.09 "4_44"
44 2 14.61 "1_44"
44 2 6.16 "2_44"
44 2 13.18 "3_44"
44 2 8.04 "4_44"
44 2 7.06 "1_44"
44 2 6.33 "2_44"
44 2 7.56 "3_44"
44 2 7.9 "4_44"
44 3 18.27 "1_44"
44 3 5 "2_44"
44 3 5.5 "3_44"
44 3 8.34 "4_44"
44 3 4.84 "1_44"
44 3 4.13 "2_44"
44 3 3.3 "3_44"
44 3 6.71 "4_44"
44 3 2.75 "1_44"
44 3 6.03 "2_44"
44 3 3.21 "3_44"
44 3 5.64 "4_44"
44 3 3.22 "1_44"
44 3 4.68 "2_44"
44 3 3.41 "3_44"
44 3 4.01 "4_44"
44 3 3.08 "1_44"
44 3 4.23 "2_44"
44 3 3.46 "3_44"
44 3 4.86 "4_44"
44 3 4.65 "1_44"
44 3 3.93 "2_44"
44 3 2.09 "3_44"
44 3 4.11 "4_44"
44 3 3.7 "1_44"
44 3 4.83 "2_44"
44 3 3.47 "3_44"
44 3 4.38 "4_44"
44 3 2.87 "1_44"
44 3 4.49 "2_44"
44 3 2.83 "3_44"
44 3 4.03 "4_44"
44 3 3.32 "1_44"
44 3 4.53 "2_44"
44 3 2.93 "3_44"
44 3 4.42 "4_44"
44 3 3 "1_44"
44 3 4.36 "2_44"
44 3 3.61 "3_44"
44 3 3.82 "4_44"
44 4 7.64 "1_44"
44 4 6.9 "2_44"
44 4 7.23 "3_44"
44 4 5.45 "4_44"
44 4 9.38 "1_44"
44 4 5.97 "2_44"
44 4 5.51 "3_44"
44 4 4.61 "4_44"
44 4 5.92 "1_44"
44 4 6.8 "2_44"
44 4 4.65 "3_44"
44 4 4.99 "4_44"
44 4 6.11 "1_44"
44 4 5.45 "2_44"
44 4 5.58 "3_44"
44 4 5.06 "4_44"
44 4 6.12 "1_44"
44 4 5.54 "2_44"
44 4 4.24 "3_44"
44 4 4.11 "4_44"
44 4 7.31 "1_44"
44 4 6.11 "2_44"
44 4 12.27 "3_44"
44 4 4.83 "4_44"
44 4 6.36 "1_44"
44 4 6.43 "2_44"
44 4 6.79 "3_44"
44 4 5.23 "4_44"
44 4 7.93 "1_44"
44 4 6.2 "2_44"
44 4 5.21 "3_44"
44 4 4.06 "4_44"
44 4 6.22 "1_44"
44 4 8.63 "2_44"
44 4 3.1 "3_44"
44 4 5.71 "4_44"
44 4 15.32 "1_44"
44 4 6.68 "2_44"
44 4 4.17 "3_44"
44 4 4.05 "4_44"
44 5 19.21 "1_44"
44 5 6.46 "2_44"
44 5 10.78 "3_44"
44 5 10.53 "4_44"
44 5 6.4 "1_44"
44 5 8.53 "2_44"
44 5 3.97 "3_44"
44 5 4.21 "4_44"
44 5 5.72 "1_44"
44 5 6.21 "2_44"
44 5 8.13 "3_44"
44 5 9.71 "4_44"
44 5 9.75 "1_44"
44 5 5.71 "2_44"
44 5 3.91 "3_44"
44 5 11.18 "4_44"
44 5 5.63 "1_44"
44 5 6.9 "2_44"
44 5 5.56 "3_44"
44 5 3.78 "4_44"
44 5 6.6 "1_44"
44 5 5.94 "2_44"
44 5 4.91 "3_44"
44 5 4.32 "4_44"
44 5 5.83 "1_44"
44 5 6.49 "2_44"
44 5 5.02 "3_44"
44 5 4.22 "4_44"
44 5 5.73 "1_44"
44 5 9.92 "2_44"
44 5 8 "3_44"
44 5 3.45 "4_44"
44 5 5.61 "1_44"
44 5 7.74 "2_44"
44 5 12.32 "3_44"
44 5 3.89 "4_44"
44 5 4.63 "1_44"
44 5 7.45 "2_44"
44 5 4.46 "3_44"
44 5 3.87 "4_44"
44 6 9.57 "1_44"
44 6 6.08 "2_44"
44 6 5.25 "3_44"
44 6 8.45 "4_44"
44 6 6.71 "1_44"
44 6 8.46 "2_44"
44 6 8.39 "3_44"
44 6 3.39 "4_44"
44 6 6.75 "1_44"
44 6 6.7 "2_44"
44 6 4.39 "3_44"
44 6 7.83 "4_44"
44 6 5.75 "1_44"
44 6 6.28 "2_44"
44 6 4.85 "3_44"
44 6 4.76 "4_44"
44 6 5.05 "1_44"
44 6 7.48 "2_44"
44 6 3.5 "3_44"
44 6 5.79 "4_44"
44 6 11.12 "1_44"
44 6 5.84 "2_44"
44 6 8.66 "3_44"
44 6 3.45 "4_44"
44 6 9.1 "1_44"
44 6 6.09 "2_44"
44 6 4.37 "3_44"
44 6 6.15 "4_44"
44 6 6.71 "1_44"
44 6 6.11 "2_44"
44 6 7.68 "3_44"
44 6 5.58 "4_44"
44 6 8.14 "1_44"
44 6 6.58 "2_44"
44 6 5.08 "3_44"
44 6 12.76 "4_44"
44 6 9.55 "1_44"
44 6 6.57 "2_44"
44 6 7.55 "3_44"
44 6 3.94 "4_44"
45 2 33.99 "1_45"
45 2 15.03 "2_45"
45 2 42.12 "3_45"
45 2 24.34 "4_45"
45 2 15.82 "1_45"
45 2 19.11 "2_45"
45 2 45.23 "3_45"
45 2 30.36 "4_45"
45 2 14.47 "1_45"
45 2 13.28 "2_45"
45 2 24.04 "3_45"
45 2 23.1 "4_45"
45 2 18.11 "1_45"
45 2 23.42 "2_45"
45 2 16.61 "3_45"
45 2 16.63 "4_45"
45 2 17.69 "1_45"
45 2 18.6 "2_45"
45 2 4.96 "3_45"
45 2 12.61 "4_45"
45 2 15.18 "1_45"
45 2 12.56 "2_45"
45 2 11.99 "3_45"
45 2 9.24 "4_45"
45 2 28.21 "1_45"
45 2 17.06 "2_45"
45 2 4.56 "3_45"
45 2 15.98 "4_45"
45 2 12.16 "1_45"
45 2 6.66 "2_45"
45 2 4.35 "3_45"
45 2 26.57 "4_45"
45 2 11.57 "1_45"
45 2 10.42 "2_45"
45 2 4.97 "3_45"
45 2 13.27 "4_45"
45 2 8.32 "1_45"
45 2 7.8 "2_45"
45 2 5.01 "3_45"
45 2 10.53 "4_45"
45 3 12.87 "1_45"
45 3 23.77 "2_45"
45 3 4.38 "3_45"
45 3 13.21 "4_45"
45 3 9.53 "1_45"
45 3 6.6 "2_45"
45 3 7.54 "3_45"
45 3 6.45 "4_45"
45 3 8.06 "1_45"
45 3 5.34 "2_45"
45 3 7.5 "3_45"
45 3 7.49 "4_45"
45 3 8.43 "1_45"
45 3 6.89 "2_45"
45 3 4.11 "3_45"
45 3 7.33 "4_45"
45 3 8.13 "1_45"
45 3 5.25 "2_45"
45 3 2.92 "3_45"
45 3 5.01 "4_45"
45 3 8.66 "1_45"
45 3 5.47 "2_45"
45 3 2.91 "3_45"
45 3 5.59 "4_45"
45 3 8.41 "1_45"
45 3 6.3 "2_45"
45 3 6.64 "3_45"
45 3 5.2 "4_45"
45 3 10.56 "1_45"
45 3 5.12 "2_45"
45 3 2.94 "3_45"
45 3 5.96 "4_45"
45 3 13.56 "1_45"
45 3 4.99 "2_45"
45 3 2.89 "3_45"
45 3 9.33 "4_45"
45 3 12.32 "1_45"
45 3 5.03 "2_45"
45 3 4.88 "3_45"
45 3 5.13 "4_45"
45 4 6.58 "1_45"
45 4 7.39 "2_45"
45 4 11.08 "3_45"
45 4 7.72 "4_45"
45 4 6.5 "1_45"
45 4 4.37 "2_45"
45 4 2.49 "3_45"
45 4 3.02 "4_45"
45 4 7.59 "1_45"
45 4 6.84 "2_45"
45 4 2.09 "3_45"
45 4 2.86 "4_45"
45 4 5.9 "1_45"
45 4 4.42 "2_45"
45 4 2.77 "3_45"
45 4 2.91 "4_45"
45 4 6.84 "1_45"
45 4 4.08 "2_45"
45 4 2.36 "3_45"
45 4 3.32 "4_45"
45 4 5.61 "1_45"
45 4 4.51 "2_45"
45 4 1.77 "3_45"
45 4 2.76 "4_45"
45 4 5.74 "1_45"
45 4 4.96 "2_45"
45 4 2.17 "3_45"
45 4 3.21 "4_45"
45 4 6.41 "1_45"
45 4 9.97 "2_45"
45 4 2.41 "3_45"
45 4 2.98 "4_45"
45 4 6.05 "1_45"
45 4 5.31 "2_45"
45 4 2.47 "3_45"
45 4 2.57 "4_45"
45 4 6.14 "1_45"
45 4 4.24 "2_45"
45 4 2.07 "3_45"
45 4 2.82 "4_45"
45 5 8.61 "1_45"
45 5 9.82 "2_45"
45 5 5.54 "3_45"
45 5 14.47 "4_45"
45 5 13.95 "1_45"
45 5 24.53 "2_45"
45 5 7.19 "3_45"
45 5 20.12 "4_45"
45 5 9.98 "1_45"
45 5 17.2 "2_45"
45 5 23.53 "3_45"
45 5 12.29 "4_45"
45 5 12.17 "1_45"
45 5 13.35 "2_45"
45 5 7.73 "3_45"
45 5 15.36 "4_45"
45 5 12.32 "1_45"
45 5 12.62 "2_45"
45 5 5.26 "3_45"
45 5 8.81 "4_45"
45 5 15.52 "1_45"
45 5 9.88 "2_45"
45 5 10.14 "3_45"
45 5 7.07 "4_45"
45 5 19.13 "1_45"
45 5 8.1 "2_45"
45 5 6.4 "3_45"
45 5 5.94 "4_45"
45 5 11.97 "1_45"
45 5 7.57 "2_45"
45 5 5.73 "3_45"
45 5 6.87 "4_45"
45 5 17.78 "1_45"
45 5 5.88 "2_45"
45 5 5.98 "3_45"
45 5 5.89 "4_45"
45 5 17.96 "1_45"
45 5 9.74 "2_45"
45 5 6.84 "3_45"
45 5 6.22 "4_45"
45 6 7.29 "1_45"
45 6 15.27 "2_45"
45 6 4.84 "3_45"
45 6 6.4 "4_45"
45 6 8.58 "1_45"
45 6 6.04 "2_45"
45 6 6.9 "3_45"
45 6 5.82 "4_45"
45 6 7.18 "1_45"
45 6 5.69 "2_45"
45 6 2.46 "3_45"
45 6 5.15 "4_45"
45 6 7.51 "1_45"
45 6 4.46 "2_45"
45 6 3.23 "3_45"
45 6 7.43 "4_45"
45 6 10.53 "1_45"
45 6 8.19 "2_45"
45 6 2.73 "3_45"
45 6 4.67 "4_45"
45 6 7.4 "1_45"
45 6 6.15 "2_45"
45 6 3.29 "3_45"
45 6 10.12 "4_45"
45 6 7.85 "1_45"
45 6 4.12 "2_45"
45 6 2.6 "3_45"
45 6 3.79 "4_45"
45 6 7.71 "1_45"
45 6 4.98 "2_45"
45 6 2.37 "3_45"
45 6 4.59 "4_45"
45 6 9.31 "1_45"
45 6 4.55 "2_45"
45 6 5.12 "3_45"
45 6 3.43 "4_45"
45 6 7.55 "1_45"
45 6 7.73 "2_45"
45 6 8.89 "3_45"
45 6 3.62 "4_45"
46 2 13.56 "1_46"
46 2 37.39 "2_46"
46 2 59.85 "3_46"
46 2 78.07 "4_46"
46 2 34.32 "1_46"
46 2 19.12 "2_46"
46 2 39.84 "3_46"
46 2 23.78 "4_46"
46 2 14.82 "1_46"
46 2 8.31 "2_46"
46 2 32.18 "3_46"
46 2 36.32 "4_46"
46 2 10.07 "1_46"
46 2 8.34 "2_46"
46 2 30.68 "3_46"
46 2 13.72 "4_46"
46 2 11.61 "1_46"
46 2 11.81 "2_46"
46 2 49.82 "3_46"
46 2 13.45 "4_46"
46 2 8.42 "1_46"
46 2 9.21 "2_46"
46 2 9.96 "3_46"
46 2 21.81 "4_46"
46 2 6.95 "1_46"
46 2 7.76 "2_46"
46 2 9.74 "3_46"
46 2 8.78 "4_46"
46 2 6.19 "1_46"
46 2 7.43 "2_46"
46 2 5.82 "3_46"
46 2 7.38 "4_46"
46 2 6.09 "1_46"
46 2 6.47 "2_46"
46 2 13.64 "3_46"
46 2 7.67 "4_46"
46 2 7.34 "1_46"
46 2 6.15 "2_46"
46 2 18.14 "3_46"
46 2 7.35 "4_46"
46 3 9.92 "1_46"
46 3 23.08 "2_46"
46 3 16.67 "3_46"
46 3 25.76 "4_46"
46 3 9.68 "1_46"
46 3 8.83 "2_46"
46 3 8.24 "3_46"
46 3 17.4 "4_46"
46 3 7.89 "1_46"
46 3 11.11 "2_46"
46 3 6.95 "3_46"
46 3 17.18 "4_46"
46 3 9.88 "1_46"
46 3 8.46 "2_46"
46 3 7.39 "3_46"
46 3 18.85 "4_46"
46 3 5.83 "1_46"
46 3 8.75 "2_46"
46 3 6.56 "3_46"
46 3 17.71 "4_46"
46 3 5.1 "1_46"
46 3 6.2 "2_46"
46 3 5.78 "3_46"
46 3 7.07 "4_46"
46 3 7.97 "1_46"
46 3 9.61 "2_46"
46 3 7.52 "3_46"
46 3 6.21 "4_46"
46 3 5.46 "1_46"
46 3 5.24 "2_46"
46 3 10.65 "3_46"
46 3 7.48 "4_46"
46 3 5.3 "1_46"
46 3 4.97 "2_46"
46 3 7.8 "3_46"
46 3 7.18 "4_46"
46 3 4.95 "1_46"
46 3 5.03 "2_46"
46 3 7.25 "3_46"
46 3 5.61 "4_46"
46 4 5.43 "1_46"
46 4 6.67 "2_46"
46 4 6.75 "3_46"
46 4 16.55 "4_46"
46 4 5.41 "1_46"
46 4 3.62 "2_46"
46 4 4.96 "3_46"
46 4 4.53 "4_46"
46 4 4.17 "1_46"
46 4 4.22 "2_46"
46 4 6.17 "3_46"
46 4 4 "4_46"
46 4 3.76 "1_46"
46 4 4.04 "2_46"
46 4 4.78 "3_46"
46 4 5 "4_46"
46 4 3.43 "1_46"
46 4 3.79 "2_46"
46 4 6.71 "3_46"
46 4 3.74 "4_46"
46 4 4.46 "1_46"
46 4 3.74 "2_46"
46 4 5.21 "3_46"
46 4 4.71 "4_46"
46 4 2.86 "1_46"
46 4 3.81 "2_46"
46 4 4.52 "3_46"
46 4 3.95 "4_46"
46 4 4.75 "1_46"
46 4 4.36 "2_46"
46 4 5.79 "3_46"
46 4 4.78 "4_46"
46 4 2.48 "1_46"
46 4 4.18 "2_46"
46 4 3.56 "3_46"
46 4 3.81 "4_46"
46 4 5.56 "1_46"
46 4 3.9 "2_46"
46 4 5.68 "3_46"
46 4 3.88 "4_46"
46 5 7.4 "1_46"
46 5 9.37 "2_46"
46 5 6.39 "3_46"
46 5 14.51 "4_46"
46 5 4.14 "1_46"
46 5 4.54 "2_46"
46 5 6.87 "3_46"
46 5 11.05 "4_46"
46 5 5.08 "1_46"
46 5 6.92 "2_46"
46 5 6.84 "3_46"
46 5 6.32 "4_46"
46 5 7.5 "1_46"
46 5 4.72 "2_46"
46 5 6.83 "3_46"
46 5 5.68 "4_46"
46 5 3.28 "1_46"
46 5 5.27 "2_46"
46 5 5.92 "3_46"
46 5 8.45 "4_46"
46 5 3.12 "1_46"
46 5 4.3 "2_46"
46 5 6.43 "3_46"
46 5 6.51 "4_46"
46 5 3.21 "1_46"
46 5 6.82 "2_46"
46 5 5.09 "3_46"
46 5 5.12 "4_46"
46 5 3.38 "1_46"
46 5 6.09 "2_46"
46 5 6.03 "3_46"
46 5 6.14 "4_46"
46 5 3.24 "1_46"
46 5 5.05 "2_46"
46 5 5.87 "3_46"
46 5 9.06 "4_46"
46 5 3.39 "1_46"
46 5 4.73 "2_46"
46 5 6 "3_46"
46 5 5.57 "4_46"
46 6 13.62 "1_46"
46 6 7.41 "2_46"
46 6 6.42 "3_46"
46 6 15.15 "4_46"
46 6 5.78 "1_46"
46 6 6.02 "2_46"
46 6 6.1 "3_46"
46 6 18.31 "4_46"
46 6 5.75 "1_46"
46 6 5.87 "2_46"
46 6 11.03 "3_46"
46 6 20.31 "4_46"
46 6 7.35 "1_46"
46 6 5.51 "2_46"
46 6 6.53 "3_46"
46 6 6.86 "4_46"
46 6 3.49 "1_46"
46 6 4.68 "2_46"
46 6 8.81 "3_46"
46 6 6.41 "4_46"
46 6 4.02 "1_46"
46 6 5.65 "2_46"
46 6 9.86 "3_46"
46 6 6.62 "4_46"
46 6 4.56 "1_46"
46 6 5.1 "2_46"
46 6 6.25 "3_46"
46 6 5.96 "4_46"
46 6 3.35 "1_46"
46 6 5.67 "2_46"
46 6 4.83 "3_46"
46 6 10.11 "4_46"
46 6 3.38 "1_46"
46 6 4.26 "2_46"
46 6 6.07 "3_46"
46 6 5.94 "4_46"
46 6 4.12 "1_46"
46 6 6.26 "2_46"
46 6 4.45 "3_46"
46 6 8.62 "4_46"
47 2 25.15 "1_47"
47 2 36.65 "2_47"
47 2 25.18 "3_47"
47 2 53.09 "4_47"
47 2 10.04 "1_47"
47 2 27.96 "2_47"
47 2 20.31 "3_47"
47 2 18.53 "4_47"
47 2 9.27 "1_47"
47 2 13.45 "2_47"
47 2 13.73 "3_47"
47 2 13.7 "4_47"
47 2 6.11 "1_47"
47 2 10.49 "2_47"
47 2 17.79 "3_47"
47 2 11.7 "4_47"
47 2 4.04 "1_47"
47 2 11.48 "2_47"
47 2 20.5 "3_47"
47 2 17.05 "4_47"
47 2 3.86 "1_47"
47 2 10.1 "2_47"
47 2 20.38 "3_47"
47 2 21.37 "4_47"
47 2 4.68 "1_47"
47 2 24.04 "2_47"
47 2 8.38 "3_47"
47 2 8.1 "4_47"
47 2 5.96 "1_47"
47 2 14.05 "2_47"
47 2 24.66 "3_47"
47 2 15.14 "4_47"
47 2 9.13 "1_47"
47 2 12.34 "2_47"
47 2 8.57 "3_47"
47 2 19.85 "4_47"
47 2 21.37 "1_47"
47 2 16.4 "2_47"
47 2 11.61 "3_47"
47 2 8.85 "4_47"
47 3 17.08 "1_47"
47 3 18.18 "2_47"
47 3 8.21 "3_47"
47 3 10.99 "4_47"
47 3 7.58 "1_47"
47 3 8.02 "2_47"
47 3 7.51 "3_47"
47 3 3.67 "4_47"
47 3 2.53 "1_47"
47 3 13.65 "2_47"
47 3 4.28 "3_47"
47 3 5.12 "4_47"
47 3 7.22 "1_47"
47 3 10.32 "2_47"
47 3 3.9 "3_47"
47 3 6.36 "4_47"
47 3 2.73 "1_47"
47 3 10.14 "2_47"
47 3 4 "3_47"
47 3 5.33 "4_47"
47 3 2.85 "1_47"
47 3 5.53 "2_47"
47 3 4.76 "3_47"
47 3 4.97 "4_47"
47 3 4.1 "1_47"
47 3 4.93 "2_47"
47 3 3.73 "3_47"
47 3 4.61 "4_47"
47 3 2.95 "1_47"
47 3 4.88 "2_47"
47 3 3.42 "3_47"
47 3 4.92 "4_47"
47 3 3.59 "1_47"
47 3 5.97 "2_47"
47 3 3.82 "3_47"
47 3 5.14 "4_47"
47 3 3.7 "1_47"
47 3 5.21 "2_47"
47 3 3.78 "3_47"
47 3 4.55 "4_47"
47 4 13.93 "1_47"
47 4 14.95 "2_47"
47 4 6.42 "3_47"
47 4 14.94 "4_47"
47 4 8.62 "1_47"
47 4 9.43 "2_47"
47 4 9.28 "3_47"
47 4 7.48 "4_47"
47 4 5.36 "1_47"
47 4 8.23 "2_47"
47 4 5.79 "3_47"
47 4 7.82 "4_47"
47 4 6.82 "1_47"
47 4 6.88 "2_47"
47 4 4.86 "3_47"
47 4 9.88 "4_47"
47 4 3.96 "1_47"
47 4 5.8 "2_47"
47 4 5.01 "3_47"
47 4 7.84 "4_47"
47 4 6.02 "1_47"
47 4 8.93 "2_47"
47 4 4.26 "3_47"
47 4 6.64 "4_47"
47 4 3.88 "1_47"
47 4 6.63 "2_47"
47 4 5.39 "3_47"
47 4 6.07 "4_47"
47 4 2.93 "1_47"
47 4 7.22 "2_47"
47 4 18.95 "3_47"
47 4 10.8 "4_47"
47 4 14.61 "1_47"
47 4 8.39 "2_47"
47 4 9.85 "3_47"
47 4 8.79 "4_47"
47 4 3.69 "1_47"
47 4 8.41 "2_47"
47 4 5.99 "3_47"
47 4 4.76 "4_47"
47 5 11.33 "1_47"
47 5 6.46 "2_47"
47 5 6.79 "3_47"
47 5 12.29 "4_47"
47 5 4.38 "1_47"
47 5 8.33 "2_47"
47 5 3.95 "3_47"
47 5 18.11 "4_47"
47 5 10.33 "1_47"
47 5 7.5 "2_47"
47 5 5.67 "3_47"
47 5 8.95 "4_47"
47 5 3.18 "1_47"
47 5 6.02 "2_47"
47 5 11.09 "3_47"
47 5 4.66 "4_47"
47 5 3.57 "1_47"
47 5 11.22 "2_47"
47 5 4.11 "3_47"
47 5 9.54 "4_47"
47 5 4.22 "1_47"
47 5 4.04 "2_47"
47 5 3.92 "3_47"
47 5 7.08 "4_47"
47 5 4.73 "1_47"
47 5 4.04 "2_47"
47 5 4.79 "3_47"
47 5 5.8 "4_47"
47 5 5.5 "1_47"
47 5 8.54 "2_47"
47 5 4.21 "3_47"
47 5 6.14 "4_47"
47 5 3.64 "1_47"
47 5 21.72 "2_47"
47 5 4.38 "3_47"
47 5 5.77 "4_47"
47 5 4.43 "1_47"
47 5 8.18 "2_47"
47 5 5.68 "3_47"
47 5 9.65 "4_47"
47 6 4.2 "1_47"
47 6 10.91 "2_47"
47 6 12.23 "3_47"
47 6 8.31 "4_47"
47 6 7.66 "1_47"
47 6 11.97 "2_47"
47 6 21.34 "3_47"
47 6 6.21 "4_47"
47 6 7.71 "1_47"
47 6 33.34 "2_47"
47 6 6.2 "3_47"
47 6 8.85 "4_47"
47 6 8.96 "1_47"
47 6 5.57 "2_47"
47 6 8.96 "3_47"
47 6 13.82 "4_47"
47 6 5.03 "1_47"
47 6 7.74 "2_47"
47 6 5.85 "3_47"
47 6 10.52 "4_47"
47 6 4.73 "1_47"
47 6 7.61 "2_47"
47 6 8.55 "3_47"
47 6 5.94 "4_47"
47 6 6.31 "1_47"
47 6 19.24 "2_47"
47 6 5.51 "3_47"
47 6 6.98 "4_47"
47 6 7.41 "1_47"
47 6 7.61 "2_47"
47 6 7.19 "3_47"
47 6 8.15 "4_47"
47 6 18.48 "1_47"
47 6 11.74 "2_47"
47 6 3.81 "3_47"
47 6 7.33 "4_47"
47 6 6.21 "1_47"
47 6 7.2 "2_47"
47 6 4.13 "3_47"
47 6 6.33 "4_47"
48 2 17.68 "1_48"
48 2 376.52 "2_48"
48 2 10.81 "3_48"
48 2 78.22 "4_48"
48 2 20.41 "1_48"
48 2 70.56 "2_48"
48 2 15.9 "3_48"
48 2 35.22 "4_48"
48 2 13.01 "1_48"
48 2 8.69 "2_48"
48 2 9.68 "3_48"
48 2 27.83 "4_48"
48 2 19.15 "1_48"
48 2 9.77 "2_48"
48 2 6.33 "3_48"
48 2 7.67 "4_48"
48 2 7.3 "1_48"
48 2 12.48 "2_48"
48 2 5.48 "3_48"
48 2 11.27 "4_48"
48 2 31.6 "1_48"
48 2 7.15 "2_48"
48 2 4.9 "3_48"
48 2 6.38 "4_48"
48 2 12.64 "1_48"
48 2 38.03 "2_48"
48 2 4.49 "3_48"
48 2 3.24 "4_48"
48 2 4.69 "1_48"
48 2 9.63 "2_48"
48 2 5.4 "3_48"
48 2 9.74 "4_48"
48 2 4.83 "1_48"
48 2 6.29 "2_48"
48 2 5.76 "3_48"
48 2 5.08 "4_48"
48 2 4.84 "1_48"
48 2 8.82 "2_48"
48 2 4.15 "3_48"
48 2 6.28 "4_48"
48 3 15.78 "1_48"
48 3 17.44 "2_48"
48 3 6.85 "3_48"
48 3 15.06 "4_48"
48 3 15.32 "1_48"
48 3 45.77 "2_48"
48 3 4.82 "3_48"
48 3 5.55 "4_48"
48 3 7.47 "1_48"
48 3 4.39 "2_48"
48 3 3.78 "3_48"
48 3 6.87 "4_48"
48 3 2.84 "1_48"
48 3 43.46 "2_48"
48 3 5.8 "3_48"
48 3 6.01 "4_48"
48 3 2.51 "1_48"
48 3 5.32 "2_48"
48 3 3.01 "3_48"
48 3 2.71 "4_48"
48 3 3.48 "1_48"
48 3 24.97 "2_48"
48 3 5.22 "3_48"
48 3 3.12 "4_48"
48 3 2.9 "1_48"
48 3 4.18 "2_48"
48 3 3.44 "3_48"
48 3 3.54 "4_48"
48 3 3.08 "1_48"
48 3 6.3 "2_48"
48 3 2.71 "3_48"
48 3 3.08 "4_48"
48 3 3.12 "1_48"
48 3 3.97 "2_48"
48 3 3.11 "3_48"
48 3 2.86 "4_48"
48 3 3.43 "1_48"
48 3 7.01 "2_48"
48 3 3.43 "3_48"
48 3 3.07 "4_48"
48 4 5.31 "1_48"
48 4 27.47 "2_48"
48 4 5.68 "3_48"
48 4 17.39 "4_48"
48 4 5.73 "1_48"
48 4 11.5 "2_48"
48 4 5.41 "3_48"
48 4 7.69 "4_48"
48 4 4.14 "1_48"
48 4 4.54 "2_48"
48 4 4.1 "3_48"
48 4 2.91 "4_48"
48 4 6.79 "1_48"
48 4 4 "2_48"
48 4 4.58 "3_48"
48 4 5.34 "4_48"
48 4 4.68 "1_48"
48 4 3.51 "2_48"
48 4 4.05 "3_48"
48 4 3.63 "4_48"
48 4 4.89 "1_48"
48 4 4.34 "2_48"
48 4 3.84 "3_48"
48 4 5.72 "4_48"
48 4 4.47 "1_48"
48 4 3.92 "2_48"
48 4 3.85 "3_48"
48 4 3.53 "4_48"
48 4 4.37 "1_48"
48 4 6.63 "2_48"
48 4 3.95 "3_48"
48 4 4.18 "4_48"
48 4 5.15 "1_48"
48 4 5.94 "2_48"
48 4 3.9 "3_48"
48 4 3.04 "4_48"
48 4 4.63 "1_48"
48 4 4.66 "2_48"
48 4 4.41 "3_48"
48 4 3.48 "4_48"
48 5 6.28 "1_48"
48 5 6.2 "2_48"
48 5 6.48 "3_48"
48 5 4.5 "4_48"
48 5 3.98 "1_48"
48 5 3.85 "2_48"
48 5 4.65 "3_48"
48 5 3.32 "4_48"
48 5 4.7 "1_48"
48 5 3.88 "2_48"
48 5 3.77 "3_48"
48 5 3.36 "4_48"
48 5 5.4 "1_48"
48 5 3.73 "2_48"
48 5 4.17 "3_48"
48 5 2.96 "4_48"
48 5 4.41 "1_48"
48 5 4.06 "2_48"
48 5 6.12 "3_48"
48 5 2.56 "4_48"
48 5 4.73 "1_48"
48 5 3.98 "2_48"
48 5 4.04 "3_48"
48 5 3.62 "4_48"
48 5 4.31 "1_48"
48 5 3.86 "2_48"
48 5 5.17 "3_48"
48 5 4.19 "4_48"
48 5 5.45 "1_48"
48 5 4.15 "2_48"
48 5 3.55 "3_48"
48 5 3.28 "4_48"
48 5 4.66 "1_48"
48 5 3.68 "2_48"
48 5 3.8 "3_48"
48 5 2.36 "4_48"
48 5 4.57 "1_48"
48 5 4.4 "2_48"
48 5 3.67 "3_48"
48 5 3.54 "4_48"
48 6 9.25 "1_48"
48 6 13.71 "2_48"
48 6 8.72 "3_48"
48 6 7.91 "4_48"
48 6 6.69 "1_48"
48 6 8.35 "2_48"
48 6 3.85 "3_48"
48 6 17.33 "4_48"
48 6 6.12 "1_48"
48 6 5.93 "2_48"
48 6 3.53 "3_48"
48 6 5.28 "4_48"
48 6 4.43 "1_48"
48 6 5.51 "2_48"
48 6 3.78 "3_48"
48 6 2.76 "4_48"
48 6 5.3 "1_48"
48 6 4.12 "2_48"
48 6 3.67 "3_48"
48 6 5 "4_48"
48 6 8.17 "1_48"
48 6 5.55 "2_48"
48 6 3.71 "3_48"
48 6 7.59 "4_48"
48 6 4.62 "1_48"
48 6 3.94 "2_48"
48 6 3.61 "3_48"
48 6 4.7 "4_48"
48 6 3.76 "1_48"
48 6 4.55 "2_48"
48 6 3.69 "3_48"
48 6 5.23 "4_48"
48 6 7.24 "1_48"
48 6 4.37 "2_48"
48 6 3.23 "3_48"
48 6 3.74 "4_48"
48 6 5.32 "1_48"
48 6 6.13 "2_48"
48 6 3.2 "3_48"
48 6 2.9 "4_48"
49 2 31.76 "1_49"
49 2 9.57 "2_49"
49 2 91.62 "3_49"
49 2 73.32 "4_49"
49 2 14.1 "1_49"
49 2 13.88 "2_49"
49 2 18.5 "3_49"
49 2 35.07 "4_49"
49 2 8.84 "1_49"
49 2 7.81 "2_49"
49 2 12.81 "3_49"
49 2 15.78 "4_49"
49 2 9.99 "1_49"
49 2 7.95 "2_49"
49 2 13.76 "3_49"
49 2 9.14 "4_49"
49 2 9.44 "1_49"
49 2 6.01 "2_49"
49 2 10.99 "3_49"
49 2 7.88 "4_49"
49 2 17.99 "1_49"
49 2 6 "2_49"
49 2 10.34 "3_49"
49 2 7.97 "4_49"
49 2 9.83 "1_49"
49 2 14.07 "2_49"
49 2 13.05 "3_49"
49 2 6.52 "4_49"
49 2 10.05 "1_49"
49 2 14.16 "2_49"
49 2 8.99 "3_49"
49 2 12.41 "4_49"
49 2 11.09 "1_49"
49 2 8.03 "2_49"
49 2 18.57 "3_49"
49 2 7.47 "4_49"
49 2 8.79 "1_49"
49 2 8.11 "2_49"
49 2 9.71 "3_49"
49 2 7.25 "4_49"
49 3 10.1 "1_49"
49 3 6.66 "2_49"
49 3 19.84 "3_49"
49 3 44.78 "4_49"
49 3 4.53 "1_49"
49 3 9.35 "2_49"
49 3 10.52 "3_49"
49 3 11.8 "4_49"
49 3 4.8 "1_49"
49 3 5.04 "2_49"
49 3 4.54 "3_49"
49 3 7.56 "4_49"
49 3 8.33 "1_49"
49 3 4.76 "2_49"
49 3 5.33 "3_49"
49 3 3.83 "4_49"
49 3 4.2 "1_49"
49 3 3.96 "2_49"
49 3 5.03 "3_49"
49 3 4.16 "4_49"
49 3 4.63 "1_49"
49 3 4.86 "2_49"
49 3 5.24 "3_49"
49 3 3.53 "4_49"
49 3 3.65 "1_49"
49 3 3.55 "2_49"
49 3 3.57 "3_49"
49 3 3.24 "4_49"
49 3 4.15 "1_49"
49 3 3.66 "2_49"
49 3 4.95 "3_49"
49 3 3.26 "4_49"
49 3 5.38 "1_49"
49 3 3.18 "2_49"
49 3 3.03 "3_49"
49 3 4.45 "4_49"
49 3 4.68 "1_49"
49 3 4.02 "2_49"
49 3 5.33 "3_49"
49 3 5.33 "4_49"
49 4 11.02 "1_49"
49 4 8.73 "2_49"
49 4 27.17 "3_49"
49 4 9.18 "4_49"
49 4 5.98 "1_49"
49 4 7.22 "2_49"
49 4 7.68 "3_49"
49 4 6.92 "4_49"
49 4 6.36 "1_49"
49 4 4.78 "2_49"
49 4 7.33 "3_49"
49 4 6.17 "4_49"
49 4 3.94 "1_49"
49 4 5.28 "2_49"
49 4 6.8 "3_49"
49 4 7.24 "4_49"
49 4 4.17 "1_49"
49 4 4.87 "2_49"
49 4 6.41 "3_49"
49 4 6.77 "4_49"
49 4 2.79 "1_49"
49 4 4.67 "2_49"
49 4 7.8 "3_49"
49 4 6.03 "4_49"
49 4 3.71 "1_49"
49 4 5.25 "2_49"
49 4 7.73 "3_49"
49 4 4.78 "4_49"
49 4 8.85 "1_49"
49 4 5.61 "2_49"
49 4 6.55 "3_49"
49 4 4.95 "4_49"
49 4 3.42 "1_49"
49 4 5.05 "2_49"
49 4 5.4 "3_49"
49 4 5.36 "4_49"
49 4 3.84 "1_49"
49 4 4.75 "2_49"
49 4 7.38 "3_49"
49 4 4.92 "4_49"
49 5 4.97 "1_49"
49 5 6.83 "2_49"
49 5 10.74 "3_49"
49 5 5.69 "4_49"
49 5 3.69 "1_49"
49 5 4.98 "2_49"
49 5 6.13 "3_49"
49 5 5.54 "4_49"
49 5 3.7 "1_49"
49 5 4.92 "2_49"
49 5 6.08 "3_49"
49 5 6.41 "4_49"
49 5 3.08 "1_49"
49 5 7.77 "2_49"
49 5 6 "3_49"
49 5 4.64 "4_49"
49 5 3.29 "1_49"
49 5 4.56 "2_49"
49 5 4.59 "3_49"
49 5 6.78 "4_49"
49 5 5.46 "1_49"
49 5 4.4 "2_49"
49 5 4.82 "3_49"
49 5 5.4 "4_49"
49 5 3.09 "1_49"
49 5 4.48 "2_49"
49 5 5.14 "3_49"
49 5 5.25 "4_49"
49 5 3.3 "1_49"
49 5 4.42 "2_49"
49 5 6.94 "3_49"
49 5 5.19 "4_49"
49 5 4.04 "1_49"
49 5 6.62 "2_49"
49 5 3.97 "3_49"
49 5 5.5 "4_49"
49 5 3.12 "1_49"
49 5 4.46 "2_49"
49 5 4.53 "3_49"
49 5 6.01 "4_49"
49 6 4.47 "1_49"
49 6 7.38 "2_49"
49 6 11.51 "3_49"
49 6 17.7 "4_49"
49 6 3.72 "1_49"
49 6 4.62 "2_49"
49 6 6.16 "3_49"
49 6 4.68 "4_49"
49 6 3.04 "1_49"
49 6 4.38 "2_49"
49 6 4.92 "3_49"
49 6 5.03 "4_49"
49 6 3.4 "1_49"
49 6 5.52 "2_49"
49 6 5.38 "3_49"
49 6 4.37 "4_49"
49 6 5.12 "1_49"
49 6 6.22 "2_49"
49 6 4.27 "3_49"
49 6 5.28 "4_49"
49 6 3.36 "1_49"
49 6 5.24 "2_49"
49 6 6.39 "3_49"
49 6 6.43 "4_49"
49 6 3.17 "1_49"
49 6 4.65 "2_49"
49 6 6.73 "3_49"
49 6 6.19 "4_49"
49 6 3.72 "1_49"
49 6 4.93 "2_49"
49 6 5.3 "3_49"
49 6 4.98 "4_49"
49 6 4.99 "1_49"
49 6 4.19 "2_49"
49 6 5.44 "3_49"
49 6 5.68 "4_49"
49 6 5.63 "1_49"
49 6 7.96 "2_49"
49 6 4.26 "3_49"
49 6 5.28 "4_49"
50 2 8.43 "1_50"
50 2 17.17 "2_50"
50 2 20.52 "3_50"
50 2 25.25 "4_50"
50 2 16.06 "1_50"
50 2 17.79 "2_50"
50 2 15.75 "3_50"
50 2 24.89 "4_50"
50 2 9.75 "1_50"
50 2 19.04 "2_50"
50 2 8.15 "3_50"
50 2 15.56 "4_50"
50 2 12.78 "1_50"
50 2 6.69 "2_50"
50 2 6.53 "3_50"
50 2 17.78 "4_50"
50 2 9.06 "1_50"
50 2 9.55 "2_50"
50 2 9.94 "3_50"
50 2 12.25 "4_50"
50 2 7.39 "1_50"
50 2 9.77 "2_50"
50 2 6.69 "3_50"
50 2 8.01 "4_50"
50 2 7.19 "1_50"
50 2 13.37 "2_50"
50 2 5.18 "3_50"
50 2 7.82 "4_50"
50 2 5.66 "1_50"
50 2 6.72 "2_50"
50 2 5.91 "3_50"
50 2 15.59 "4_50"
50 2 4.09 "1_50"
50 2 8.67 "2_50"
50 2 12.06 "3_50"
50 2 7.49 "4_50"
50 2 4.19 "1_50"
50 2 3.87 "2_50"
50 2 8.93 "3_50"
50 2 8.27 "4_50"
50 3 11.32 "1_50"
50 3 7.28 "2_50"
50 3 30.16 "3_50"
50 3 9.6 "4_50"
50 3 5.06 "1_50"
50 3 10.81 "2_50"
50 3 7.7 "3_50"
50 3 10.56 "4_50"
50 3 8.07 "1_50"
50 3 3.86 "2_50"
50 3 3.55 "3_50"
50 3 7.44 "4_50"
50 3 3.51 "1_50"
50 3 3.26 "2_50"
50 3 3.8 "3_50"
50 3 2.35 "4_50"
50 3 3.27 "1_50"
50 3 5.18 "2_50"
50 3 3.12 "3_50"
50 3 2.25 "4_50"
50 3 2.72 "1_50"
50 3 5.29 "2_50"
50 3 3.21 "3_50"
50 3 2.65 "4_50"
50 3 3.2 "1_50"
50 3 5.01 "2_50"
50 3 3.31 "3_50"
50 3 2.15 "4_50"
50 3 3.09 "1_50"
50 3 3.84 "2_50"
50 3 3.61 "3_50"
50 3 3.55 "4_50"
50 3 5.29 "1_50"
50 3 3.37 "2_50"
50 3 3.6 "3_50"
50 3 2.7 "4_50"
50 3 3.23 "1_50"
50 3 4.84 "2_50"
50 3 3.44 "3_50"
50 3 3.39 "4_50"
50 4 5.54 "1_50"
50 4 12.05 "2_50"
50 4 6.33 "3_50"
50 4 9.98 "4_50"
50 4 7.01 "1_50"
50 4 4.5 "2_50"
50 4 7.5 "3_50"
50 4 19.39 "4_50"
50 4 6.74 "1_50"
50 4 8.21 "2_50"
50 4 8.4 "3_50"
50 4 11.38 "4_50"
50 4 5.93 "1_50"
50 4 3.71 "2_50"
50 4 5.92 "3_50"
50 4 9.76 "4_50"
50 4 5.26 "1_50"
50 4 3.23 "2_50"
50 4 7.86 "3_50"
50 4 7.49 "4_50"
50 4 3.9 "1_50"
50 4 5.68 "2_50"
50 4 4.93 "3_50"
50 4 12.21 "4_50"
50 4 6.33 "1_50"
50 4 3.92 "2_50"
50 4 6.05 "3_50"
50 4 11.28 "4_50"
50 4 4.04 "1_50"
50 4 3.72 "2_50"
50 4 6.46 "3_50"
50 4 11.86 "4_50"
50 4 5.93 "1_50"
50 4 2.89 "2_50"
50 4 7.33 "3_50"
50 4 8.69 "4_50"
50 4 10.74 "1_50"
50 4 3.68 "2_50"
50 4 4.96 "3_50"
50 4 6.3 "4_50"
50 5 5.4 "1_50"
50 5 4.43 "2_50"
50 5 18.16 "3_50"
50 5 18.91 "4_50"
50 5 3.73 "1_50"
50 5 3.06 "2_50"
50 5 8.41 "3_50"
50 5 16.64 "4_50"
50 5 4.12 "1_50"
50 5 2.55 "2_50"
50 5 4.24 "3_50"
50 5 18.31 "4_50"
50 5 4.94 "1_50"
50 5 2.86 "2_50"
50 5 4.65 "3_50"
50 5 9.63 "4_50"
50 5 3.8 "1_50"
50 5 3.15 "2_50"
50 5 4.18 "3_50"
50 5 6.29 "4_50"
50 5 6.44 "1_50"
50 5 7.93 "2_50"
50 5 9.42 "3_50"
50 5 5.57 "4_50"
50 5 4.28 "1_50"
50 5 3.88 "2_50"
50 5 9.93 "3_50"
50 5 6.28 "4_50"
50 5 5.46 "1_50"
50 5 5.63 "2_50"
50 5 8.62 "3_50"
50 5 9.7 "4_50"
50 5 21.3 "1_50"
50 5 5.23 "2_50"
50 5 12.92 "3_50"
50 5 6.34 "4_50"
50 5 5.59 "1_50"
50 5 4.72 "2_50"
50 5 10.95 "3_50"
50 5 5.29 "4_50"
50 6 14.47 "1_50"
50 6 3.69 "2_50"
50 6 10.44 "3_50"
50 6 6.81 "4_50"
50 6 4.45 "1_50"
50 6 8.07 "2_50"
50 6 6.44 "3_50"
50 6 6.18 "4_50"
50 6 10.7 "1_50"
50 6 4.53 "2_50"
50 6 7.12 "3_50"
50 6 4.47 "4_50"
50 6 4.82 "1_50"
50 6 7.77 "2_50"
50 6 5 "3_50"
50 6 4.67 "4_50"
50 6 5.24 "1_50"
50 6 4.37 "2_50"
50 6 11.03 "3_50"
50 6 4.02 "4_50"
50 6 3.39 "1_50"
50 6 4.76 "2_50"
50 6 4.43 "3_50"
50 6 4.45 "4_50"
50 6 5.78 "1_50"
50 6 3.61 "2_50"
50 6 5.74 "3_50"
50 6 4.49 "4_50"
50 6 3.42 "1_50"
50 6 3.57 "2_50"
50 6 3.92 "3_50"
50 6 3.74 "4_50"
50 6 3.79 "1_50"
50 6 5.14 "2_50"
50 6 5.68 "3_50"
50 6 3.65 "4_50"
50 6 3.71 "1_50"
50 6 4.51 "2_50"
50 6 5.25 "3_50"
50 6 4.21 "4_50"
