# Supplementary material for: Self-reliance crowds out group cooperation and increases wealth inequality
Source: Nat Commun. 2020 Oct 14;11:5161. doi: 10.1038/s41467-020-18896-6 (PMC7560835; doi:10.1038/s41467-020-18896-6)
Supplement: Supplementary file 3 — Source Data [file 41467_2020_18896_MOESM3_ESM.zip › source data/Fig3b-2.txt]

"group" "endowment" "private_possible" "dead_ind"
1 60 0 0.5
1 120 0 0.5
1 60 1 0.6625
1 120 1 0.3
2 90 0 0.225
2 90 1 0.1375
3 60 0 0.5
3 120 0 0
3 60 1 0.6
3 120 1 0.1625
4 90 0 0.1
4 90 1 0.18125
5 60 0 0.5
5 120 0 0.5
5 60 1 0.325
5 120 1 0.375
6 90 0 0.825
6 90 1 0.0375
7 60 0 0.7
7 120 0 0.7
7 60 1 0.625
7 120 1 0.2375
8 90 0 0
8 90 1 0.0875
9 60 0 0
9 120 0 0
9 60 1 0.1625
9 120 1 0.15
10 90 0 0
10 90 1 0.06875
11 60 0 0.4
11 120 0 0.4
11 60 1 0.3625
11 120 1 0.2875
12 90 0 0.125
12 90 1 0.3875
13 60 0 0.4
13 120 0 0.4
13 60 1 0.4375
13 120 1 0.3375
14 90 0 0
14 90 1 0.0375
15 60 0 0.6
15 120 0 0.65
15 60 1 0.325
15 120 1 0.2625
16 90 0 0.6
16 90 1 0.15625
17 60 0 0.5
17 120 0 0.5
17 60 1 0.45
17 120 1 0.2625
18 90 0 0.9
18 90 1 0.06875
19 60 0 0.1
19 120 0 0.1
19 60 1 0.125
19 120 1 0.1
20 90 0 0
20 90 1 0.0625
21 60 0 0.3
21 120 0 0.5
21 60 1 0.375
21 120 1 0.3875
22 90 0 0.325
22 90 1 0.0625
23 60 0 0
23 120 0 0
23 60 1 0.0625
23 120 1 0.025
24 90 0 0.2
24 90 1 0.14375
25 60 0 0.3
25 120 0 0.3
25 60 1 0.2125
25 120 1 0.1375
26 90 0 0
26 90 1 0.15625
27 60 0 0.2
27 120 0 0.2
27 60 1 0.5125
27 120 1 0.0875
28 90 0 0.1
28 90 1 0.2
29 60 0 0.2
29 120 0 0.2
29 60 1 0.275
29 120 1 0.1625
30 90 0 0.1
30 90 1 0.1375
31 60 0 0
31 120 0 0
31 60 1 0.2875
31 120 1 0.2375
32 90 0 0.2
32 90 1 0.075
33 60 0 0.1
33 120 0 0.1
33 60 1 0.725
33 120 1 0.1375
34 90 0 0.4
34 90 1 0.1625
35 60 0 0.1
35 120 0 0.1
35 60 1 0.425
35 120 1 0.275
36 90 0 0
36 90 1 0.275
37 60 0 0.7
37 120 0 0.7
37 60 1 0.3625
37 120 1 0.2375
38 90 0 0.3
38 90 1 0.2
39 60 0 0.1
39 120 0 0.1
39 60 1 0.05
39 120 1 0.0125
40 90 0 0.1
40 90 1 0.0875
41 60 0 0.1
41 120 0 0.1
41 60 1 0.2
41 120 1 0.1625
42 90 0 0.3
42 90 1 0.1125
43 60 0 0
43 120 0 0
43 60 1 0.2
43 120 1 0.1
44 90 0 0
44 90 1 0.16875
45 60 0 0
45 120 0 0
45 60 1 0.1125
45 120 1 0.1125
46 90 0 0
46 90 1 0.08125
47 60 0 0.3
47 120 0 0.3
47 60 1 0.3625
47 120 1 0.275
48 90 0 0.2
48 90 1 0.03125
49 60 0 0.1
49 120 0 0.1
49 60 1 0.0375
49 120 1 0.05
50 90 0 0
50 90 1 0.225
