# Supplementary material for: Self-reliance crowds out group cooperation and increases wealth inequality
Source: Nat Commun. 2020 Oct 14;11:5161. doi: 10.1038/s41467-020-18896-6 (PMC7560835; doi:10.1038/s41467-020-18896-6)
Supplement: Supplementary file 3 — Source Data [file 41467_2020_18896_MOESM3_ESM.zip › source data/SupplTable5.txt]

"group" "threshold" "endowment" "public_percent" "ID"
1 "200" "60" 52.5 "1_1"
2 "200" "90" 50.56 "1_2"
3 "200" "60" 100 "1_3"
4 "200" "90" 50 "1_4"
5 "200" "60" 57.5 "1_5"
6 "200" "90" 45 "1_6"
7 "200" "60" 21.66 "1_7"
8 "200" "90" 50 "1_8"
9 "200" "60" 50 "1_9"
10 "200" "90" 50 "1_10"
11 "200" "60" 42.51 "1_11"
12 "200" "90" 61.68 "1_12"
13 "200" "60" 62.51 "1_13"
14 "200" "90" 50 "1_14"
15 "200" "60" 23.35 "1_15"
16 "200" "90" 39.43 "1_16"
17 "200" "60" 75 "1_17"
18 "200" "90" 58.35 "1_18"
19 "200" "60" 50 "1_19"
20 "200" "90" 50.56 "1_20"
21 "200" "60" 28.33 "1_21"
22 "200" "90" 50 "1_22"
23 "200" "60" 55 "1_23"
24 "200" "90" 51.67 "1_24"
25 "200" "60" 50 "1_25"
26 "200" "90" 50 "1_26"
27 "200" "60" 62.5 "1_27"
28 "200" "90" 50 "1_28"
29 "200" "60" 25.83 "1_29"
30 "200" "90" 50 "1_30"
31 "200" "60" 34.17 "1_31"
32 "200" "90" 51.12 "1_32"
33 "200" "60" 32.49 "1_33"
34 "200" "90" 51.12 "1_34"
35 "200" "60" 32.49 "1_35"
36 "200" "90" 50 "1_36"
37 "200" "60" 33.3 "1_37"
38 "200" "90" 55.57 "1_38"
39 "200" "60" 62.33 "1_39"
40 "200" "90" 50 "1_40"
41 "200" "60" 25 "1_41"
42 "200" "90" 55.59 "1_42"
43 "200" "60" 50 "1_43"
44 "200" "90" 50 "1_44"
45 "200" "60" 50 "1_45"
46 "200" "90" 50 "1_46"
47 "200" "60" 50 "1_47"
48 "200" "90" 46.11 "1_48"
49 "200" "60" 27.5 "1_49"
50 "200" "90" 50 "1_50"
1 "200" "60" 50 "2_1"
2 "200" "90" 50.56 "2_2"
3 "200" "60" 45.02 "2_3"
4 "200" "90" 50.56 "2_4"
5 "200" "60" 57.49 "2_5"
6 "200" "90" 57.24 "2_6"
7 "200" "60" 53.33 "2_7"
8 "200" "90" 50 "2_8"
9 "200" "60" 50 "2_9"
10 "200" "90" 50 "2_10"
11 "200" "60" 43.36 "2_11"
12 "200" "90" 50 "2_12"
13 "200" "60" 58.35 "2_13"
14 "200" "90" 50 "2_14"
15 "200" "60" 40.86 "2_15"
16 "200" "90" 50.56 "2_16"
17 "200" "60" 19.19 "2_17"
18 "200" "90" 58.35 "2_18"
19 "200" "60" 48.33 "2_19"
20 "200" "90" 50 "2_20"
21 "200" "60" 41.66 "2_21"
22 "200" "90" 51.1 "2_22"
23 "200" "60" 56.67 "2_23"
24 "200" "90" 55.02 "2_24"
25 "200" "60" 56.16 "2_25"
26 "200" "90" 50 "2_26"
27 "200" "60" 52.5 "2_27"
28 "200" "90" 50.56 "2_28"
29 "200" "60" 26.66 "2_29"
30 "200" "90" 45 "2_30"
31 "200" "60" 50 "2_31"
32 "200" "90" 51.68 "2_32"
33 "200" "60" 52.5 "2_33"
34 "200" "90" 50 "2_34"
35 "200" "60" 36.65 "2_35"
36 "200" "90" 50 "2_36"
37 "200" "60" 46.68 "2_37"
38 "200" "90" 54.47 "2_38"
39 "200" "60" 59.49 "2_39"
40 "200" "90" 50 "2_40"
41 "200" "60" 27.49 "2_41"
42 "200" "90" 50.56 "2_42"
43 "200" "60" 50 "2_43"
44 "200" "90" 50 "2_44"
45 "200" "60" 50 "2_45"
46 "200" "90" 50 "2_46"
47 "200" "60" 48.33 "2_47"
48 "200" "90" 48.89 "2_48"
49 "200" "60" 26.66 "2_49"
50 "200" "90" 50 "2_50"
1 "200" "120" 60.86 "3_1"
2 "200" "90" 51.12 "3_2"
3 "200" "120" 42.11 "3_3"
4 "200" "90" 49.89 "3_4"
5 "200" "120" 49.58 "3_5"
6 "200" "90" 5 "3_6"
7 "200" "120" 56.66 "3_7"
8 "200" "90" 50 "3_8"
9 "200" "120" 50 "3_9"
10 "200" "90" 50 "3_10"
11 "200" "120" 57.07 "3_11"
12 "200" "90" 47.77 "3_12"
13 "200" "120" 43.75 "3_13"
14 "200" "90" 50 "3_14"
15 "200" "120" 60.42 "3_15"
16 "200" "90" 51.68 "3_16"
17 "200" "120" 52.5 "3_17"
18 "200" "90" 5.01 "3_18"
19 "200" "120" 50 "3_19"
20 "200" "90" 50 "3_20"
21 "200" "120" 72.5 "3_21"
22 "200" "90" 50 "3_22"
23 "200" "120" 49.16 "3_23"
24 "200" "90" 50 "3_24"
25 "200" "120" 50.42 "3_25"
26 "200" "90" 50 "3_26"
27 "200" "120" 47.08 "3_27"
28 "200" "90" 50 "3_28"
29 "200" "120" 59.17 "3_29"
30 "200" "90" 50 "3_30"
31 "200" "120" 58.76 "3_31"
32 "200" "90" 46.66 "3_32"
33 "200" "120" 56.65 "3_33"
34 "200" "90" 51.12 "3_34"
35 "200" "120" 61.24 "3_35"
36 "200" "90" 50 "3_36"
37 "200" "120" 55.43 "3_37"
38 "200" "90" 50 "3_38"
39 "200" "120" 46.64 "3_39"
40 "200" "90" 49.44 "3_40"
41 "200" "120" 62.08 "3_41"
42 "200" "90" 58.33 "3_42"
43 "200" "120" 50 "3_43"
44 "200" "90" 50 "3_44"
45 "200" "120" 50 "3_45"
46 "200" "90" 50 "3_46"
47 "200" "120" 49.17 "3_47"
48 "200" "90" 50 "3_48"
49 "200" "120" 61.24 "3_49"
50 "200" "90" 50 "3_50"
1 "200" "120" 29.16 "4_1"
2 "200" "90" 52.77 "4_2"
3 "200" "120" 37.5 "4_3"
4 "200" "90" 50 "4_4"
5 "200" "120" 38.34 "4_5"
6 "200" "90" 32.77 "4_6"
7 "200" "120" 44.16 "4_7"
8 "200" "90" 50 "4_8"
9 "200" "120" 50 "4_9"
10 "200" "90" 50 "4_10"
11 "200" "120" 52.49 "4_11"
12 "200" "90" 43.88 "4_12"
13 "200" "120" 45.85 "4_13"
14 "200" "90" 50 "4_14"
15 "200" "120" 52.5 "4_15"
16 "200" "90" 51.67 "4_16"
17 "200" "120" 49.6 "4_17"
18 "200" "90" 50 "4_18"
19 "200" "120" 50.42 "4_19"
20 "200" "90" 54.45 "4_20"
21 "200" "120" 50 "4_21"
22 "200" "90" 46.66 "4_22"
23 "200" "120" 50 "4_23"
24 "200" "90" 49.44 "4_24"
25 "200" "120" 47.51 "4_25"
26 "200" "90" 50 "4_26"
27 "200" "120" 45.4 "4_27"
28 "200" "90" 47.78 "4_28"
29 "200" "120" 60.83 "4_29"
30 "200" "90" 50 "4_30"
31 "200" "120" 64.18 "4_31"
32 "200" "90" 51.12 "4_32"
33 "200" "120" 56.65 "4_33"
34 "200" "90" 47.76 "4_34"
35 "200" "120" 61.66 "4_35"
36 "200" "90" 51.12 "4_36"
37 "200" "120" 48.34 "4_37"
38 "200" "90" 38.9 "4_38"
39 "200" "120" 45.24 "4_39"
40 "200" "90" 50 "4_40"
41 "200" "120" 61.66 "4_41"
42 "200" "90" 33.3 "4_42"
43 "200" "120" 50 "4_43"
44 "200" "90" 50.56 "4_44"
45 "200" "120" 50 "4_45"
46 "200" "90" 50 "4_46"
47 "200" "120" 50 "4_47"
48 "200" "90" 50 "4_48"
49 "200" "120" 61.25 "4_49"
50 "200" "90" 50.56 "4_50"
1 "45" "60" 16.67 "1_1"
2 "45" "90" 0 "1_2"
3 "45" "60" 100 "1_3"
4 "45" "90" 0 "1_4"
5 "45" "60" 0 "1_5"
6 "45" "90" 0 "1_6"
7 "45" "60" 16.66 "1_7"
8 "45" "90" 5 "1_8"
9 "45" "60" 50 "1_9"
10 "45" "90" 0 "1_10"
11 "45" "60" 5.83 "1_11"
12 "45" "90" 43.89 "1_12"
13 "45" "60" 25.84 "1_13"
14 "45" "90" 0 "1_14"
15 "45" "60" 10 "1_15"
16 "45" "90" 0 "1_16"
17 "45" "60" 0 "1_17"
18 "45" "90" 0 "1_18"
19 "45" "60" 50 "1_19"
20 "45" "90" 0 "1_20"
21 "45" "60" 27.5 "1_21"
22 "45" "90" 0 "1_22"
23 "45" "60" 35 "1_23"
24 "45" "90" 0 "1_24"
25 "45" "60" 30 "1_25"
26 "45" "90" 5 "1_26"
27 "45" "60" 0 "1_27"
28 "45" "90" 0 "1_28"
29 "45" "60" 66.7 "1_29"
30 "45" "90" 0 "1_30"
31 "45" "60" 44.17 "1_31"
32 "45" "90" 10 "1_32"
33 "45" "60" 36.67 "1_33"
34 "45" "90" 0 "1_34"
35 "45" "60" 35 "1_35"
36 "45" "90" 40.01 "1_36"
37 "45" "60" 0 "1_37"
38 "45" "90" 0 "1_38"
39 "45" "60" 0 "1_39"
40 "45" "90" 0 "1_40"
41 "45" "60" 19.18 "1_41"
42 "45" "90" 0 "1_42"
43 "45" "60" 40 "1_43"
44 "45" "90" 0 "1_44"
45 "45" "60" 10.83 "1_45"
46 "45" "90" 0 "1_46"
47 "45" "60" 15 "1_47"
48 "45" "90" 0 "1_48"
49 "45" "60" 30.83 "1_49"
50 "45" "90" 0 "1_50"
1 "45" "60" 40 "2_1"
2 "45" "90" 5.56 "2_2"
3 "45" "60" 49.18 "2_3"
4 "45" "90" 5 "2_4"
5 "45" "60" 0 "2_5"
6 "45" "90" 0 "2_6"
7 "45" "60" 45 "2_7"
8 "45" "90" 0 "2_8"
9 "45" "60" 50 "2_9"
10 "45" "90" 0 "2_10"
11 "45" "60" 5 "2_11"
12 "45" "90" 0 "2_12"
13 "45" "60" 17.49 "2_13"
14 "45" "90" 0 "2_14"
15 "45" "60" 15 "2_15"
16 "45" "90" 5 "2_16"
17 "45" "60" 48.35 "2_17"
18 "45" "90" 5 "2_18"
19 "45" "60" 50 "2_19"
20 "45" "90" 0 "2_20"
21 "45" "60" 27.5 "2_21"
22 "45" "90" 20 "2_22"
23 "45" "60" 37.5 "2_23"
24 "45" "90" 23.34 "2_24"
25 "45" "60" 35.86 "2_25"
26 "45" "90" 5 "2_26"
27 "45" "60" 0 "2_27"
28 "45" "90" 0 "2_28"
29 "45" "60" 49.16 "2_29"
30 "45" "90" 0 "2_30"
31 "45" "60" 12.5 "2_31"
32 "45" "90" 15 "2_32"
33 "45" "60" 0 "2_33"
34 "45" "90" 0 "2_34"
35 "45" "60" 30.84 "2_35"
36 "45" "90" 0 "2_36"
37 "45" "60" 8.33 "2_37"
38 "45" "90" 3.33 "2_38"
39 "45" "60" 0 "2_39"
40 "45" "90" 0 "2_40"
41 "45" "60" 53.33 "2_41"
42 "45" "90" 0 "2_42"
43 "45" "60" 20 "2_43"
44 "45" "90" 10 "2_44"
45 "45" "60" 5 "2_45"
46 "45" "90" 0 "2_46"
47 "45" "60" 11.67 "2_47"
48 "45" "90" 0 "2_48"
49 "45" "60" 44.16 "2_49"
50 "45" "90" 0 "2_50"
1 "45" "120" 11.25 "3_1"
2 "45" "90" 10 "3_2"
3 "45" "120" 40.86 "3_3"
4 "45" "90" 0 "3_4"
5 "45" "120" 26.65 "3_5"
6 "45" "90" 0 "3_6"
7 "45" "120" 44.58 "3_7"
8 "45" "90" 0 "3_8"
9 "45" "120" 50 "3_9"
10 "45" "90" 0 "3_10"
11 "45" "120" 13.75 "3_11"
12 "45" "90" 0 "3_12"
13 "45" "120" 0 "3_13"
14 "45" "90" 10 "3_14"
15 "45" "120" 5 "3_15"
16 "45" "90" 0 "3_16"
17 "45" "120" 16.25 "3_17"
18 "45" "90" 0 "3_18"
19 "45" "120" 50 "3_19"
20 "45" "90" 0 "3_20"
21 "45" "120" 81.67 "3_21"
22 "45" "90" 10 "3_22"
23 "45" "120" 42.08 "3_23"
24 "45" "90" 0 "3_24"
25 "45" "120" 18.32 "3_25"
26 "45" "90" 0 "3_26"
27 "45" "120" 0 "3_27"
28 "45" "90" 6.67 "3_28"
29 "45" "120" 34.19 "3_29"
30 "45" "90" 0 "3_30"
31 "45" "120" 10 "3_31"
32 "45" "90" 5 "3_32"
33 "45" "120" 0 "3_33"
34 "45" "90" 0 "3_34"
35 "45" "120" 54.17 "3_35"
36 "45" "90" 20.01 "3_36"
37 "45" "120" 0 "3_37"
38 "45" "90" 0 "3_38"
39 "45" "120" 0 "3_39"
40 "45" "90" 0 "3_40"
41 "45" "120" 47.9 "3_41"
42 "45" "90" 5.56 "3_42"
43 "45" "120" 31.25 "3_43"
44 "45" "90" 10 "3_44"
45 "45" "120" 13.75 "3_45"
46 "45" "90" 0 "3_46"
47 "45" "120" 7.5 "3_47"
48 "45" "90" 5 "3_48"
49 "45" "120" 60.82 "3_49"
50 "45" "90" 0 "3_50"
1 "45" "120" 1.67 "4_1"
2 "45" "90" 21.1 "4_2"
3 "45" "120" 34.17 "4_3"
4 "45" "90" 5 "4_4"
5 "45" "120" 15.84 "4_5"
6 "45" "90" 0 "4_6"
7 "45" "120" 31.26 "4_7"
8 "45" "90" 0 "4_8"
9 "45" "120" 50 "4_9"
10 "45" "90" 0 "4_10"
11 "45" "120" 5 "4_11"
12 "45" "90" 0 "4_12"
13 "45" "120" 20.01 "4_13"
14 "45" "90" 5 "4_14"
15 "45" "120" 0.83 "4_15"
16 "45" "90" 0 "4_16"
17 "45" "120" 0 "4_17"
18 "45" "90" 10 "4_18"
19 "45" "120" 50 "4_19"
20 "45" "90" 5 "4_20"
21 "45" "120" 0 "4_21"
22 "45" "90" 0 "4_22"
23 "45" "120" 40 "4_23"
24 "45" "90" 5 "4_24"
25 "45" "120" 19.17 "4_25"
26 "45" "90" 0 "4_26"
27 "45" "120" 0 "4_27"
28 "45" "90" 0.56 "4_28"
29 "45" "120" 41.64 "4_29"
30 "45" "90" 0 "4_30"
31 "45" "120" 54.16 "4_31"
32 "45" "90" 15 "4_32"
33 "45" "120" 0 "4_33"
34 "45" "90" 0 "4_34"
35 "45" "120" 48.34 "4_35"
36 "45" "90" 0 "4_36"
37 "45" "120" 0 "4_37"
38 "45" "90" 0 "4_38"
39 "45" "120" 0 "4_39"
40 "45" "90" 11.12 "4_40"
41 "45" "120" 55.84 "4_41"
42 "45" "90" 2.78 "4_42"
43 "45" "120" 5 "4_43"
44 "45" "90" 5.56 "4_44"
45 "45" "120" 0 "4_45"
46 "45" "90" 3.89 "4_46"
47 "45" "120" 27.49 "4_47"
48 "45" "90" 10 "4_48"
49 "45" "120" 61.65 "4_49"
50 "45" "90" 0 "4_50"
1 "55" "60" 50.84 "1_1"
2 "55" "90" 10 "1_2"
3 "55" "60" 100 "1_3"
4 "55" "90" 22.24 "1_4"
5 "55" "60" 0 "1_5"
6 "55" "90" 0 "1_6"
7 "55" "60" 41.65 "1_7"
8 "55" "90" 45 "1_8"
9 "55" "60" 50 "1_9"
10 "55" "90" 5 "1_10"
11 "55" "60" 45.84 "1_11"
12 "55" "90" 37.21 "1_12"
13 "55" "60" 45.02 "1_13"
14 "55" "90" 48.33 "1_14"
15 "55" "60" 45 "1_15"
16 "55" "90" 47.22 "1_16"
17 "55" "60" 67.5 "1_17"
18 "55" "90" 5 "1_18"
19 "55" "60" 50 "1_19"
20 "55" "90" 5 "1_20"
21 "55" "60" 35 "1_21"
22 "55" "90" 50 "1_22"
23 "55" "60" 50 "1_23"
24 "55" "90" 25 "1_24"
25 "55" "60" 6.67 "1_25"
26 "55" "90" 14.45 "1_26"
27 "55" "60" 6.67 "1_27"
28 "55" "90" 50 "1_28"
29 "55" "60" 13.33 "1_29"
30 "55" "90" 30 "1_30"
31 "55" "60" 45.85 "1_31"
32 "55" "90" 50 "1_32"
33 "55" "60" 32.49 "1_33"
34 "55" "90" 5 "1_34"
35 "55" "60" 40.83 "1_35"
36 "55" "90" 20 "1_36"
37 "55" "60" 0 "1_37"
38 "55" "90" 15 "1_38"
39 "55" "60" 7.5 "1_39"
40 "55" "90" 0 "1_40"
41 "55" "60" 25 "1_41"
42 "55" "90" 50 "1_42"
43 "55" "60" 40 "1_43"
44 "55" "90" 35 "1_44"
45 "55" "60" 48.33 "1_45"
46 "55" "90" 8.34 "1_46"
47 "55" "60" 17.5 "1_47"
48 "55" "90" 50.56 "1_48"
49 "55" "60" 25 "1_49"
50 "55" "90" 0 "1_50"
1 "55" "60" 54.34 "2_1"
2 "55" "90" 4.44 "2_2"
3 "55" "60" 44.17 "2_3"
4 "55" "90" 27.8 "2_4"
5 "55" "60" 15.83 "2_5"
6 "55" "90" 0 "2_6"
7 "55" "60" 60.02 "2_7"
8 "55" "90" 50 "2_8"
9 "55" "60" 50 "2_9"
10 "55" "90" 2.23 "2_10"
11 "55" "60" 50.85 "2_11"
12 "55" "90" 15 "2_12"
13 "55" "60" 69.19 "2_13"
14 "55" "90" 48.89 "2_14"
15 "55" "60" 59.99 "2_15"
16 "55" "90" 50.56 "2_16"
17 "55" "60" 33.3 "2_17"
18 "55" "90" 0 "2_18"
19 "55" "60" 51.67 "2_19"
20 "55" "90" 5 "2_20"
21 "55" "60" 52.47 "2_21"
22 "55" "90" 50 "2_22"
23 "55" "60" 50 "2_23"
24 "55" "90" 10 "2_24"
25 "55" "60" 1.69 "2_25"
26 "55" "90" 10 "2_26"
27 "55" "60" 0 "2_27"
28 "55" "90" 50 "2_28"
29 "55" "60" 26.68 "2_29"
30 "55" "90" 16.68 "2_30"
31 "55" "60" 50.02 "2_31"
32 "55" "90" 50 "2_32"
33 "55" "60" 8.33 "2_33"
34 "55" "90" 15 "2_34"
35 "55" "60" 30.81 "2_35"
36 "55" "90" 0 "2_36"
37 "55" "60" 15 "2_37"
38 "55" "90" 0 "2_38"
39 "55" "60" 3.33 "2_39"
40 "55" "90" 12.22 "2_40"
41 "55" "60" 52.51 "2_41"
42 "55" "90" 50 "2_42"
43 "55" "60" 45 "2_43"
44 "55" "90" 40 "2_44"
45 "55" "60" 46.66 "2_45"
46 "55" "90" 0 "2_46"
47 "55" "60" 26.67 "2_47"
48 "55" "90" 45 "2_48"
49 "55" "60" 25.83 "2_49"
50 "55" "90" 5 "2_50"
1 "55" "120" 43.34 "3_1"
2 "55" "90" 15 "3_2"
3 "55" "120" 40.43 "3_3"
4 "55" "90" 50.02 "3_4"
5 "55" "120" 24.58 "3_5"
6 "55" "90" 0 "3_6"
7 "55" "120" 0 "3_7"
8 "55" "90" 50 "3_8"
9 "55" "120" 50 "3_9"
10 "55" "90" 0 "3_10"
11 "55" "120" 45.43 "3_11"
12 "55" "90" 21.12 "3_12"
13 "55" "120" 30.01 "3_13"
14 "55" "90" 50 "3_14"
15 "55" "120" 50 "3_15"
16 "55" "90" 51.12 "3_16"
17 "55" "120" 47.92 "3_17"
18 "55" "90" 0 "3_18"
19 "55" "120" 40 "3_19"
20 "55" "90" 0 "3_20"
21 "55" "120" 86.66 "3_21"
22 "55" "90" 50 "3_22"
23 "55" "120" 50 "3_23"
24 "55" "90" 50 "3_24"
25 "55" "120" 5 "3_25"
26 "55" "90" 0 "3_26"
27 "55" "120" 0 "3_27"
28 "55" "90" 50 "3_28"
29 "55" "120" 0 "3_29"
30 "55" "90" 22.23 "3_30"
31 "55" "120" 47.07 "3_31"
32 "55" "90" 50 "3_32"
33 "55" "120" 0 "3_33"
34 "55" "90" 30.11 "3_34"
35 "55" "120" 43.75 "3_35"
36 "55" "90" 6.67 "3_36"
37 "55" "120" 0 "3_37"
38 "55" "90" 20 "3_38"
39 "55" "120" 5 "3_39"
40 "55" "90" 0 "3_40"
41 "55" "120" 55.41 "3_41"
42 "55" "90" 50 "3_42"
43 "55" "120" 50.42 "3_43"
44 "55" "90" 35 "3_44"
45 "55" "120" 51.66 "3_45"
46 "55" "90" 16.11 "3_46"
47 "55" "120" 10.82 "3_47"
48 "55" "90" 45 "3_48"
49 "55" "120" 62.5 "3_49"
50 "55" "90" 0 "3_50"
1 "55" "120" 37.07 "4_1"
2 "55" "90" 45.01 "4_2"
3 "55" "120" 40.84 "4_3"
4 "55" "90" 6.12 "4_4"
5 "55" "120" 5 "4_5"
6 "55" "90" 0 "4_6"
7 "55" "120" 10 "4_7"
8 "55" "90" 50 "4_8"
9 "55" "120" 50 "4_9"
10 "55" "90" 10 "4_10"
11 "55" "120" 34.99 "4_11"
12 "55" "90" 31.11 "4_12"
13 "55" "120" 40.81 "4_13"
14 "55" "90" 46.67 "4_14"
15 "55" "120" 45.39 "4_15"
16 "55" "90" 50 "4_16"
17 "55" "120" 31.25 "4_17"
18 "55" "90" 0 "4_18"
19 "55" "120" 53.33 "4_19"
20 "55" "90" 0 "4_20"
21 "55" "120" 16.66 "4_21"
22 "55" "90" 50 "4_22"
23 "55" "120" 50 "4_23"
24 "55" "90" 15 "4_24"
25 "55" "120" 4.67 "4_25"
26 "55" "90" 32.23 "4_26"
27 "55" "120" 0 "4_27"
28 "55" "90" 50 "4_28"
29 "55" "120" 15 "4_29"
30 "55" "90" 22.24 "4_30"
31 "55" "120" 63.75 "4_31"
32 "55" "90" 50 "4_32"
33 "55" "120" 4.58 "4_33"
34 "55" "90" 15 "4_34"
35 "55" "120" 37.08 "4_35"
36 "55" "90" 0 "4_36"
37 "55" "120" 9.59 "4_37"
38 "55" "90" 0 "4_38"
39 "55" "120" 0 "4_39"
40 "55" "90" 28.9 "4_40"
41 "55" "120" 53.36 "4_41"
42 "55" "90" 50 "4_42"
43 "55" "120" 35 "4_43"
44 "55" "90" 25.56 "4_44"
45 "55" "120" 48.75 "4_45"
46 "55" "90" 11.11 "4_46"
47 "55" "120" 39.58 "4_47"
48 "55" "90" 47.78 "4_48"
49 "55" "120" 62.5 "4_49"
50 "55" "90" 0 "4_50"
1 "65" "60" 65.84 "1_1"
2 "65" "90" 50 "1_2"
3 "65" "60" 96.67 "1_3"
4 "65" "90" 32.79 "1_4"
5 "65" "60" 66.7 "1_5"
6 "65" "90" 0 "1_6"
7 "65" "60" 36.65 "1_7"
8 "65" "90" 31.11 "1_8"
9 "65" "60" 70.02 "1_9"
10 "65" "90" 23.34 "1_10"
11 "65" "60" 54.17 "1_11"
12 "65" "90" 36.66 "1_12"
13 "65" "60" 60 "1_13"
14 "65" "90" 0 "1_14"
15 "65" "60" 67.5 "1_15"
16 "65" "90" 40 "1_16"
17 "65" "60" 75 "1_17"
18 "65" "90" 10 "1_18"
19 "65" "60" 49.17 "1_19"
20 "65" "90" 13.9 "1_20"
21 "65" "60" 56.67 "1_21"
22 "65" "90" 45 "1_22"
23 "65" "60" 50 "1_23"
24 "65" "90" 50 "1_24"
25 "65" "60" 50 "1_25"
26 "65" "90" 47.78 "1_26"
27 "65" "60" 59.17 "1_27"
28 "65" "90" 16.68 "1_28"
29 "65" "60" 65.83 "1_29"
30 "65" "90" 50 "1_30"
31 "65" "60" 53.32 "1_31"
32 "65" "90" 50 "1_32"
33 "65" "60" 66.67 "1_33"
34 "65" "90" 50 "1_34"
35 "65" "60" 31.65 "1_35"
36 "65" "90" 61.14 "1_36"
37 "65" "60" 68.35 "1_37"
38 "65" "90" 35 "1_38"
39 "65" "60" 59.31 "1_39"
40 "65" "90" 50 "1_40"
41 "65" "60" 25 "1_41"
42 "65" "90" 63.92 "1_42"
43 "65" "60" 50 "1_43"
44 "65" "90" 43.91 "1_44"
45 "65" "60" 50 "1_45"
46 "65" "90" 51.12 "1_46"
47 "65" "60" 49.16 "1_47"
48 "65" "90" 50 "1_48"
49 "65" "60" 25 "1_49"
50 "65" "90" 45 "1_50"
1 "65" "60" 40.82 "2_1"
2 "65" "90" 50.56 "2_2"
3 "65" "60" 51.68 "2_3"
4 "65" "90" 42.23 "2_4"
5 "65" "60" 70.02 "2_5"
6 "65" "90" 0 "2_6"
7 "65" "60" 50 "2_7"
8 "65" "90" 36.12 "2_8"
9 "65" "60" 72.5 "2_9"
10 "65" "90" 6.12 "2_10"
11 "65" "60" 53.35 "2_11"
12 "65" "90" 10 "2_12"
13 "65" "60" 91.67 "2_13"
14 "65" "90" 14.44 "2_14"
15 "65" "60" 64.19 "2_15"
16 "65" "90" 53.9 "2_16"
17 "65" "60" 33.3 "2_17"
18 "65" "90" 10 "2_18"
19 "65" "60" 50.84 "2_19"
20 "65" "90" 10 "2_20"
21 "65" "60" 53.34 "2_21"
22 "65" "90" 50 "2_22"
23 "65" "60" 50 "2_23"
24 "65" "90" 57.78 "2_24"
25 "65" "60" 75 "2_25"
26 "65" "90" 50 "2_26"
27 "65" "60" 90.83 "2_27"
28 "65" "90" 5 "2_28"
29 "65" "60" 75 "2_29"
30 "65" "90" 50 "2_30"
31 "65" "60" 48.35 "2_31"
32 "65" "90" 50 "2_32"
33 "65" "60" 78.31 "2_33"
34 "65" "90" 50 "2_34"
35 "65" "60" 34.15 "2_35"
36 "65" "90" 51.68 "2_36"
37 "65" "60" 75 "2_37"
38 "65" "90" 5.56 "2_38"
39 "65" "60" 58.3 "2_39"
40 "65" "90" 50 "2_40"
41 "65" "60" 26.66 "2_41"
42 "65" "90" 50 "2_42"
43 "65" "60" 54.17 "2_43"
44 "65" "90" 47.24 "2_44"
45 "65" "60" 51.67 "2_45"
46 "65" "90" 50 "2_46"
47 "65" "60" 46.66 "2_47"
48 "65" "90" 50 "2_48"
49 "65" "60" 25.83 "2_49"
50 "65" "90" 25 "2_50"
1 "65" "120" 41.65 "3_1"
2 "65" "90" 50 "3_2"
3 "65" "120" 47.07 "3_3"
4 "65" "90" 44.46 "3_4"
5 "65" "120" 44.59 "3_5"
6 "65" "90" 0 "3_6"
7 "65" "120" 64.59 "3_7"
8 "65" "90" 22.23 "3_8"
9 "65" "120" 49.58 "3_9"
10 "65" "90" 0 "3_10"
11 "65" "120" 49.56 "3_11"
12 "65" "90" 16.11 "3_12"
13 "65" "120" 21.23 "3_13"
14 "65" "90" 0 "3_14"
15 "65" "120" 50 "3_15"
16 "65" "90" 35.56 "3_16"
17 "65" "120" 46.24 "3_17"
18 "65" "90" 0 "3_18"
19 "65" "120" 50 "3_19"
20 "65" "90" 2.78 "3_20"
21 "65" "120" 69.16 "3_21"
22 "65" "90" 50 "3_22"
23 "65" "120" 50 "3_23"
24 "65" "90" 50 "3_24"
25 "65" "120" 50 "3_25"
26 "65" "90" 50 "3_26"
27 "65" "120" 0 "3_27"
28 "65" "90" 20 "3_28"
29 "65" "120" 29.6 "3_29"
30 "65" "90" 35 "3_30"
31 "65" "120" 40.81 "3_31"
32 "65" "90" 50 "3_32"
33 "65" "120" 0 "3_33"
34 "65" "90" 50.33 "3_34"
35 "65" "120" 52.91 "3_35"
36 "65" "90" 63.92 "3_36"
37 "65" "120" 45.84 "3_37"
38 "65" "90" 53.34 "3_38"
39 "65" "120" 45.8 "3_39"
40 "65" "90" 50 "3_40"
41 "65" "120" 62.5 "3_41"
42 "65" "90" 54.48 "3_42"
43 "65" "120" 49.17 "3_43"
44 "65" "90" 35.01 "3_44"
45 "65" "120" 50 "3_45"
46 "65" "90" 50 "3_46"
47 "65" "120" 42.93 "3_47"
48 "65" "90" 50 "3_48"
49 "65" "120" 62.5 "3_49"
50 "65" "90" 35 "3_50"
1 "65" "120" 24.16 "4_1"
2 "65" "90" 50 "4_2"
3 "65" "120" 36.68 "4_3"
4 "65" "90" 0.56 "4_4"
5 "65" "120" 31.66 "4_5"
6 "65" "90" 0 "4_6"
7 "65" "120" 31.26 "4_7"
8 "65" "90" 25 "4_8"
9 "65" "120" 38.35 "4_9"
10 "65" "90" 0 "4_10"
11 "65" "120" 50.83 "4_11"
12 "65" "90" 38.35 "4_12"
13 "65" "120" 43.76 "4_13"
14 "65" "90" 1.11 "4_14"
15 "65" "120" 32.49 "4_15"
16 "65" "90" 38.32 "4_16"
17 "65" "120" 47.48 "4_17"
18 "65" "90" 15 "4_18"
19 "65" "120" 55.41 "4_19"
20 "65" "90" 2.22 "4_20"
21 "65" "120" 12.5 "4_21"
22 "65" "90" 50 "4_22"
23 "65" "120" 50 "4_23"
24 "65" "90" 43.33 "4_24"
25 "65" "120" 37.5 "4_25"
26 "65" "90" 50 "4_26"
27 "65" "120" 16.26 "4_27"
28 "65" "90" 13.33 "4_28"
29 "65" "120" 40.83 "4_29"
30 "65" "90" 50 "4_30"
31 "65" "120" 68.74 "4_31"
32 "65" "90" 50 "4_32"
33 "65" "120" 39.17 "4_33"
34 "65" "90" 50 "4_34"
35 "65" "120" 54.57 "4_35"
36 "65" "90" 5 "4_36"
37 "65" "120" 6.68 "4_37"
38 "65" "90" 36.68 "4_38"
39 "65" "120" 45.8 "4_39"
40 "65" "90" 50 "4_40"
41 "65" "120" 61.25 "4_41"
42 "65" "90" 28.9 "4_42"
43 "65" "120" 45 "4_43"
44 "65" "90" 45.57 "4_44"
45 "65" "120" 50 "4_45"
46 "65" "90" 48.33 "4_46"
47 "65" "120" 47.5 "4_47"
48 "65" "90" 50 "4_48"
49 "65" "120" 62.5 "4_49"
50 "65" "90" 10 "4_50"
1 "75" "60" 63.36 "1_1"
2 "75" "90" 50.56 "1_2"
3 "75" "60" 100 "1_3"
4 "75" "90" 51.12 "1_4"
5 "75" "60" 63.35 "1_5"
6 "75" "90" 21.11 "1_6"
7 "75" "60" 34.98 "1_7"
8 "75" "90" 45 "1_8"
9 "75" "60" 53.33 "1_9"
10 "75" "90" 50 "1_10"
11 "75" "60" 54.18 "1_11"
12 "75" "90" 43.33 "1_12"
13 "75" "60" 55.81 "1_13"
14 "75" "90" 50 "1_14"
15 "75" "60" 50 "1_15"
16 "75" "90" 47.22 "1_16"
17 "75" "60" 75 "1_17"
18 "75" "90" 50 "1_18"
19 "75" "60" 50 "1_19"
20 "75" "90" 50 "1_20"
21 "75" "60" 40.81 "1_21"
22 "75" "90" 50 "1_22"
23 "75" "60" 50 "1_23"
24 "75" "90" 50 "1_24"
25 "75" "60" 53.33 "1_25"
26 "75" "90" 43.88 "1_26"
27 "75" "60" 65.03 "1_27"
28 "75" "90" 50.01 "1_28"
29 "75" "60" 53.49 "1_29"
30 "75" "90" 50 "1_30"
31 "75" "60" 46.66 "1_31"
32 "75" "90" 51.67 "1_32"
33 "75" "60" 45.83 "1_33"
34 "75" "90" 47 "1_34"
35 "75" "60" 25 "1_35"
36 "75" "90" 54.45 "1_36"
37 "75" "60" 51.67 "1_37"
38 "75" "90" 50 "1_38"
39 "75" "60" 60.99 "1_39"
40 "75" "90" 50 "1_40"
41 "75" "60" 37.49 "1_41"
42 "75" "90" 53.34 "1_42"
43 "75" "60" 50 "1_43"
44 "75" "90" 50 "1_44"
45 "75" "60" 50 "1_45"
46 "75" "90" 54.45 "1_46"
47 "75" "60" 50.85 "1_47"
48 "75" "90" 50 "1_48"
49 "75" "60" 25 "1_49"
50 "75" "90" 60 "1_50"
1 "75" "60" 35 "2_1"
2 "75" "90" 50 "2_2"
3 "75" "60" 44.18 "2_3"
4 "75" "90" 51.67 "2_4"
5 "75" "60" 63.36 "2_5"
6 "75" "90" 0 "2_6"
7 "75" "60" 46.67 "2_7"
8 "75" "90" 50 "2_8"
9 "75" "60" 56.67 "2_9"
10 "75" "90" 48.34 "2_10"
11 "75" "60" 46.68 "2_11"
12 "75" "90" 41.67 "2_12"
13 "75" "60" 62.5 "2_13"
14 "75" "90" 50 "2_14"
15 "75" "60" 51.66 "2_15"
16 "75" "90" 50.56 "2_16"
17 "75" "60" 57.34 "2_17"
18 "75" "90" 50.56 "2_18"
19 "75" "60" 50 "2_19"
20 "75" "90" 50 "2_20"
21 "75" "60" 36.64 "2_21"
22 "75" "90" 45 "2_22"
23 "75" "60" 50 "2_23"
24 "75" "90" 50.56 "2_24"
25 "75" "60" 72.51 "2_25"
26 "75" "90" 51.12 "2_26"
27 "75" "60" 70.03 "2_27"
28 "75" "90" 58.35 "2_28"
29 "75" "60" 55.65 "2_29"
30 "75" "90" 50 "2_30"
31 "75" "60" 50.84 "2_31"
32 "75" "90" 50 "2_32"
33 "75" "60" 77.49 "2_33"
34 "75" "90" 50 "2_34"
35 "75" "60" 27.5 "2_35"
36 "75" "90" 55.01 "2_36"
37 "75" "60" 60.83 "2_37"
38 "75" "90" 53.33 "2_38"
39 "75" "60" 57.82 "2_39"
40 "75" "90" 49.44 "2_40"
41 "75" "60" 56.67 "2_41"
42 "75" "90" 50 "2_42"
43 "75" "60" 50 "2_43"
44 "75" "90" 50 "2_44"
45 "75" "60" 50 "2_45"
46 "75" "90" 42.23 "2_46"
47 "75" "60" 50.84 "2_47"
48 "75" "90" 50 "2_48"
49 "75" "60" 25.83 "2_49"
50 "75" "90" 45 "2_50"
1 "75" "120" 40.81 "3_1"
2 "75" "90" 50 "3_2"
3 "75" "120" 41.69 "3_3"
4 "75" "90" 51.67 "3_4"
5 "75" "120" 45.41 "3_5"
6 "75" "90" 20 "3_6"
7 "75" "120" 47.49 "3_7"
8 "75" "90" 50.56 "3_8"
9 "75" "120" 51.25 "3_9"
10 "75" "90" 50 "3_10"
11 "75" "120" 57.08 "3_11"
12 "75" "90" 55.57 "3_12"
13 "75" "120" 36.69 "3_13"
14 "75" "90" 50 "3_14"
15 "75" "120" 55 "3_15"
16 "75" "90" 51.12 "3_16"
17 "75" "120" 35.43 "3_17"
18 "75" "90" 50 "3_18"
19 "75" "120" 50 "3_19"
20 "75" "90" 50 "3_20"
21 "75" "120" 52.5 "3_21"
22 "75" "90" 50 "3_22"
23 "75" "120" 50 "3_23"
24 "75" "90" 50 "3_24"
25 "75" "120" 44.18 "3_25"
26 "75" "90" 51.12 "3_26"
27 "75" "120" 11.67 "3_27"
28 "75" "90" 56.68 "3_28"
29 "75" "120" 49.17 "3_29"
30 "75" "90" 50 "3_30"
31 "75" "120" 37.09 "3_31"
32 "75" "90" 45 "3_32"
33 "75" "120" 5 "3_33"
34 "75" "90" 51.12 "3_34"
35 "75" "120" 62.5 "3_35"
36 "75" "90" 55.57 "3_36"
37 "75" "120" 41.67 "3_37"
38 "75" "90" 50 "3_38"
39 "75" "120" 41.22 "3_39"
40 "75" "90" 50 "3_40"
41 "75" "120" 54.57 "3_41"
42 "75" "90" 50 "3_42"
43 "75" "120" 50 "3_43"
44 "75" "90" 50 "3_44"
45 "75" "120" 50 "3_45"
46 "75" "90" 50 "3_46"
47 "75" "120" 50 "3_47"
48 "75" "90" 50 "3_48"
49 "75" "120" 62.5 "3_49"
50 "75" "90" 50 "3_50"
1 "75" "120" 23.76 "4_1"
2 "75" "90" 51.67 "4_2"
3 "75" "120" 42.11 "4_3"
4 "75" "90" 52.23 "4_4"
5 "75" "120" 39.18 "4_5"
6 "75" "90" 1.11 "4_6"
7 "75" "120" 25 "4_7"
8 "75" "90" 50 "4_8"
9 "75" "120" 44.16 "4_9"
10 "75" "90" 50.56 "4_10"
11 "75" "120" 44.17 "4_11"
12 "75" "90" 50 "4_12"
13 "75" "120" 50 "4_13"
14 "75" "90" 50 "4_14"
15 "75" "120" 38.75 "4_15"
16 "75" "90" 50 "4_16"
17 "75" "120" 43.34 "4_17"
18 "75" "90" 50 "4_18"
19 "75" "120" 50 "4_19"
20 "75" "90" 50 "4_20"
21 "75" "120" 37.52 "4_21"
22 "75" "90" 50 "4_22"
23 "75" "120" 50 "4_23"
24 "75" "90" 50 "4_24"
25 "75" "120" 45.02 "4_25"
26 "75" "90" 55.56 "4_26"
27 "75" "120" 10 "4_27"
28 "75" "90" 28.34 "4_28"
29 "75" "120" 49.25 "4_29"
30 "75" "90" 50 "4_30"
31 "75" "120" 64.17 "4_31"
32 "75" "90" 50 "4_32"
33 "75" "120" 26.67 "4_33"
34 "75" "90" 43.33 "4_34"
35 "75" "120" 62.08 "4_35"
36 "75" "90" 37.2 "4_36"
37 "75" "120" 45.02 "4_37"
38 "75" "90" 50 "4_38"
39 "75" "120" 46.16 "4_39"
40 "75" "90" 50 "4_40"
41 "75" "120" 55 "4_41"
42 "75" "90" 54.44 "4_42"
43 "75" "120" 50 "4_43"
44 "75" "90" 50 "4_44"
45 "75" "120" 50 "4_45"
46 "75" "90" 43.89 "4_46"
47 "75" "120" 49.59 "4_47"
48 "75" "90" 50 "4_48"
49 "75" "120" 62.5 "4_49"
50 "75" "90" 25 "4_50"
