# Supplementary material for: Self-reliance crowds out group cooperation and increases wealth inequality
Source: Nat Commun. 2020 Oct 14;11:5161. doi: 10.1038/s41467-020-18896-6 (PMC7560835; doi:10.1038/s41467-020-18896-6)
Supplement: Supplementary file 3 — Source Data [file 41467_2020_18896_MOESM3_ESM.zip › source data/SupplFig16b.txt]

"round" "part" "RT"
1 2 40.38985
1 3 18.18625
1 4 13.56465
1 5 11.60015
1 6 11.47775
2 2 27.093
2 3 11.8868
2 4 8.9611
2 5 8.0728
2 6 7.69105
3 2 17.4181
3 3 9.39845
3 4 7.96865
3 5 7.45945
3 6 7.8931
4 2 14.9518
4 3 9.43695
4 4 7.33635
4 5 7.47515
4 6 6.5525
5 2 14.1078
5 3 7.96365
5 4 6.9913
5 5 7.0907
5 6 6.5873
6 2 12.0687
6 3 7.63075
6 4 6.7285
6 5 6.9872
6 6 6.2569
7 2 11.5567
7 3 7.2701
7 4 6.33385
7 5 6.57715
7 6 6.23975
8 2 10.5746
8 3 7.43915
8 4 7.13865
8 5 6.6522
8 6 6.028
9 2 10.4797
9 3 7.1733
9 4 6.63435
9 5 6.90145
9 6 6.5591
10 2 9.7701
10 3 7.6491
10 4 6.7814
10 5 7.00595
10 6 6.69515
