# Supplementary material for: Self-reliance crowds out group cooperation and increases wealth inequality
Source: Nat Commun. 2020 Oct 14;11:5161. doi: 10.1038/s41467-020-18896-6 (PMC7560835; doi:10.1038/s41467-020-18896-6)
Supplement: Supplementary file 3 — Source Data [file 41467_2020_18896_MOESM3_ESM.zip › source data/Fig3b-1.txt]

"group" "endowment" "public_percent" "private_possible"
1 "60" 51.25 0
1 "120" 45.01 0
1 "60" 45.85875 1
1 "120" 27.96375 1
2 "90" 51.2525 0
2 "90" 32.11875 1
3 "60" 72.51 0
3 "120" 39.805 0
3 "60" 73.235 1
3 "120" 40.48125 1
4 "90" 50.1125 0
4 "90" 27.681875 1
5 "60" 57.495 0
5 "120" 43.96 0
5 "60" 34.9075 1
5 "120" 29.11375 1
6 "90" 35.0025 0
6 "90" 2.63875 1
7 "60" 37.495 0
7 "120" 50.41 0
7 "60" 41.45375 1
7 "120" 31.7725 1
8 "90" 50 0
8 "90" 31.87625 1
9 "60" 50 0
9 "120" 50 0
9 "60" 56.565 1
9 "120" 47.9175 1
10 "90" 50 0
10 "90" 15.349375 1
11 "60" 42.935 0
11 "120" 54.78 0
11 "60" 39.4875 1
11 "120" 37.60125 1
12 "90" 50.8325 0
12 "90" 27.50125 1
13 "60" 60.43 0
13 "120" 44.8 0
13 "60" 53.44 1
13 "120" 30.31375 1
14 "90" 50 0
14 "90" 26.5275 1
15 "60" 32.105 0
15 "120" 56.46 0
15 "60" 45.4175 1
15 "120" 34.6825 1
16 "90" 48.335 0
16 "90" 35.66125 1
17 "60" 47.095 0
17 "120" 51.05 0
17 "60" 48.72375 1
17 "120" 33.48875 1
18 "90" 42.9275 0
18 "90" 15.9725 1
19 "60" 49.165 0
19 "120" 50.21 0
19 "60" 50.21 1
19 "120" 49.8425 1
20 "90" 51.2525 0
20 "90" 15.24375 1
21 "60" 34.995 0
21 "120" 61.25 0
21 "60" 41.24125 1
21 "120" 44.58375 1
22 "90" 49.44 0
22 "90" 38.75 1
23 "60" 55.835 0
23 "120" 49.58 0
23 "60" 46.5625 1
23 "120" 47.76 1
24 "90" 51.5325 0
24 "90" 33.125625 1
25 "60" 53.08 0
25 "120" 48.965 0
25 "60" 40.6325 1
25 "120" 27.9825 1
26 "90" 50 0
26 "90" 29.13375 1
27 "60" 57.5 0
27 "120" 46.24 0
27 "60" 36.46625 1
27 "120" 4.74125 1
28 "90" 49.585 0
28 "90" 28.47625 1
29 "60" 26.245 0
29 "120" 60 0
29 "60" 50.73 1
29 "120" 32.46 1
30 "90" 48.75 0
30 "90" 29.759375 1
31 "60" 42.085 0
31 "120" 61.47 0
31 "60" 43.96375 1
31 "120" 48.22375 1
32 "90" 50.145 0
32 "90" 40.104375 1
33 "60" 42.495 0
33 "120" 56.65 0
33 "60" 43.22375 1
33 "120" 9.4275 1
34 "90" 50 0
34 "90" 28.555625 1
35 "60" 34.57 0
35 "120" 61.45 0
35 "60" 31.9725 1
35 "120" 51.925 1
36 "90" 50.28 0
36 "90" 29.41625 1
37 "60" 39.99 0
37 "120" 51.885 0
37 "60" 34.8975 1
37 "120" 18.6 1
38 "90" 49.735 0
38 "90" 23.265 1
39 "60" 60.91 0
39 "120" 45.94 0
39 "60" 30.90625 1
39 "120" 22.9975 1
40 "90" 49.86 0
40 "90" 28.23 1
41 "60" 26.245 0
41 "120" 61.87 0
41 "60" 36.98 1
41 "120" 55.72875 1
42 "90" 49.445 0
42 "90" 38.33875 1
43 "60" 50 0
43 "120" 50 0
43 "60" 43.64625 1
43 "120" 39.48 1
44 "90" 50.14 0
44 "90" 33.303125 1
45 "60" 50 0
45 "120" 50 0
45 "60" 39.06125 1
45 "120" 39.27 1
46 "90" 50 0
46 "90" 26.841875 1
47 "60" 49.165 0
47 "120" 49.585 0
47 "60" 33.54375 1
47 "120" 34.42625 1
48 "90" 48.75 0
48 "90" 37.70875 1
49 "60" 27.08 0
49 "120" 61.245 0
49 "60" 28.435 1
49 "120" 62.18375 1
50 "90" 50.14 0
50 "90" 18.75 1
