# Supplementary material for: Self-reliance crowds out group cooperation and increases wealth inequality
Source: Nat Commun. 2020 Oct 14;11:5161. doi: 10.1038/s41467-020-18896-6 (PMC7560835; doi:10.1038/s41467-020-18896-6)
Supplement: Supplementary file 3 — Source Data [file 41467_2020_18896_MOESM3_ESM.zip › source data/SupplTable4.txt]

"group" "treatment" "disparity_gini" "dependence_level"
1 "unequal" 0.164814814814815 0
1 "unequal" 0.59047619047619 1
1 "unequal" 0.607407407407407 2
1 "unequal" 0.638306878306878 3
1 "unequal" 0.581986531986532 4
2 "equal" 0.04296918767507 0
2 "equal" 0.0195075757575758 1
2 "equal" 0.00285714285714285 2
2 "equal" 0.451202516247871 3
2 "equal" 0.229166666666667 4
3 "unequal" 0.491297852474323 0
3 "unequal" 0.476205189146366 1
3 "unequal" 0.545874321054587 2
3 "unequal" 0.362444671105157 3
3 "unequal" 0.54664596273292 4
4 "equal" 0.00285714285714285 0
4 "equal" 0.011672278338945 1
4 "equal" 0.446772068511199 2
4 "equal" 0.505555555555556 3
4 "equal" 0.0666666666666667 4
5 "unequal" 0.17641484876779 0
5 "unequal" 0.411753648827952 1
5 "unequal" 0.317491039426523 2
5 "unequal" 0.635238095238095 3
5 "unequal" 0.472793650793651 4
6 "equal" 0.0793650793650794 0
6 "equal" 0.226666666666667 1
6 "equal" 0 2
6 "equal" 0 3
6 "equal" 0 4
7 "unequal" 0.0683501683501683 0
7 "unequal" 0.61957671957672 1
7 "unequal" 0.461853794353794 2
7 "unequal" 0.733333333333334 3
7 "unequal" 0.439455616068519 4
8 "equal" 0 0
8 "equal" 0.102857142857143 1
8 "equal" 0.24452380952381 2
8 "equal" 0.1 3
8 "equal" 0.0333333333333333 4
9 "unequal" 0.222222222222222 0
9 "unequal" 0.188508898508898 1
9 "unequal" 0.360968160292164 2
9 "unequal" 0.222222222222222 3
9 "unequal" 0.222222222222222 4
10 "equal" 0 0
10 "equal" 0.115357142857143 1
10 "equal" 0.199707602339181 2
10 "equal" 0.114814814814815 3
10 "equal" 0 4
11 "unequal" 0.0969162210338681 0
11 "unequal" 0.527208176818855 1
11 "unequal" 0.384804628922276 2
11 "unequal" 0.783757908757909 3
11 "unequal" 0.525185185185185 4
12 "equal" 0.115275644307902 0
12 "equal" 0.242344999735155 1
12 "equal" 0.708333333333333 2
12 "equal" 0.390064102564103 3
12 "equal" 0.333333333333333 4
13 "unequal" 0.20583255524432 0
13 "unequal" 0.227883597883598 1
13 "unequal" 0.610893246187364 2
13 "unequal" 0.404533522221149 3
13 "unequal" 0.678210678210678 4
14 "equal" 0 0
14 "equal" 0 1
14 "equal" 0.102777777777778 2
14 "equal" 0.0773669467787114 3
14 "equal" 0.1 4
15 "unequal" 0.06822825960757 0
15 "unequal" 0.242512077294686 1
15 "unequal" 0.37138351300116 2
15 "unequal" 0.433174603174603 3
15 "unequal" 0.536007130124777 4
16 "equal" 0.0261904761904762 0
16 "equal" 0.0121164021164021 1
16 "equal" 0.160542152344809 2
16 "equal" 0.00555555555555556 3
16 "equal" 0.0333333333333333 4
17 "unequal" 0.129500891265597 0
17 "unequal" 0.514057634818363 1
17 "unequal" 0.282784992784993 2
17 "unequal" 0.463018985371927 3
17 "unequal" 0.590620490620491 4
18 "equal" 0.0277777777777778 0
18 "equal" 0.00285714285714285 1
18 "equal" 0.233333333333333 2
18 "equal" 0.0333333333333333 3
18 "equal" 0.1 4
19 "unequal" 0.2 0
19 "unequal" 0.222222222222222 1
19 "unequal" 0.167056891722206 2
19 "unequal" 0.383473389355742 3
19 "unequal" 0.222222222222222 4
20 "equal" 0.0259265465717078 0
20 "equal" 0 1
20 "equal" 0.280194805194805 2
20 "equal" 0.0666666666666666 3
20 "equal" 0.0333333333333333 4
21 "unequal" 0.231944444444444 0
21 "unequal" 0.33997113997114 1
21 "unequal" 0.548055454065684 2
21 "unequal" 0.570833288615574 3
21 "unequal" 0.876190476190476 4
22 "equal" 0.04 0
22 "equal" 0.1 1
22 "equal" 0.1 2
22 "equal" 0 3
22 "equal" 0.133333333333333 4
23 "unequal" 0.270535714285714 0
23 "unequal" 0.222222222222222 1
23 "unequal" 0.222222222222222 2
23 "unequal" 0.222222222222222 3
23 "unequal" 0.461297852474323 4
24 "equal" 0.0419480519480519 0
24 "equal" 0.00285714285714285 1
24 "equal" 0.124137931034483 2
24 "equal" 0.4 3
24 "equal" 0.133333333333333 4
25 "unequal" 0.173421134535686 0
25 "unequal" 0.305198412698413 1
25 "unequal" 0.388888888888889 2
25 "unequal" 0.635585785475872 3
25 "unequal" 0.521311567679559 4
26 "equal" 0 0
26 "equal" 0.131428571428571 1
26 "equal" 0 2
26 "equal" 0.233816425120773 3
26 "equal" 0.1 4
27 "unequal" 0.246296296296296 0
27 "unequal" 0.785714285714286 1
27 "unequal" 0.8 2
27 "unequal" 0.577248677248677 3
27 "unequal" 0.444444444444444 4
28 "equal" 0 0
28 "equal" 0.464882291198081 1
28 "equal" 0.366666666666667 2
28 "equal" 0 3
28 "equal" 0.0358974358974359 4
29 "unequal" 0 0
29 "unequal" 0.261962167454595 1
29 "unequal" 0.568272642390289 2
29 "unequal" 0.687698412698413 3
29 "unequal" 0.526743996743997 4
30 "equal" 0 0
30 "equal" 0 1
30 "equal" 0.3 2
30 "equal" 0.440588235294118 3
30 "equal" 0 4
31 "unequal" 0.146528166822284 0
31 "unequal" 0.359965283767466 1
31 "unequal" 0.457694592988711 2
31 "unequal" 0.26926683911204 3
31 "unequal" 0.833650793650794 4
32 "equal" 0.0115966386554622 0
32 "equal" 0.109090909090909 1
32 "equal" 0 2
32 "equal" 0 3
32 "equal" 0.3 4
33 "unequal" 0.143883566662471 0
33 "unequal" 0.733333333333334 1
33 "unequal" 0.778260869565218 2
33 "unequal" 0.666666666666667 3
33 "unequal" 0.575757575757576 4
34 "equal" 0.0210214390312733 0
34 "equal" 0.210434411052557 1
34 "equal" 0.00169491525423728 2
34 "equal" 0.40048309178744 3
34 "equal" 0 4
35 "unequal" 0.0652278032425091 0
35 "unequal" 0.0180952380952381 1
35 "unequal" 0.263029119924281 2
35 "unequal" 0.800280112044818 3
35 "unequal" 0.421070101396188 4
36 "equal" 0.0057142857142857 0
36 "equal" 0.148710317460317 1
36 "equal" 0.617391304347826 2
36 "equal" 0.133333333333333 3
36 "equal" 0.366666666666667 4
37 "unequal" 0.0604232804232804 0
37 "unequal" 0.28276455026455 1
37 "unequal" 0.787016317016317 2
37 "unequal" 0.627465958343151 3
37 "unequal" 0.457575757575757 4
38 "equal" 0.0755244319950202 0
38 "equal" 0.02 1
38 "equal" 0.8 2
38 "equal" 0.233333333333333 3
38 "equal" 0.0333333333333333 4
39 "unequal" 0.285312878077706 0
39 "unequal" 0.389604643863161 1
39 "unequal" 0.300724187875026 2
39 "unequal" 0.598027898027898 3
39 "unequal" 0.444444444444444 4
40 "equal" 0 0
40 "equal" 0 1
40 "equal" 0 2
40 "equal" 0.283333333333333 3
40 "equal" 0.0666666666666666 4
41 "unequal" 0.00841269841269841 0
41 "unequal" 0.20632805571452 1
41 "unequal" 0.00841269841269841 2
41 "unequal" 0.224813418361805 3
41 "unequal" 0.327243867243867 4
42 "equal" 0.107967631497043 0
42 "equal" 0.159289891395155 1
42 "equal" 0.162962962962963 2
42 "equal" 0 3
42 "equal" 0.0666666666666667 4
43 "unequal" 0.222222222222222 0
43 "unequal" 0.222222222222222 1
43 "unequal" 0.314920634920635 2
43 "unequal" 0.437460317460317 3
43 "unequal" 0.694949494949495 4
44 "equal" 0.00285714285714285 0
44 "equal" 0 1
44 "equal" 0.392900432900433 2
44 "equal" 0.36952380952381 3
44 "equal" 0.16952380952381 4
45 "unequal" 0.222222222222222 0
45 "unequal" 0.222222222222222 1
45 "unequal" 0.229411764705882 2
45 "unequal" 0.273563748079877 3
45 "unequal" 0.582539682539682 4
46 "equal" 0 0
46 "equal" 0.193409234661607 1
46 "equal" 0.119570707070707 2
46 "equal" 0.246034452072209 3
46 "equal" 0.0241379310344828 4
47 "unequal" 0.162745098039216 0
47 "unequal" 0.166218133718134 1
47 "unequal" 0.399128540305011 2
47 "unequal" 0.702003405527433 3
47 "unequal" 0.63969215969216 4
48 "equal" 0 0
48 "equal" 0 1
48 "equal" 0 2
48 "equal" 0.0827956989247312 3
48 "equal" 0.1 4
49 "unequal" 0.0271626984126984 0
49 "unequal" 0.00285714285714285 1
49 "unequal" 0.00285714285714285 2
49 "unequal" 0.00285714285714285 3
49 "unequal" 0.191262626262626 4
50 "equal" 0.00285714285714285 0
50 "equal" 0.585714285714286 1
50 "equal" 0.6 2
50 "equal" 0.0333333333333333 3
50 "equal" 0 4
