# Supplementary material for: Self-reliance crowds out group cooperation and increases wealth inequality
Source: Nat Commun. 2020 Oct 14;11:5161. doi: 10.1038/s41467-020-18896-6 (PMC7560835; doi:10.1038/s41467-020-18896-6)
Supplement: Supplementary file 3 — Source Data [file 41467_2020_18896_MOESM3_ESM.zip › source data/SupplFig8b.txt]

"group" "endowment" "earnings" "ID" "SVO_rich"
1 60 6.0625 "1_1" 37.482
3 60 12.4375 "1_3" 34.617
5 60 8.8125 "1_5" 19.8705
7 60 11.375 "1_7" 37.2165
9 60 22 "1_9" 30.6605
11 60 14 "1_11" 30.241
13 60 10.125 "1_13" 40.3835
15 60 14.375 "1_15" 32.7365
17 60 11.5125 "1_17" 29.226
19 60 25.875 "1_19" 33.89
21 60 16.625 "1_21" 26.4075
23 60 27.1875 "1_23" 31.3965
25 60 12.75 "1_25" 37.482
27 60 4.9375 "1_27" 22.63
29 60 13.5 "1_29" 37.482
31 60 19.5625 "1_31" 25.137
33 60 2.8125 "1_33" 17.6015
35 60 20.3125 "1_35" 37.482
37 60 7.875 "1_37" 25.264
39 60 16.25 "1_39" 25.5675
41 60 29.125 "1_41" 39.411
43 60 21.5625 "1_43" 34.875
45 60 22.875 "1_45" 10.7055
47 60 11.8125 "1_47" 22.8555
49 60 40.875 "1_49" 36.1785
