# Supplementary material for: Self-reliance crowds out group cooperation and increases wealth inequality
Source: Nat Commun. 2020 Oct 14;11:5161. doi: 10.1038/s41467-020-18896-6 (PMC7560835; doi:10.1038/s41467-020-18896-6)
Supplement: Supplementary file 3 — Source Data [file 41467_2020_18896_MOESM3_ESM.zip › source data/SupplTable1.txt]

"group" "treatment" "public_met" "dependence_level"
1 "unequal" 0.5 0
2 "equal" 0.8 0
3 "unequal" 1 0
4 "equal" 0.9 0
5 "unequal" 0.5 0
6 "equal" 0.2 0
7 "unequal" 0.3 0
8 "equal" 1 0
9 "unequal" 1 0
10 "equal" 1 0
11 "unequal" 0.6 0
12 "equal" 0.9 0
13 "unequal" 0.6 0
14 "equal" 1 0
15 "unequal" 0.4 0
16 "equal" 0.4 0
17 "unequal" 0.5 0
18 "equal" 0.1 0
19 "unequal" 0.9 0
20 "equal" 1 0
21 "unequal" 0.7 0
22 "equal" 0.7 0
23 "unequal" 1 0
24 "equal" 0.8 0
25 "unequal" 0.7 0
26 "equal" 1 0
27 "unequal" 0.8 0
28 "equal" 0.9 0
29 "unequal" 0.8 0
30 "equal" 0.9 0
31 "unequal" 1 0
32 "equal" 0.8 0
33 "unequal" 0.9 0
34 "equal" 0.6 0
35 "unequal" 0.9 0
36 "equal" 1 0
37 "unequal" 0.3 0
38 "equal" 0.7 0
39 "unequal" 0.9 0
40 "equal" 0.9 0
41 "unequal" 0.9 0
42 "equal" 0.7 0
43 "unequal" 1 0
44 "equal" 1 0
45 "unequal" 1 0
46 "equal" 1 0
47 "unequal" 0.7 0
48 "equal" 0.8 0
49 "unequal" 0.9 0
50 "equal" 1 0
1 "unequal" 0 4
2 "equal" 0 4
3 "unequal" 0.9 4
4 "equal" 0 4
5 "unequal" 0 4
6 "equal" 0 4
7 "unequal" 0.4 4
8 "equal" 0 4
9 "unequal" 1 4
10 "equal" 0 4
11 "unequal" 0 4
12 "equal" 0 4
13 "unequal" 0 4
14 "equal" 0 4
15 "unequal" 0 4
16 "equal" 0 4
17 "unequal" 0 4
18 "equal" 0 4
19 "unequal" 1 4
20 "equal" 0 4
21 "unequal" 0 4
22 "equal" 0 4
23 "unequal" 0.5 4
24 "equal" 0 4
25 "unequal" 0.1 4
26 "equal" 0 4
27 "unequal" 0 4
28 "equal" 0 4
29 "unequal" 0.7 4
30 "equal" 0 4
31 "unequal" 0 4
32 "equal" 0 4
33 "unequal" 0 4
34 "equal" 0 4
35 "unequal" 0.4 4
36 "equal" 0 4
37 "unequal" 0 4
38 "equal" 0 4
39 "unequal" 0 4
40 "equal" 0 4
41 "unequal" 0.7 4
42 "equal" 0 4
43 "unequal" 0.1 4
44 "equal" 0 4
45 "unequal" 0 4
46 "equal" 0 4
47 "unequal" 0 4
48 "equal" 0 4
49 "unequal" 0.8 4
50 "equal" 0 4
1 "unequal" 0.3 3
2 "equal" 0 3
3 "unequal" 0.7 3
4 "equal" 0.1 3
5 "unequal" 0 3
6 "equal" 0 3
7 "unequal" 0 3
8 "equal" 0.9 3
9 "unequal" 1 3
10 "equal" 0 3
11 "unequal" 0.4 3
12 "equal" 0.1 3
13 "unequal" 0.4 3
14 "equal" 0.9 3
15 "unequal" 0.8 3
16 "equal" 0.8 3
17 "unequal" 0.3 3
18 "equal" 0 3
19 "unequal" 0.8 3
20 "equal" 0 3
21 "unequal" 0.7 3
22 "equal" 1 3
23 "unequal" 1 3
24 "equal" 0.2 3
25 "unequal" 0 3
26 "equal" 0 3
27 "unequal" 0 3
28 "equal" 1 3
29 "unequal" 0 3
30 "equal" 0.1 3
31 "unequal" 0.9 3
32 "equal" 1 3
33 "unequal" 0 3
34 "equal" 0 3
35 "unequal" 0.1 3
36 "equal" 0 3
37 "unequal" 0 3
38 "equal" 0 3
39 "unequal" 0 3
40 "equal" 0 3
41 "unequal" 0.7 3
42 "equal" 1 3
43 "unequal" 0.7 3
44 "equal" 0.4 3
45 "unequal" 0.7 3
46 "equal" 0 3
47 "unequal" 0.1 3
48 "equal" 0.9 3
49 "unequal" 1 3
50 "equal" 0 3
1 "unequal" 0.3 2
2 "equal" 1 2
3 "unequal" 0.6 2
4 "equal" 0.2 2
5 "unequal" 0.3 2
6 "equal" 0 2
7 "unequal" 0.6 2
8 "equal" 0.4 2
9 "unequal" 0.8 2
10 "equal" 0 2
11 "unequal" 0.6 2
12 "equal" 0 2
13 "unequal" 0.4 2
14 "equal" 0 2
15 "unequal" 0.6 2
16 "equal" 0.6 2
17 "unequal" 0.6 2
18 "equal" 0 2
19 "unequal" 0.7 2
20 "equal" 0 2
21 "unequal" 0.6 2
22 "equal" 0.9 2
23 "unequal" 1 2
24 "equal" 0.8 2
25 "unequal" 1 2
26 "equal" 0.9 2
27 "unequal" 0 2
28 "equal" 0 2
29 "unequal" 0.4 2
30 "equal" 0.7 2
31 "unequal" 0.7 2
32 "equal" 1 2
33 "unequal" 0.3 2
34 "equal" 1 2
35 "unequal" 0.7 2
36 "equal" 0.4 2
37 "unequal" 0.2 2
38 "equal" 0 2
39 "unequal" 1 2
40 "equal" 1 2
41 "unequal" 0.9 2
42 "equal" 0.8 2
43 "unequal" 0.9 2
44 "equal" 0.5 2
45 "unequal" 1 2
46 "equal" 0.9 2
47 "unequal" 0.4 2
48 "equal" 1 2
49 "unequal" 1 2
50 "equal" 0.1 2
1 "unequal" 0.1 1
2 "equal" 0.9 1
3 "unequal" 1 1
4 "equal" 1 1
5 "unequal" 0.5 1
6 "equal" 0 1
7 "unequal" 0.3 1
8 "equal" 0.9 1
9 "unequal" 0.6 1
10 "equal" 0.9 1
11 "unequal" 0.6 1
12 "equal" 0.7 1
13 "unequal" 0.7 1
14 "equal" 1 1
15 "unequal" 0.5 1
16 "equal" 0.8 1
17 "unequal" 0.6 1
18 "equal" 1 1
19 "unequal" 1 1
20 "equal" 1 1
21 "unequal" 0.6 1
22 "equal" 0.9 1
23 "unequal" 1 1
24 "equal" 1 1
25 "unequal" 0.8 1
26 "equal" 0.8 1
27 "unequal" 0 1
28 "equal" 0.4 1
29 "unequal" 1 1
30 "equal" 1 1
31 "unequal" 0.7 1
32 "equal" 0.9 1
33 "unequal" 0 1
34 "equal" 0.6 1
35 "unequal" 0.9 1
36 "equal" 0.7 1
37 "unequal" 0.5 1
38 "equal" 1 1
39 "unequal" 0.9 1
40 "equal" 0.9 1
41 "unequal" 0.9 1
42 "equal" 0.8 1
43 "unequal" 1 1
44 "equal" 1 1
45 "unequal" 1 1
46 "equal" 0.8 1
47 "unequal" 0.7 1
48 "equal" 1 1
49 "unequal" 1 1
50 "equal" 0.5 1
