# Supplementary material for: Self-reliance crowds out group cooperation and increases wealth inequality
Source: Nat Commun. 2020 Oct 14;11:5161. doi: 10.1038/s41467-020-18896-6 (PMC7560835; doi:10.1038/s41467-020-18896-6)
Supplement: Supplementary file 3 — Source Data [file 41467_2020_18896_MOESM3_ESM.zip › source data/SupplFig9.txt]

"group" "threshold" "endowment" "vote"
1 45 60 1
1 45 120 1
1 55 60 0.5
1 55 120 0.5
1 65 60 0.5
1 65 120 0.5
1 75 60 1
1 75 120 1
1 200 60 0.5
1 200 120 1
3 45 60 0.5
3 45 120 0
3 55 60 0.5
3 55 120 0.5
3 65 60 0.5
3 65 120 0
3 75 60 0
3 75 120 0
3 200 60 0.5
3 200 120 0
5 45 60 0.5
5 45 120 0
5 55 60 0.5
5 55 120 0
5 65 60 1
5 65 120 0
5 75 60 1
5 75 120 0
5 200 60 1
5 200 120 0
7 45 60 0.5
7 45 120 1
7 55 60 1
7 55 120 0.5
7 65 60 0.5
7 65 120 1
7 75 60 0
7 75 120 1
7 200 60 0.5
7 200 120 1
9 45 60 0.5
9 45 120 1
9 55 60 0.5
9 55 120 1
9 65 60 1
9 65 120 1
9 75 60 0.5
9 75 120 1
9 200 60 0
9 200 120 1
11 45 60 0.5
11 45 120 0.5
11 55 60 1
11 55 120 0.5
11 65 60 1
11 65 120 1
11 75 60 0
11 75 120 0
11 200 60 1
11 200 120 0.5
13 45 60 0.5
13 45 120 0.5
13 55 60 0.5
13 55 120 0.5
13 65 60 0.5
13 65 120 0.5
13 75 60 0.5
13 75 120 0.5
13 200 60 0.5
13 200 120 0.5
15 45 60 0.5
15 45 120 0
15 55 60 0
15 55 120 0
15 65 60 1
15 65 120 1
15 75 60 0
15 75 120 0.5
15 200 60 0.5
15 200 120 0
17 45 60 0.5
17 45 120 0.5
17 55 60 1
17 55 120 0.5
17 65 60 1
17 65 120 0.5
17 75 60 0.5
17 75 120 0.5
17 200 60 1
17 200 120 0.5
19 45 60 0
19 45 120 0
19 55 60 0.5
19 55 120 0
19 65 60 1
19 65 120 0.5
19 75 60 0
19 75 120 0
19 200 60 0.5
19 200 120 0
21 45 60 1
21 45 120 0.5
21 55 60 0
21 55 120 0.5
21 65 60 0.5
21 65 120 0.5
21 75 60 1
21 75 120 1
21 200 60 0.5
21 200 120 0.5
23 45 60 0.5
23 45 120 0.5
23 55 60 0
23 55 120 0.5
23 65 60 0
23 65 120 0.5
23 75 60 0
23 75 120 0.5
23 200 60 0
23 200 120 0
25 45 60 0.5
25 45 120 0
25 55 60 0.5
25 55 120 0
25 65 60 0
25 65 120 0
25 75 60 0
25 75 120 0
25 200 60 0
25 200 120 0
27 45 60 0.5
27 45 120 1
27 55 60 0.5
27 55 120 1
27 65 60 0.5
27 65 120 1
27 75 60 1
27 75 120 0.5
27 200 60 0.5
27 200 120 0.5
29 45 60 1
29 45 120 0.5
29 55 60 1
29 55 120 0.5
29 65 60 0.5
29 65 120 0.5
29 75 60 1
29 75 120 0.5
29 200 60 1
29 200 120 0.5
31 45 60 0
31 45 120 0
31 55 60 0.5
31 55 120 0
31 65 60 0
31 65 120 0
31 75 60 0
31 75 120 0.5
31 200 60 0
31 200 120 0
33 45 60 0.5
33 45 120 0
33 55 60 0.5
33 55 120 0
33 65 60 1
33 65 120 0
33 75 60 0.5
33 75 120 0.5
33 200 60 0.5
33 200 120 0
35 45 60 0.5
35 45 120 0
35 55 60 1
35 55 120 1
35 65 60 1
35 65 120 0.5
35 75 60 0
35 75 120 0
35 200 60 0
35 200 120 0
37 45 60 0.5
37 45 120 0.5
37 55 60 0
37 55 120 0.5
37 65 60 0.5
37 65 120 1
37 75 60 0.5
37 75 120 0.5
37 200 60 0.5
37 200 120 0.5
39 45 60 1
39 45 120 0
39 55 60 1
39 55 120 0.5
39 65 60 0.5
39 65 120 0
39 75 60 0.5
39 75 120 0.5
39 200 60 0.5
39 200 120 0
41 45 60 0.5
41 45 120 0.5
41 55 60 0
41 55 120 0
41 65 60 0
41 65 120 0.5
41 75 60 0.5
41 75 120 0
41 200 60 0
41 200 120 0
43 45 60 1
43 45 120 0.5
43 55 60 1
43 55 120 0
43 65 60 0.5
43 65 120 0
43 75 60 0
43 75 120 0
43 200 60 0
43 200 120 0
45 45 60 0.5
45 45 120 0
45 55 60 0.5
45 55 120 0
45 65 60 0
45 65 120 0
45 75 60 0
45 75 120 0
45 200 60 0.5
45 200 120 0
47 45 60 1
47 45 120 0.5
47 55 60 0.5
47 55 120 0.5
47 65 60 1
47 65 120 1
47 75 60 0.5
47 75 120 0.5
47 200 60 1
47 200 120 1
49 45 60 1
49 45 120 0
49 55 60 0.5
49 55 120 0
49 65 60 0.5
49 65 120 0
49 75 60 0.5
49 75 120 0
49 200 60 0.5
49 200 120 0
