# Supplementary material for: Self-reliance crowds out group cooperation and increases wealth inequality
Source: Nat Commun. 2020 Oct 14;11:5161. doi: 10.1038/s41467-020-18896-6 (PMC7560835; doi:10.1038/s41467-020-18896-6)
Supplement: Supplementary file 3 — Source Data [file 41467_2020_18896_MOESM3_ESM.zip › source data/Fig2.txt]

"group" "threshold" "treatment" "public_met" "private_met"
1 45 "unequal" 0 0.5
3 45 "unequal" 0.9 0
5 45 "unequal" 0 1
7 45 "unequal" 0.4 0.25
9 45 "unequal" 1 0
11 45 "unequal" 0 0.9
13 45 "unequal" 0 0.65
15 45 "unequal" 0 0.75
17 45 "unequal" 0 0.65
19 45 "unequal" 1 0
21 45 "unequal" 0 0.55
23 45 "unequal" 0.5 0.3
25 45 "unequal" 0.1 0.45
27 45 "unequal" 0 1
29 45 "unequal" 0.7 0.1
31 45 "unequal" 0 0.6
33 45 "unequal" 0 0.65
35 45 "unequal" 0.4 0.25
37 45 "unequal" 0 0.95
39 45 "unequal" 0 1
41 45 "unequal" 0.7 0.05
43 45 "unequal" 0.1 0.35
45 45 "unequal" 0 0.8
47 45 "unequal" 0 0.7
49 45 "unequal" 0.8 0.05
1 55 "unequal" 0.3 0.2
3 55 "unequal" 0.7 0
5 55 "unequal" 0 0.9
7 55 "unequal" 0 0
9 55 "unequal" 1 0
11 55 "unequal" 0.4 0.1
13 55 "unequal" 0.4 0.15
15 55 "unequal" 0.8 0.05
17 55 "unequal" 0.3 0.05
19 55 "unequal" 0.8 0
21 55 "unequal" 0.7 0.1
23 55 "unequal" 1 0
25 55 "unequal" 0 0.9
27 55 "unequal" 0 0.95
29 55 "unequal" 0 0.7
31 55 "unequal" 0.9 0
33 55 "unequal" 0 0.7
35 55 "unequal" 0.1 0.15
37 55 "unequal" 0 0.9
39 55 "unequal" 0 0.9
41 55 "unequal" 0.7 0
43 55 "unequal" 0.7 0.15
45 55 "unequal" 0.7 0.05
47 55 "unequal" 0.1 0.7
49 55 "unequal" 1 0
1 65 "unequal" 0.3 0
3 65 "unequal" 0.6 0
5 65 "unequal" 0.3 0
7 65 "unequal" 0.6 0
9 65 "unequal" 0.8 0
11 65 "unequal" 0.6 0
13 65 "unequal" 0.4 0
15 65 "unequal" 0.6 0
17 65 "unequal" 0.6 0
19 65 "unequal" 0.7 0
21 65 "unequal" 0.6 0
23 65 "unequal" 1 0
25 65 "unequal" 1 0
27 65 "unequal" 0 0
29 65 "unequal" 0.4 0
31 65 "unequal" 0.7 0
33 65 "unequal" 0.3 0
35 65 "unequal" 0.7 0
37 65 "unequal" 0.2 0
39 65 "unequal" 1 0
41 65 "unequal" 0.9 0
43 65 "unequal" 0.9 0
45 65 "unequal" 1 0
47 65 "unequal" 0.4 0
49 65 "unequal" 1 0
1 75 "unequal" 0.1 0
3 75 "unequal" 1 0
5 75 "unequal" 0.5 0
7 75 "unequal" 0.3 0
9 75 "unequal" 0.6 0
11 75 "unequal" 0.6 0
13 75 "unequal" 0.7 0
15 75 "unequal" 0.5 0
17 75 "unequal" 0.6 0
19 75 "unequal" 1 0
21 75 "unequal" 0.6 0
23 75 "unequal" 1 0
25 75 "unequal" 0.8 0
27 75 "unequal" 0 0
29 75 "unequal" 1 0
31 75 "unequal" 0.7 0
33 75 "unequal" 0 0
35 75 "unequal" 0.9 0
37 75 "unequal" 0.5 0
39 75 "unequal" 0.9 0
41 75 "unequal" 0.9 0
43 75 "unequal" 1 0
45 75 "unequal" 1 0
47 75 "unequal" 0.7 0
49 75 "unequal" 1 0
1 200 "unequal" 0.5 0
3 200 "unequal" 1 0
5 200 "unequal" 0.5 0
7 200 "unequal" 0.3 0
9 200 "unequal" 1 0
11 200 "unequal" 0.6 0
13 200 "unequal" 0.6 0
15 200 "unequal" 0.4 0
17 200 "unequal" 0.5 0
19 200 "unequal" 0.9 0
21 200 "unequal" 0.7 0
23 200 "unequal" 1 0
25 200 "unequal" 0.7 0
27 200 "unequal" 0.8 0
29 200 "unequal" 0.8 0
31 200 "unequal" 1 0
33 200 "unequal" 0.9 0
35 200 "unequal" 0.9 0
37 200 "unequal" 0.3 0
39 200 "unequal" 0.9 0
41 200 "unequal" 0.9 0
43 200 "unequal" 1 0
45 200 "unequal" 1 0
47 200 "unequal" 0.7 0
49 200 "unequal" 0.9 0
2 45 "equal" 0 0.925
4 45 "equal" 0 0.95
6 45 "equal" 0 1
8 45 "equal" 0 0.975
10 45 "equal" 0 1
12 45 "equal" 0 0.75
14 45 "equal" 0 0.925
16 45 "equal" 0 0.975
18 45 "equal" 0 0.925
20 45 "equal" 0 0.975
22 45 "equal" 0 0.9
24 45 "equal" 0 0.9
26 45 "equal" 0 0.95
28 45 "equal" 0 0.975
30 45 "equal" 0 1
32 45 "equal" 0 0.775
34 45 "equal" 0 1
36 45 "equal" 0 0.725
38 45 "equal" 0 0.975
40 45 "equal" 0 0.95
42 45 "equal" 0 0.95
44 45 "equal" 0 0.875
46 45 "equal" 0 1
48 45 "equal" 0 0.925
50 45 "equal" 0 1
2 55 "equal" 0 0.725
4 55 "equal" 0.1 0.575
6 55 "equal" 0 1
8 55 "equal" 0.9 0.025
10 55 "equal" 0 0.925
12 55 "equal" 0.1 0.475
14 55 "equal" 0.9 0.075
16 55 "equal" 0.8 0
18 55 "equal" 0 0.975
20 55 "equal" 0 0.95
22 55 "equal" 1 0
24 55 "equal" 0.2 0.5
26 55 "equal" 0 0.775
28 55 "equal" 1 0
30 55 "equal" 0.1 0.575
32 55 "equal" 1 0
34 55 "equal" 0 0.725
36 55 "equal" 0 0.9
38 55 "equal" 0 0.825
40 55 "equal" 0 0.8
42 55 "equal" 1 0
44 55 "equal" 0.4 0.325
46 55 "equal" 0 0.875
48 55 "equal" 0.9 0.05
50 55 "equal" 0 0.975
2 65 "equal" 1 0
4 65 "equal" 0.2 0.525
6 65 "equal" 0 1
8 65 "equal" 0.4 0.45
10 65 "equal" 0 0.9
12 65 "equal" 0 0.475
14 65 "equal" 0 0.95
16 65 "equal" 0.6 0.2
18 65 "equal" 0 0.825
20 65 "equal" 0 0.9
22 65 "equal" 0.9 0.025
24 65 "equal" 0.8 0.025
26 65 "equal" 0.9 0.025
28 65 "equal" 0 0.725
30 65 "equal" 0.7 0.075
32 65 "equal" 1 0
34 65 "equal" 1 0
36 65 "equal" 0.4 0.25
38 65 "equal" 0 0.4
40 65 "equal" 1 0
42 65 "equal" 0.8 0
44 65 "equal" 0.5 0.25
46 65 "equal" 0.9 0.025
48 65 "equal" 1 0
50 65 "equal" 0.1 0.45
2 75 "equal" 0.9 0
4 75 "equal" 1 0
6 75 "equal" 0 0.85
8 75 "equal" 0.9 0.025
10 75 "equal" 0.9 0.025
12 75 "equal" 0.7 0.075
14 75 "equal" 1 0
16 75 "equal" 0.8 0
18 75 "equal" 1 0
20 75 "equal" 1 0
22 75 "equal" 0.9 0.025
24 75 "equal" 1 0
26 75 "equal" 0.8 0.025
28 75 "equal" 0.4 0.1
30 75 "equal" 1 0
32 75 "equal" 0.9 0.025
34 75 "equal" 0.6 0.05
36 75 "equal" 0.7 0.05
38 75 "equal" 1 0
40 75 "equal" 0.9 0
42 75 "equal" 0.8 0.025
44 75 "equal" 1 0
46 75 "equal" 0.8 0.1
48 75 "equal" 1 0
50 75 "equal" 0.5 0.15
2 200 "equal" 0.8 0
4 200 "equal" 0.9 0
6 200 "equal" 0.2 0
8 200 "equal" 1 0
10 200 "equal" 1 0
12 200 "equal" 0.9 0
14 200 "equal" 1 0
16 200 "equal" 0.4 0
18 200 "equal" 0.1 0
20 200 "equal" 1 0
22 200 "equal" 0.7 0
24 200 "equal" 0.8 0
26 200 "equal" 1 0
28 200 "equal" 0.9 0
30 200 "equal" 0.9 0
32 200 "equal" 0.8 0
34 200 "equal" 0.6 0
36 200 "equal" 1 0
38 200 "equal" 0.7 0
40 200 "equal" 0.9 0
42 200 "equal" 0.7 0
44 200 "equal" 1 0
46 200 "equal" 1 0
48 200 "equal" 0.8 0
50 200 "equal" 1 0
1 45 "unequal" 0 0.95
3 45 "unequal" 0.9 0.15
5 45 "unequal" 0 0.8
7 45 "unequal" 0.4 0.4
9 45 "unequal" 1 0
11 45 "unequal" 0 1
13 45 "unequal" 0 0.75
15 45 "unequal" 0 0.95
17 45 "unequal" 0 0.95
19 45 "unequal" 1 0
21 45 "unequal" 0 0.5
23 45 "unequal" 0.5 0.5
25 45 "unequal" 0.1 0.55
27 45 "unequal" 0 1
29 45 "unequal" 0.7 0.2
31 45 "unequal" 0 0.5
33 45 "unequal" 0 1
35 45 "unequal" 0.4 0.4
37 45 "unequal" 0 1
39 45 "unequal" 0 1
41 45 "unequal" 0.7 0.1
43 45 "unequal" 0.1 0.7
45 45 "unequal" 0 0.85
47 45 "unequal" 0 0.8
49 45 "unequal" 0.8 0
1 55 "unequal" 0.3 0.8
3 55 "unequal" 0.7 0.05
5 55 "unequal" 0 0.8
7 55 "unequal" 0 0.9
9 55 "unequal" 1 0
11 55 "unequal" 0.4 0.75
13 55 "unequal" 0.4 0.2
15 55 "unequal" 0.8 0.05
17 55 "unequal" 0.3 0.25
19 55 "unequal" 0.8 0.1
21 55 "unequal" 0.7 0.2
23 55 "unequal" 1 0
25 55 "unequal" 0 1
27 55 "unequal" 0 1
29 55 "unequal" 0 0.9
31 55 "unequal" 0.9 0.05
33 55 "unequal" 0 0.95
35 55 "unequal" 0.1 0.35
37 55 "unequal" 0 0.95
39 55 "unequal" 0 1
41 55 "unequal" 0.7 0.05
43 55 "unequal" 0.7 0.15
45 55 "unequal" 0.7 0
47 55 "unequal" 0.1 0.8
49 55 "unequal" 1 0
1 65 "unequal" 0.3 0.25
3 65 "unequal" 0.6 0.2
5 65 "unequal" 0.3 0.15
7 65 "unequal" 0.6 0.25
9 65 "unequal" 0.8 0
11 65 "unequal" 0.6 0.45
13 65 "unequal" 0.4 0.2
15 65 "unequal" 0.6 0.05
17 65 "unequal" 0.6 0.05
19 65 "unequal" 0.7 0
21 65 "unequal" 0.6 0.3
23 65 "unequal" 1 0
25 65 "unequal" 1 0
27 65 "unequal" 0 0.8
29 65 "unequal" 0.4 0.2
31 65 "unequal" 0.7 0.15
33 65 "unequal" 0.3 0.65
35 65 "unequal" 0.7 0.1
37 65 "unequal" 0.2 0.45
39 65 "unequal" 1 0
41 65 "unequal" 0.9 0
43 65 "unequal" 0.9 0.05
45 65 "unequal" 1 0
47 65 "unequal" 0.4 0.15
49 65 "unequal" 1 0
1 75 "unequal" 0.1 0.4
3 75 "unequal" 1 0
5 75 "unequal" 0.5 0.2
7 75 "unequal" 0.3 0.45
9 75 "unequal" 0.6 0
11 75 "unequal" 0.6 0.35
13 75 "unequal" 0.7 0
15 75 "unequal" 0.5 0.05
17 75 "unequal" 0.6 0.2
19 75 "unequal" 1 0
21 75 "unequal" 0.6 0.1
23 75 "unequal" 1 0
25 75 "unequal" 0.8 0
27 75 "unequal" 0 0.85
29 75 "unequal" 1 0
31 75 "unequal" 0.7 0.15
33 75 "unequal" 0 0.7
35 75 "unequal" 0.9 0
37 75 "unequal" 0.5 0.05
39 75 "unequal" 0.9 0.05
41 75 "unequal" 0.9 0
43 75 "unequal" 1 0
45 75 "unequal" 1 0
47 75 "unequal" 0.7 0
49 75 "unequal" 1 0
1 200 "unequal" 0.5 0
3 200 "unequal" 1 0
5 200 "unequal" 0.5 0
7 200 "unequal" 0.3 0
9 200 "unequal" 1 0
11 200 "unequal" 0.6 0
13 200 "unequal" 0.6 0
15 200 "unequal" 0.4 0
17 200 "unequal" 0.5 0
19 200 "unequal" 0.9 0
21 200 "unequal" 0.7 0
23 200 "unequal" 1 0
25 200 "unequal" 0.7 0
27 200 "unequal" 0.8 0
29 200 "unequal" 0.8 0
31 200 "unequal" 1 0
33 200 "unequal" 0.9 0
35 200 "unequal" 0.9 0
37 200 "unequal" 0.3 0
39 200 "unequal" 0.9 0
41 200 "unequal" 0.9 0
43 200 "unequal" 1 0
45 200 "unequal" 1 0
47 200 "unequal" 0.7 0
49 200 "unequal" 0.9 0
