# Supplementary material for: Self-reliance crowds out group cooperation and increases wealth inequality
Source: Nat Commun. 2020 Oct 14;11:5161. doi: 10.1038/s41467-020-18896-6 (PMC7560835; doi:10.1038/s41467-020-18896-6)
Supplement: Supplementary file 3 — Source Data [file 41467_2020_18896_MOESM3_ESM.zip › source data/SupplFig8a.txt]

"group" "endowment" "public_percent" "SVO_angle" "ID"
1 60 49.1775 37.014 "1_1"
1 60 42.54 45 "2_1"
1 120 34.2625 37.482 "3_1"
1 120 21.665 37.482 "4_1"
3 60 99.1675 34.875 "1_3"
3 60 47.3025 34.153 "2_3"
3 120 42.5125 34.875 "3_3"
3 120 38.45 34.359 "4_3"
5 60 32.5125 37.482 "1_5"
5 60 37.3025 43.187 "2_5"
5 120 35.3075 19.493 "3_5"
5 120 22.92 20.248 "4_5"
7 60 32.485 15.475 "1_7"
7 60 50.4225 37.093 "2_7"
7 120 39.165 45 "3_7"
7 120 24.38 29.433 "4_7"
9 60 55.8375 37.014 "1_9"
9 60 57.2925 37.482 "2_9"
9 120 50.2075 23.839 "3_9"
9 120 45.6275 37.482 "4_9"
11 60 40.005 37.482 "1_11"
11 60 38.97 31.855 "2_11"
11 120 41.455 34.875 "3_11"
11 120 33.7475 25.607 "4_11"
13 60 46.6675 37.482 "1_13"
13 60 60.2125 37.482 "2_13"
13 120 21.9825 34.875 "3_13"
13 120 38.645 45.892 "4_13"
15 60 43.125 14.621 "1_15"
15 60 47.71 37.482 "2_15"
15 120 40 34.875 "3_15"
15 120 29.365 30.598 "4_15"
17 60 54.375 7.815 "1_17"
17 60 43.0725 37.482 "2_17"
17 120 36.46 37.482 "3_17"
17 120 30.5175 20.97 "4_17"
19 60 49.7925 45 "1_19"
19 60 50.6275 37.482 "2_19"
19 120 47.5 34.875 "3_19"
19 120 52.185 32.905 "4_19"
21 60 39.995 16.26 "1_21"
21 60 42.4875 35.134 "2_21"
21 120 72.4975 45 "3_21"
21 120 16.67 7.815 "4_21"
23 60 46.25 34.875 "1_23"
23 60 46.875 32.905 "2_23"
23 120 48.02 36.119 "3_23"
23 120 47.5 26.674 "4_23"
25 60 35 -7.815 "1_25"
25 60 46.265 37.482 "2_25"
25 120 29.375 37.482 "3_25"
25 120 26.59 37.482 "4_25"
27 60 32.7175 7.815 "1_27"
27 60 40.215 34.875 "2_27"
27 120 2.9175 34.875 "3_27"
27 120 6.565 10.385 "4_27"
29 60 49.8375 7.815 "1_29"
29 60 51.6225 37.482 "2_29"
29 120 28.24 37.482 "3_29"
29 120 36.68 37.482 "4_29"
31 60 47.5 34.875 "1_31"
31 60 40.4275 7.815 "2_31"
31 120 33.7425 12.792 "3_31"
31 120 62.705 37.482 "4_31"
33 60 45.415 37.981 "1_33"
33 60 41.0325 12.824 "2_33"
33 120 1.25 18.943 "3_33"
33 120 17.605 16.26 "4_33"
35 60 33.12 7.815 "1_35"
35 60 30.825 34.875 "2_35"
35 120 53.3325 37.482 "3_35"
35 120 50.5175 37.482 "4_35"
37 60 30.005 45 "1_37"
37 60 39.79 37.482 "2_37"
37 120 21.8775 13.046 "3_37"
37 120 15.3225 37.482 "4_37"
39 60 31.95 40.073 "1_39"
39 60 29.8625 37.014 "2_39"
39 120 23.005 34.875 "3_39"
39 120 22.99 16.26 "4_39"
41 60 26.6675 7.815 "1_41"
41 60 47.2925 37.482 "2_41"
41 120 55.095 45 "3_41"
41 120 56.3625 33.822 "4_41"
43 60 45 37.482 "1_43"
43 60 42.2925 32.905 "2_43"
43 120 45.21 34.875 "3_43"
43 120 33.75 34.875 "4_43"
45 60 39.79 25.71 "1_45"
45 60 38.3325 37.482 "2_45"
45 120 41.3525 26.873 "3_45"
45 120 37.1875 -5.462 "4_45"
47 60 33.1275 25.301 "1_47"
47 60 33.96 37.093 "2_47"
47 120 27.8125 7.815 "3_47"
47 120 41.04 37.896 "4_47"
49 60 26.4575 34.359 "1_49"
49 60 30.4125 30.844 "2_49"
49 120 62.08 37.482 "3_49"
49 120 62.2875 34.875 "4_49"
