# Supplementary material for: Self-reliance crowds out group cooperation and increases wealth inequality
Source: Nat Commun. 2020 Oct 14;11:5161. doi: 10.1038/s41467-020-18896-6 (PMC7560835; doi:10.1038/s41467-020-18896-6)
Supplement: Supplementary file 3 — Source Data [file 41467_2020_18896_MOESM3_ESM.zip › source data/SupplTable11.txt]

"group" "public" "SVO_angle" "risktaking" "age" "sex"
2 24.875 18.733 0.438 24 "female"
4 23.875 52.907 0.812 20 "female"
6 4.75 -7.815 0.406 24 "male"
8 28.375 37.482 0.688 19 "female"
10 17.625 48.081 0.688 23 "female"
12 36.25 37.014 1 30 "female"
14 22.125 37.482 0.688 19 "female"
16 30.25 22.638 0.781 20 "female"
18 14.625 34.875 0.844 20 "female"
20 15.5 36.119 0.219 21 "female"
22 32.625 34.875 0.656 28 "female"
24 28.125 34.875 0.656 21 "male"
26 25 45 0.531 22 "female"
28 26.25 32.158 0.469 24 "female"
30 29.25 37.482 0.844 18 "female"
32 36.375 37.482 0.812 18 "female"
34 22.95 37.482 0.625 18 "female"
36 39.5 37.482 0.5 26 "female"
38 22.5 32.158 0.469 19 "female"
40 22.5 7.815 0.844 18 "female"
42 37.625 37.482 0.5 19 "male"
44 29 20.395 0.375 19 "female"
46 25.625 34.875 0.25 20 "female"
48 33.875 33.232 0.531 20 "male"
50 23.625 37.482 0.531 19 "female"
2 24.875 34.315 0.688 18 "female"
4 28.5 29.539 0.562 21 "female"
6 0 7.815 0.875 22 "female"
8 30.625 18.146 0.688 22 "female"
10 12.75 37.482 0.875 21 "female"
12 15 37.014 0.812 23 "female"
14 25.5 32.158 0.656 20 "female"
16 36 37.482 0.844 24 "female"
18 14.75 23.839 0.688 19 "female"
20 14.625 34.359 0.75 19 "female"
22 37.125 22.521 0.812 25 "male"
24 31.875 45 0.469 19 "female"
26 26.125 37.482 0.469 22 "female"
28 25.5 34.567 0.75 20 "male"
30 26.25 7.815 0.625 19 "female"
32 37.125 34.875 0.375 20 "male"
34 25.875 16.26 0.531 22 "female"
36 24 39.472 0.688 22 "female"
38 14 34.875 0.5 31 "female"
40 25.125 22.982 0.688 21 "female"
42 33.75 37.482 0.656 23 "male"
44 33.125 37.482 0.844 24 "female"
46 20.75 37.482 0.812 20 "female"
48 32.625 16.26 0.5 18 "male"
50 16.875 16.26 0.531 23 "female"
2 28.125 34.875 0.688 20 "male"
4 32.875 33.094 0.75 18 "female"
6 4.5 7.815 0.438 20 "male"
8 27.625 7.815 0.438 23 "female"
10 11.25 37.482 0.844 19 "female"
12 20.875 34.875 0.688 22 "female"
14 24.75 37.482 0.781 25 "female"
16 31 33.288 0.688 17 "female"
18 11.25 -7.815 0.531 24 "male"
20 11.875 32.158 0.562 20 "male"
22 36 7.815 0.688 22 "female"
24 33.75 45 0.375 22 "male"
26 22.75 7.815 0.531 20 "male"
28 30 45 0.438 21 "female"
30 24.125 36.444 0.688 18 "female"
32 33.75 34.875 0.531 23 "female"
34 29.6 25.835 0.594 20 "female"
36 32.875 45 0.5 24 "male"
38 27.75 7.815 0.531 21 "male"
40 22.5 37.482 0.688 18 "female"
42 36 20.395 0.375 20 "male"
44 29.25 23.839 0.5 21 "male"
46 26.125 45 0.531 36 "female"
48 33.75 22.58 0.688 19 "female"
50 19.125 37.482 0.531 25 "male"
2 37.75 23.839 0.656 22 "male"
4 14.375 22.19 0.281 22 "female"
6 0.25 18.88 0.5 25 "male"
8 28.125 37.482 0.5 23 "male"
10 13.625 16.26 0.688 22 "female"
12 26.875 7.815 0.688 19 "female"
14 23.125 30.844 0.688 25 "female"
16 31.125 25.301 0.5 20 "female"
18 16.875 37.482 0.781 20 "female"
20 12.875 34.875 0.188 20 "female"
22 33.75 34.875 0.406 25 "female"
24 25.5 34.875 0.469 25 "female"
26 31 25.423 0.531 35 "male"
28 20.75 34.875 0.531 19 "female"
30 27.5 45 0.531 22 "female"
32 37.125 37.482 0.344 22 "male"
34 24.375 7.815 0.656 20 "female"
36 9.5 25.003 0.688 20 "female"
38 19.5 7.815 0.281 21 "female"
40 31.5 37.482 0.531 24 "female"
42 30.625 7.815 0.469 20 "male"
44 28.5 36.444 0.25 20 "female"
46 24.125 36.643 0.781 33 "female"
48 35.5 7.815 0.531 27 "male"
50 7.875 25.807 0.375 24 "female"
