# Supplementary material for: Self-reliance crowds out group cooperation and increases wealth inequality
Source: Nat Commun. 2020 Oct 14;11:5161. doi: 10.1038/s41467-020-18896-6 (PMC7560835; doi:10.1038/s41467-020-18896-6)
Supplement: Supplementary file 3 — Source Data [file 41467_2020_18896_MOESM3_ESM.zip › source data/SupplTable10.txt]

"group" "public" "SVO_angle" "risktaking" "age" "sex"
2 45.5 18.733 0.438 24 "female"
4 45 52.907 0.812 20 "female"
6 40.5 -7.815 0.406 24 "male"
8 45 37.482 0.688 19 "female"
10 45 48.081 0.688 23 "female"
12 55.5 37.014 1 30 "female"
14 45 37.482 0.688 19 "female"
16 35.5 22.638 0.781 20 "female"
18 52.5 34.875 0.844 20 "female"
20 45.5 36.119 0.219 21 "female"
22 45 34.875 0.656 28 "female"
24 46.5 34.875 0.656 21 "male"
26 45 45 0.531 22 "female"
28 45 32.158 0.469 24 "female"
30 45 37.482 0.844 18 "female"
32 46 37.482 0.812 18 "female"
34 46 37.482 0.625 18 "female"
36 45 37.482 0.5 26 "female"
38 50 32.158 0.469 19 "female"
40 45 7.815 0.844 18 "female"
42 50 37.482 0.5 19 "male"
44 45 20.395 0.375 19 "female"
46 45 34.875 0.25 20 "female"
48 41.5 33.232 0.531 20 "male"
50 45 37.482 0.531 19 "female"
2 45.5 34.315 0.688 18 "female"
4 45.5 29.539 0.562 21 "female"
6 51.5 7.815 0.875 22 "female"
8 45 18.146 0.688 22 "female"
10 45 37.482 0.875 21 "female"
12 45 37.014 0.812 23 "female"
14 45 32.158 0.656 20 "female"
16 45.5 37.482 0.844 24 "female"
18 52.5 23.839 0.688 19 "female"
20 45 34.359 0.75 19 "female"
22 46 22.521 0.812 25 "male"
24 49.5 45 0.469 19 "female"
26 45 37.482 0.469 22 "female"
28 45.5 34.567 0.75 20 "male"
30 40.5 7.815 0.625 19 "female"
32 46.5 34.875 0.375 20 "male"
34 45 16.26 0.531 22 "female"
36 45 39.472 0.688 22 "female"
38 49 34.875 0.5 31 "female"
40 45 22.982 0.688 21 "female"
42 45.5 37.482 0.656 23 "male"
44 45 37.482 0.844 24 "female"
46 45 37.482 0.812 20 "female"
48 44 16.26 0.5 18 "male"
50 45 16.26 0.531 23 "female"
2 46 34.875 0.688 20 "male"
4 44.9 33.094 0.75 18 "female"
6 4.5 7.815 0.438 20 "male"
8 45 7.815 0.438 23 "female"
10 45 37.482 0.844 19 "female"
12 43 34.875 0.688 22 "female"
14 45 37.482 0.781 25 "female"
16 46.5 33.288 0.688 17 "female"
18 4.5 -7.815 0.531 24 "male"
20 45 32.158 0.562 20 "male"
22 45 7.815 0.688 22 "female"
24 45 45 0.375 22 "male"
26 45 7.815 0.531 20 "male"
28 45 45 0.438 21 "female"
30 45 36.444 0.688 18 "female"
32 42 34.875 0.531 23 "female"
34 46 25.835 0.594 20 "female"
36 45 45 0.5 24 "male"
38 45 7.815 0.531 21 "male"
40 44.5 37.482 0.688 18 "female"
42 52.5 20.395 0.375 20 "male"
44 45 23.839 0.5 21 "male"
46 45 45 0.531 36 "female"
48 45 22.58 0.688 19 "female"
50 45 37.482 0.531 25 "male"
2 47.5 23.839 0.656 22 "male"
4 45 22.19 0.281 22 "female"
6 29.5 18.88 0.5 25 "male"
8 45 37.482 0.5 23 "male"
10 45 16.26 0.688 22 "female"
12 39.5 7.815 0.688 19 "female"
14 45 30.844 0.688 25 "female"
16 46.5 25.301 0.5 20 "female"
18 45 37.482 0.781 20 "female"
20 49 34.875 0.188 20 "female"
22 42 34.875 0.406 25 "female"
24 44.5 34.875 0.469 25 "female"
26 45 25.423 0.531 35 "male"
28 43 34.875 0.531 19 "female"
30 45 45 0.531 22 "female"
32 46 37.482 0.344 22 "male"
34 43 7.815 0.656 20 "female"
36 46 25.003 0.688 20 "female"
38 35 7.815 0.281 21 "female"
40 45 37.482 0.531 24 "female"
42 30 7.815 0.469 20 "male"
44 45.5 36.444 0.25 20 "female"
46 45 36.643 0.781 33 "female"
48 45 7.815 0.531 27 "male"
50 45.5 25.807 0.375 24 "female"
