# Supplementary material for: Self-reliance crowds out group cooperation and increases wealth inequality
Source: Nat Commun. 2020 Oct 14;11:5161. doi: 10.1038/s41467-020-18896-6 (PMC7560835; doi:10.1038/s41467-020-18896-6)
Supplement: Supplementary file 3 — Source Data [file 41467_2020_18896_MOESM3_ESM.zip › source data/Fig3c.txt]

"group" "threshold" "endowment" "earnings_percent"
1 45 60 12.5
3 45 60 23.325
5 45 60 25
7 45 60 26.67
9 45 60 50
11 45 60 22.085
13 45 60 16.25
15 45 60 18.75
17 45 60 16.25
19 45 60 50
21 45 60 12.5
23 45 60 31.25
25 45 60 13.325
27 45 60 25
29 45 60 27.91
31 45 60 13.75
33 45 60 12.5
35 45 60 17.495
37 45 60 23.75
39 45 60 25
41 45 60 39.58
43 45 60 13.75
45 45 60 20
47 45 60 17.5
49 45 60 48.755
1 45 120 53.75
3 45 120 56.03
5 45 120 38.13
7 45 120 39.995
9 45 120 50
11 45 120 53.125
13 45 120 46.875
15 45 120 58.96
17 45 120 53.75
19 45 120 50
21 45 120 31.25
23 45 120 35.625
25 45 120 40.21
27 45 120 62.5
29 45 120 46.875
31 45 120 31.04
33 45 120 62.5
35 45 120 21.455
37 45 120 62.5
39 45 120 62.5
41 45 120 35.425
43 45 120 45.625
45 45 120 53.125
47 45 120 44.165
49 45 120 30.425
1 55 60 9.155
3 55 60 18.33
5 55 60 7.47
7 55 60 0
9 55 60 50
11 55 60 15.41
13 55 60 14.15
15 55 60 35.835
17 55 60 14.17
19 55 60 39.165
21 55 60 35.425
23 55 60 50
25 55 60 6.25
27 55 60 7.885
29 55 60 5.81
31 55 60 48.315
33 55 60 3.735
35 55 60 7.495
37 55 60 7.47
39 55 60 7.47
41 55 60 41.665
43 55 60 36.245
45 55 60 33.335
47 55 60 7.895
49 55 60 74.585
1 55 120 16.465
3 55 120 38.745
5 55 120 32.515
7 55 120 48.78
9 55 120 50
11 55 120 21.47
13 55 120 32.09
15 55 120 42.305
17 55 120 25.22
19 55 120 43.755
21 55 120 30.845
23 55 120 50
25 55 120 49.355
27 55 120 54.2
29 55 120 46.28
31 55 120 40.425
33 55 120 51.49
35 55 120 22.93
37 55 120 48.775
39 55 120 51.7
41 55 120 32.285
43 55 120 43.13
45 55 120 34.795
47 55 120 32.715
49 55 120 37.5
1 65 60 13.33
3 65 60 13.33
5 65 60 8.745
7 65 60 32.505
9 65 60 21.24
11 65 60 26.245
13 65 60 8.745
15 65 60 16.66
17 65 60 27.51
19 65 60 33.33
21 65 60 24.995
23 65 60 50
25 65 60 37.5
27 65 60 0
29 65 60 10.83
31 65 60 33.75
33 65 60 2.505
35 65 60 44.595
37 65 60 4.165
39 65 60 41.195
41 65 60 66.67
43 65 60 43.75
45 65 60 49.165
47 65 60 20
49 65 60 74.585
1 65 120 27.29
3 65 120 32.29
5 65 120 11.46
7 65 120 28.945
9 65 120 43.535
11 65 120 18.125
13 65 120 32.71
15 65 120 36.25
17 65 120 30.63
19 65 120 32.295
21 65 120 29.16
23 65 120 50
25 65 120 56.25
27 65 120 36.64
29 65 120 31.66
31 65 120 31.47
33 65 120 36.025
35 65 120 31.67
37 65 120 25.82
39 65 120 54.2
41 65 120 33.96
43 65 120 47.705
45 65 120 50
47 65 120 24.575
49 65 120 37.5
1 75 60 5.415
3 75 60 27.91
5 75 60 17.49
7 75 60 16.67
9 75 60 25.415
11 75 60 29.575
13 75 60 28.35
15 75 60 24.585
17 75 60 18.83
19 75 60 50
21 75 60 37.93
23 75 60 50
25 75 60 27.91
27 75 60 0
29 75 60 45.43
31 75 60 34.585
33 75 60 0
35 75 60 65.835
37 75 60 17.075
39 75 60 34.68
41 75 60 46.25
43 75 60 50
45 75 60 50
47 75 60 33.325
49 75 60 74.585
1 75 120 17.71
3 75 120 58.1
5 75 120 17.295
7 75 120 26.045
9 75 120 31.25
11 75 120 24.165
13 75 120 37.905
15 75 120 24.375
17 75 120 37.7
19 75 120 50
21 75 120 28.95
23 75 120 50
25 75 120 42.28
27 75 120 30.205
29 75 120 50.79
31 75 120 30.21
33 75 120 26.25
35 75 120 33.96
37 75 120 29.575
39 75 120 50.475
41 75 120 40.215
43 75 120 50
45 75 120 50
47 75 120 32.705
49 75 120 37.5
1 200 60 23.75
3 200 60 27.49
5 200 60 19.17
7 200 60 17.5
9 200 60 50
11 200 60 32.905
13 200 60 22.485
15 200 60 27.49
17 200 60 26.245
19 200 60 45
21 200 60 46.67
23 200 60 44.165
25 200 60 33
27 200 60 34.17
29 200 60 60
31 200 60 57.915
33 200 60 51.67
35 200 60 58.345
37 200 60 16.67
39 200 60 34.925
41 200 60 66.67
43 200 60 50
45 200 60 50
47 200 60 34.165
49 200 60 64.585
1 200 120 25.62
3 200 120 60.195
5 200 120 26.455
7 200 120 13.13
9 200 120 50
11 200 120 25.43
13 200 120 32.29
15 200 120 13.54
17 200 120 22.495
19 200 120 45
21 200 120 24.165
23 200 120 50.42
25 200 120 34.37
27 200 120 42.51
29 200 120 30
31 200 120 38.53
33 200 120 38.35
35 200 120 34.38
37 200 120 13.75
39 200 120 48.435
41 200 120 33.96
43 200 120 50
45 200 120 50
47 200 120 35
49 200 120 34.17
