# Supplementary material for: Self-reliance crowds out group cooperation and increases wealth inequality
Source: Nat Commun. 2020 Oct 14;11:5161. doi: 10.1038/s41467-020-18896-6 (PMC7560835; doi:10.1038/s41467-020-18896-6)
Supplement: Supplementary file 3 — Source Data [file 41467_2020_18896_MOESM3_ESM.zip › source data/SupplTable12.txt]

"group" "public" "SVO_angle" "risktaking" "age" "sex"
1 73 37.482 0 22 "male"
3 50.5 34.875 0.688 21 "female"
5 59.5 19.493 0.5 22 "female"
7 68 45 0.375 23 "female"
9 60 23.839 0.656 22 "male"
11 68.5 34.875 0.688 24 "female"
13 52.5 34.875 0.438 20 "female"
15 72.5 34.875 0.844 19 "female"
17 63 37.482 0.469 24 "female"
19 60 34.875 0.688 22 "female"
21 87 45 0.812 20 "male"
23 59 36.119 0.719 24 "female"
25 60.5 37.482 0.531 22 "male"
27 56.5 34.875 0.406 22 "female"
29 71 37.482 0.906 28 "female"
31 70.5 12.792 0.75 25 "female"
33 68 18.943 0.375 21 "female"
35 73.5 37.482 0.375 25 "female"
37 66.5 13.046 0.844 24 "male"
39 56 34.875 0.688 23 "female"
41 74.5 45 0.531 21 "female"
43 60 34.875 0.344 24 "female"
45 60 26.873 0.5 18 "female"
47 59 7.815 0.75 25 "female"
49 73.5 37.482 0.75 24 "male"
1 35 37.482 0.531 20 "male"
3 45 34.359 0.344 22 "female"
5 46 20.248 0.438 21 "female"
7 53 29.433 0.812 21 "male"
9 60 37.482 0.688 25 "female"
11 63 25.607 0.375 22 "male"
13 55 45.892 0.469 19 "female"
15 63 30.598 0.375 27 "male"
17 59.5 20.97 0.656 23 "female"
19 60.5 32.905 0.5 23 "female"
21 60 7.815 0.688 21 "male"
23 60 26.674 0.531 25 "female"
25 57 37.482 0.688 22 "male"
27 54.5 10.385 0.5 23 "female"
29 73 37.482 0.375 24 "female"
31 77 37.482 0.531 22 "female"
33 68 16.26 0.625 23 "female"
35 74 37.482 0.531 23 "male"
37 58 37.482 0.719 26 "female"
39 54.3 16.26 0.719 22 "female"
41 74 33.822 0.594 23 "female"
43 60 34.875 0.688 21 "female"
45 60 -5.462 0.219 24 "female"
47 60 37.896 0.688 25 "male"
49 73.5 34.875 0.625 23 "male"
