# Supplementary material for: Self-reliance crowds out group cooperation and increases wealth inequality
Source: Nat Commun. 2020 Oct 14;11:5161. doi: 10.1038/s41467-020-18896-6 (PMC7560835; doi:10.1038/s41467-020-18896-6)
Supplement: Supplementary file 3 — Source Data [file 41467_2020_18896_MOESM3_ESM.zip › source data/SupplTable13.txt]

"group" "public" "SVO_angle" "risktaking" "age" "sex"
1 41.125 37.482 0 22 "male"
3 51 34.875 0.688 21 "female"
5 42.375 19.493 0.5 22 "female"
7 47 45 0.375 23 "female"
9 60.25 23.839 0.656 22 "male"
11 49.75 34.875 0.688 24 "female"
13 26.375 34.875 0.438 20 "female"
15 48 34.875 0.844 19 "female"
17 43.75 37.482 0.469 24 "female"
19 57 34.875 0.688 22 "female"
21 87 45 0.812 20 "male"
23 57.625 36.119 0.719 24 "female"
25 35.25 37.482 0.531 22 "male"
27 3.5 34.875 0.406 22 "female"
29 33.875 37.482 0.906 28 "female"
31 40.5 12.792 0.75 25 "female"
33 1.5 18.943 0.375 21 "female"
35 64 37.482 0.375 25 "female"
37 26.25 13.046 0.844 24 "male"
39 27.625 34.875 0.688 23 "female"
41 66.125 45 0.531 21 "female"
43 54.25 34.875 0.344 24 "female"
45 49.625 26.873 0.5 18 "female"
47 33.375 7.815 0.75 25 "female"
49 74.5 37.482 0.75 24 "male"
1 26 37.482 0.531 20 "male"
3 46.125 34.359 0.344 22 "female"
5 27.5 20.248 0.438 21 "female"
7 29.25 29.433 0.812 21 "male"
9 54.75 37.482 0.688 25 "female"
11 40.5 25.607 0.375 22 "male"
13 46.375 45.892 0.469 19 "female"
15 35.25 30.598 0.375 27 "male"
17 36.625 20.97 0.656 23 "female"
19 62.625 32.905 0.5 23 "female"
21 20 7.815 0.688 21 "male"
23 57 26.674 0.531 25 "female"
25 31.9 37.482 0.688 22 "male"
27 7.875 10.385 0.5 23 "female"
29 44.025 37.482 0.375 24 "female"
31 75.25 37.482 0.531 22 "female"
33 21.125 16.26 0.625 23 "female"
35 60.625 37.482 0.531 23 "male"
37 18.375 37.482 0.719 26 "female"
39 27.6 16.26 0.719 22 "female"
41 67.625 33.822 0.594 23 "female"
43 40.5 34.875 0.688 21 "female"
45 44.625 -5.462 0.219 24 "female"
47 49.25 37.896 0.688 25 "male"
49 74.75 34.875 0.625 23 "male"
