# Supplementary material for: Self-reliance crowds out group cooperation and increases wealth inequality
Source: Nat Commun. 2020 Oct 14;11:5161. doi: 10.1038/s41467-020-18896-6 (PMC7560835; doi:10.1038/s41467-020-18896-6)
Supplement: Supplementary file 3 — Source Data [file 41467_2020_18896_MOESM3_ESM.zip › source data/SupplTable9.txt]

"group" "endowment" "public_percent" "dependence" "ID"
1 "60" 52.5 "all" "1_1"
11 "60" 42.51 "all" "1_11"
13 "60" 62.51 "all" "1_13"
15 "60" 23.35 "all" "1_15"
17 "60" 75 "all" "1_17"
19 "60" 50 "all" "1_19"
21 "60" 28.33 "all" "1_21"
23 "60" 55 "all" "1_23"
25 "60" 50 "all" "1_25"
27 "60" 62.5 "all" "1_27"
29 "60" 25.83 "all" "1_29"
3 "60" 100 "all" "1_3"
31 "60" 34.17 "all" "1_31"
33 "60" 32.49 "all" "1_33"
35 "60" 32.49 "all" "1_35"
37 "60" 33.3 "all" "1_37"
39 "60" 62.33 "all" "1_39"
41 "60" 25 "all" "1_41"
43 "60" 50 "all" "1_43"
45 "60" 50 "all" "1_45"
47 "60" 50 "all" "1_47"
49 "60" 27.5 "all" "1_49"
5 "60" 57.5 "all" "1_5"
7 "60" 21.66 "all" "1_7"
9 "60" 50 "all" "1_9"
1 "60" 50 "all" "2_1"
11 "60" 43.36 "all" "2_11"
13 "60" 58.35 "all" "2_13"
15 "60" 40.86 "all" "2_15"
17 "60" 19.19 "all" "2_17"
19 "60" 48.33 "all" "2_19"
21 "60" 41.66 "all" "2_21"
23 "60" 56.67 "all" "2_23"
25 "60" 56.16 "all" "2_25"
27 "60" 52.5 "all" "2_27"
29 "60" 26.66 "all" "2_29"
3 "60" 45.02 "all" "2_3"
31 "60" 50 "all" "2_31"
33 "60" 52.5 "all" "2_33"
35 "60" 36.65 "all" "2_35"
37 "60" 46.68 "all" "2_37"
39 "60" 59.49 "all" "2_39"
41 "60" 27.49 "all" "2_41"
43 "60" 50 "all" "2_43"
45 "60" 50 "all" "2_45"
47 "60" 48.33 "all" "2_47"
49 "60" 26.66 "all" "2_49"
5 "60" 57.49 "all" "2_5"
7 "60" 53.33 "all" "2_7"
9 "60" 50 "all" "2_9"
1 "120" 60.86 "all" "3_1"
11 "120" 57.07 "all" "3_11"
13 "120" 43.75 "all" "3_13"
15 "120" 60.42 "all" "3_15"
17 "120" 52.5 "all" "3_17"
19 "120" 50 "all" "3_19"
21 "120" 72.5 "all" "3_21"
23 "120" 49.16 "all" "3_23"
25 "120" 50.42 "all" "3_25"
27 "120" 47.08 "all" "3_27"
29 "120" 59.17 "all" "3_29"
3 "120" 42.11 "all" "3_3"
31 "120" 58.76 "all" "3_31"
33 "120" 56.65 "all" "3_33"
35 "120" 61.24 "all" "3_35"
37 "120" 55.43 "all" "3_37"
39 "120" 46.64 "all" "3_39"
41 "120" 62.08 "all" "3_41"
43 "120" 50 "all" "3_43"
45 "120" 50 "all" "3_45"
47 "120" 49.17 "all" "3_47"
49 "120" 61.24 "all" "3_49"
5 "120" 49.58 "all" "3_5"
7 "120" 56.66 "all" "3_7"
9 "120" 50 "all" "3_9"
1 "120" 29.16 "all" "4_1"
11 "120" 52.49 "all" "4_11"
13 "120" 45.85 "all" "4_13"
15 "120" 52.5 "all" "4_15"
17 "120" 49.6 "all" "4_17"
19 "120" 50.42 "all" "4_19"
21 "120" 50 "all" "4_21"
23 "120" 50 "all" "4_23"
25 "120" 47.51 "all" "4_25"
27 "120" 45.4 "all" "4_27"
29 "120" 60.83 "all" "4_29"
3 "120" 37.5 "all" "4_3"
31 "120" 64.18 "all" "4_31"
33 "120" 56.65 "all" "4_33"
35 "120" 61.66 "all" "4_35"
37 "120" 48.34 "all" "4_37"
39 "120" 45.24 "all" "4_39"
41 "120" 61.66 "all" "4_41"
43 "120" 50 "all" "4_43"
45 "120" 50 "all" "4_45"
47 "120" 50 "all" "4_47"
49 "120" 61.25 "all" "4_49"
5 "120" 38.34 "all" "4_5"
7 "120" 44.16 "all" "4_7"
9 "120" 50 "all" "4_9"
1 "60" 33.755 "none" "1_1"
11 "60" 25.835 "none" "1_11"
13 "60" 35.43 "none" "1_13"
15 "60" 27.5 "none" "1_15"
17 "60" 33.75 "none" "1_17"
19 "60" 50 "none" "1_19"
21 "60" 31.25 "none" "1_21"
23 "60" 42.5 "none" "1_23"
25 "60" 18.335 "none" "1_25"
27 "60" 3.335 "none" "1_27"
29 "60" 40.015 "none" "1_29"
3 "60" 100 "none" "1_3"
31 "60" 45.01 "none" "1_31"
33 "60" 34.58 "none" "1_33"
35 "60" 37.915 "none" "1_35"
37 "60" 0 "none" "1_37"
39 "60" 3.75 "none" "1_39"
41 "60" 22.09 "none" "1_41"
43 "60" 40 "none" "1_43"
45 "60" 29.58 "none" "1_45"
47 "60" 16.25 "none" "1_47"
49 "60" 27.915 "none" "1_49"
5 "60" 0 "none" "1_5"
7 "60" 29.155 "none" "1_7"
9 "60" 50 "none" "1_9"
1 "60" 47.17 "none" "2_1"
11 "60" 27.925 "none" "2_11"
13 "60" 43.34 "none" "2_13"
15 "60" 37.495 "none" "2_15"
17 "60" 40.825 "none" "2_17"
19 "60" 50.835 "none" "2_19"
21 "60" 39.985 "none" "2_21"
23 "60" 43.75 "none" "2_23"
25 "60" 18.775 "none" "2_25"
27 "60" 0 "none" "2_27"
29 "60" 37.92 "none" "2_29"
3 "60" 46.675 "none" "2_3"
31 "60" 31.26 "none" "2_31"
33 "60" 4.165 "none" "2_33"
35 "60" 30.825 "none" "2_35"
37 "60" 11.665 "none" "2_37"
39 "60" 1.665 "none" "2_39"
41 "60" 52.92 "none" "2_41"
43 "60" 32.5 "none" "2_43"
45 "60" 25.83 "none" "2_45"
47 "60" 19.17 "none" "2_47"
49 "60" 34.995 "none" "2_49"
5 "60" 7.915 "none" "2_5"
7 "60" 52.51 "none" "2_7"
9 "60" 50 "none" "2_9"
1 "120" 27.295 "none" "3_1"
11 "120" 29.59 "none" "3_11"
13 "120" 15.005 "none" "3_13"
15 "120" 27.5 "none" "3_15"
17 "120" 32.085 "none" "3_17"
19 "120" 45 "none" "3_19"
21 "120" 84.165 "none" "3_21"
23 "120" 46.04 "none" "3_23"
25 "120" 11.66 "none" "3_25"
27 "120" 0 "none" "3_27"
29 "120" 17.095 "none" "3_29"
3 "120" 40.645 "none" "3_3"
31 "120" 28.535 "none" "3_31"
33 "120" 0 "none" "3_33"
35 "120" 48.96 "none" "3_35"
37 "120" 0 "none" "3_37"
39 "120" 2.5 "none" "3_39"
41 "120" 51.655 "none" "3_41"
43 "120" 40.835 "none" "3_43"
45 "120" 32.705 "none" "3_45"
47 "120" 9.16 "none" "3_47"
49 "120" 61.66 "none" "3_49"
5 "120" 25.615 "none" "3_5"
7 "120" 22.29 "none" "3_7"
9 "120" 50 "none" "3_9"
1 "120" 19.37 "none" "4_1"
11 "120" 19.995 "none" "4_11"
13 "120" 30.41 "none" "4_13"
15 "120" 23.11 "none" "4_15"
17 "120" 15.625 "none" "4_17"
19 "120" 51.665 "none" "4_19"
21 "120" 8.33 "none" "4_21"
23 "120" 45 "none" "4_23"
25 "120" 11.92 "none" "4_25"
27 "120" 0 "none" "4_27"
29 "120" 28.32 "none" "4_29"
3 "120" 37.505 "none" "4_3"
31 "120" 58.955 "none" "4_31"
33 "120" 2.29 "none" "4_33"
35 "120" 42.71 "none" "4_35"
37 "120" 4.795 "none" "4_37"
39 "120" 0 "none" "4_39"
41 "120" 54.6 "none" "4_41"
43 "120" 20 "none" "4_43"
45 "120" 24.375 "none" "4_45"
47 "120" 33.535 "none" "4_47"
49 "120" 62.075 "none" "4_49"
5 "120" 10.42 "none" "4_5"
7 "120" 20.63 "none" "4_7"
9 "120" 50 "none" "4_9"
1 "60" 64.6 "poor" "1_1"
11 "60" 54.175 "poor" "1_11"
13 "60" 57.905 "poor" "1_13"
15 "60" 58.75 "poor" "1_15"
17 "60" 75 "poor" "1_17"
19 "60" 49.585 "poor" "1_19"
21 "60" 48.74 "poor" "1_21"
23 "60" 50 "poor" "1_23"
25 "60" 51.665 "poor" "1_25"
27 "60" 62.1 "poor" "1_27"
29 "60" 59.66 "poor" "1_29"
3 "60" 98.335 "poor" "1_3"
31 "60" 49.99 "poor" "1_31"
33 "60" 56.25 "poor" "1_33"
35 "60" 28.325 "poor" "1_35"
37 "60" 60.01 "poor" "1_37"
39 "60" 60.15 "poor" "1_39"
41 "60" 31.245 "poor" "1_41"
43 "60" 50 "poor" "1_43"
45 "60" 50 "poor" "1_45"
47 "60" 50.005 "poor" "1_47"
49 "60" 25 "poor" "1_49"
5 "60" 65.025 "poor" "1_5"
7 "60" 35.815 "poor" "1_7"
9 "60" 61.675 "poor" "1_9"
1 "60" 37.91 "poor" "2_1"
11 "60" 50.015 "poor" "2_11"
13 "60" 77.085 "poor" "2_13"
15 "60" 57.925 "poor" "2_15"
17 "60" 45.32 "poor" "2_17"
19 "60" 50.42 "poor" "2_19"
21 "60" 44.99 "poor" "2_21"
23 "60" 50 "poor" "2_23"
25 "60" 73.755 "poor" "2_25"
27 "60" 80.43 "poor" "2_27"
29 "60" 65.325 "poor" "2_29"
3 "60" 47.93 "poor" "2_3"
31 "60" 49.595 "poor" "2_31"
33 "60" 77.9 "poor" "2_33"
35 "60" 30.825 "poor" "2_35"
37 "60" 67.915 "poor" "2_37"
39 "60" 58.06 "poor" "2_39"
41 "60" 41.665 "poor" "2_41"
43 "60" 52.085 "poor" "2_43"
45 "60" 50.835 "poor" "2_45"
47 "60" 48.75 "poor" "2_47"
49 "60" 25.83 "poor" "2_49"
5 "60" 66.69 "poor" "2_5"
7 "60" 48.335 "poor" "2_7"
9 "60" 64.585 "poor" "2_9"
1 "120" 41.23 "poor" "3_1"
11 "120" 53.32 "poor" "3_11"
13 "120" 28.96 "poor" "3_13"
15 "120" 52.5 "poor" "3_15"
17 "120" 40.835 "poor" "3_17"
19 "120" 50 "poor" "3_19"
21 "120" 60.83 "poor" "3_21"
23 "120" 50 "poor" "3_23"
25 "120" 47.09 "poor" "3_25"
27 "120" 5.835 "poor" "3_27"
29 "120" 39.385 "poor" "3_29"
3 "120" 44.38 "poor" "3_3"
31 "120" 38.95 "poor" "3_31"
33 "120" 2.5 "poor" "3_33"
35 "120" 57.705 "poor" "3_35"
37 "120" 43.755 "poor" "3_37"
39 "120" 43.51 "poor" "3_39"
41 "120" 58.535 "poor" "3_41"
43 "120" 49.585 "poor" "3_43"
45 "120" 50 "poor" "3_45"
47 "120" 46.465 "poor" "3_47"
49 "120" 62.5 "poor" "3_49"
5 "120" 45 "poor" "3_5"
7 "120" 56.04 "poor" "3_7"
9 "120" 50.415 "poor" "3_9"
1 "120" 23.96 "poor" "4_1"
11 "120" 47.5 "poor" "4_11"
13 "120" 46.88 "poor" "4_13"
15 "120" 35.62 "poor" "4_15"
17 "120" 45.41 "poor" "4_17"
19 "120" 52.705 "poor" "4_19"
21 "120" 25.01 "poor" "4_21"
23 "120" 50 "poor" "4_23"
25 "120" 41.26 "poor" "4_25"
27 "120" 13.13 "poor" "4_27"
29 "120" 45.04 "poor" "4_29"
3 "120" 39.395 "poor" "4_3"
31 "120" 66.455 "poor" "4_31"
33 "120" 32.92 "poor" "4_33"
35 "120" 58.325 "poor" "4_35"
37 "120" 25.85 "poor" "4_37"
39 "120" 45.98 "poor" "4_39"
41 "120" 58.125 "poor" "4_41"
43 "120" 47.5 "poor" "4_43"
45 "120" 50 "poor" "4_45"
47 "120" 48.545 "poor" "4_47"
49 "120" 62.5 "poor" "4_49"
5 "120" 35.42 "poor" "4_5"
7 "120" 28.13 "poor" "4_7"
9 "120" 41.255 "poor" "4_9"
