# Supplementary material for: Self-reliance crowds out group cooperation and increases wealth inequality
Source: Nat Commun. 2020 Oct 14;11:5161. doi: 10.1038/s41467-020-18896-6 (PMC7560835; doi:10.1038/s41467-020-18896-6)
Supplement: Supplementary file 3 — Source Data [file 41467_2020_18896_MOESM3_ESM.zip › source data/SupplTable8.txt]

"group" "endowment" "earnings_percent" "ID" "dependence_level"
1 "60" 22.5 "1_1" 0
2 "90" 39.44 "1_2" 0
3 "60" 0 "1_3" 0
4 "90" 45 "1_4" 0
5 "60" 18.33 "1_5" 0
6 "90" 9.44 "1_6" 0
7 "60" 21.67 "1_7" 0
8 "90" 50 "1_8" 0
9 "60" 50 "1_9" 0
10 "90" 50 "1_10" 0
11 "60" 32.49 "1_11" 0
12 "90" 29.43 "1_12" 0
13 "60" 19.98 "1_13" 0
14 "90" 50 "1_14" 0
15 "60" 31.66 "1_15" 0
16 "90" 22.23 "1_16" 0
17 "60" 12.5 "1_17" 0
18 "90" 3.33 "1_18" 0
19 "60" 45 "1_19" 0
20 "90" 49.44 "1_20" 0
21 "60" 50 "1_21" 0
22 "90" 35 "1_22" 0
23 "60" 45 "1_23" 0
24 "90" 38.33 "1_24" 0
25 "60" 35 "1_25" 0
26 "90" 50 "1_26" 0
27 "60" 30.84 "1_27" 0
28 "90" 45 "1_28" 0
29 "60" 60 "1_29" 0
30 "90" 45 "1_30" 0
31 "60" 65.83 "1_31" 0
32 "90" 39.44 "1_32" 0
33 "60" 60.84 "1_33" 0
34 "90" 28.55 "1_34" 0
35 "60" 60.01 "1_35" 0
36 "90" 50 "1_36" 0
37 "60" 20.01 "1_37" 0
38 "90" 29.43 "1_38" 0
39 "60" 34.34 "1_39" 0
40 "90" 45 "1_40" 0
41 "60" 67.5 "1_41" 0
42 "90" 29.97 "1_42" 0
43 "60" 50 "1_43" 0
44 "90" 50 "1_44" 0
45 "60" 50 "1_45" 0
46 "90" 50 "1_46" 0
47 "60" 33.33 "1_47" 0
48 "90" 40 "1_48" 0
49 "60" 62.5 "1_49" 0
50 "90" 50 "1_50" 0
1 "60" 25 "2_1" 0
2 "90" 39.44 "2_2" 0
3 "60" 54.98 "2_3" 0
4 "90" 44.44 "2_4" 0
5 "60" 20.01 "2_5" 0
6 "90" 5.56 "2_6" 0
7 "60" 13.33 "2_7" 0
8 "90" 50 "2_8" 0
9 "60" 50 "2_9" 0
10 "90" 50 "2_10" 0
11 "60" 33.32 "2_11" 0
12 "90" 45 "2_12" 0
13 "60" 24.99 "2_13" 0
14 "90" 50 "2_14" 0
15 "60" 23.32 "2_15" 0
16 "90" 19.44 "2_16" 0
17 "60" 39.99 "2_17" 0
18 "90" 3.33 "2_18" 0
19 "60" 45 "2_19" 0
20 "90" 50 "2_20" 0
21 "60" 43.34 "2_21" 0
22 "90" 30 "2_22" 0
23 "60" 43.33 "2_23" 0
24 "90" 33.31 "2_24" 0
25 "60" 31 "2_25" 0
26 "90" 50 "2_26" 0
27 "60" 37.5 "2_27" 0
28 "90" 45 "2_28" 0
29 "60" 60 "2_29" 0
30 "90" 45 "2_30" 0
31 "60" 50 "2_31" 0
32 "90" 38.32 "2_32" 0
33 "60" 42.5 "2_33" 0
34 "90" 30 "2_34" 0
35 "60" 56.68 "2_35" 0
36 "90" 50 "2_36" 0
37 "60" 13.33 "2_37" 0
38 "90" 30.53 "2_38" 0
39 "60" 35.51 "2_39" 0
40 "90" 45 "2_40" 0
41 "60" 65.84 "2_41" 0
42 "90" 34.44 "2_42" 0
43 "60" 50 "2_43" 0
44 "90" 50 "2_44" 0
45 "60" 50 "2_45" 0
46 "90" 50 "2_46" 0
47 "60" 35 "2_47" 0
48 "90" 40 "2_48" 0
49 "60" 66.67 "2_49" 0
50 "90" 50 "2_50" 0
1 "120" 16.65 "3_1" 0
2 "90" 38.88 "3_2" 0
3 "120" 57.89 "3_3" 0
4 "90" 45 "3_4" 0
5 "120" 22.92 "3_5" 0
6 "90" 15 "3_6" 0
7 "120" 10.84 "3_7" 0
8 "90" 50 "3_8" 0
9 "120" 50 "3_9" 0
10 "90" 50 "3_10" 0
11 "120" 24.18 "3_11" 0
12 "90" 46.12 "3_12" 0
13 "120" 32.09 "3_13" 0
14 "90" 50 "3_14" 0
15 "120" 10.41 "3_15" 0
16 "90" 18.88 "3_16" 0
17 "120" 21.25 "3_17" 0
18 "90" 8.33 "3_18" 0
19 "120" 45 "3_19" 0
20 "90" 50 "3_20" 0
21 "120" 13.33 "3_21" 0
22 "90" 35 "3_22" 0
23 "120" 50.84 "3_23" 0
24 "90" 40 "3_24" 0
25 "120" 33.74 "3_25" 0
26 "90" 50 "3_26" 0
27 "120" 41.67 "3_27" 0
28 "90" 45 "3_28" 0
29 "120" 30 "3_29" 0
30 "90" 45 "3_30" 0
31 "120" 41.24 "3_31" 0
32 "90" 40.56 "3_32" 0
33 "120" 38.35 "3_33" 0
34 "90" 27.88 "3_34" 0
35 "120" 34.59 "3_35" 0
36 "90" 50 "3_36" 0
37 "120" 13.33 "3_37" 0
38 "90" 35 "3_38" 0
39 "120" 48.36 "3_39" 0
40 "90" 45 "3_40" 0
41 "120" 33.75 "3_41" 0
42 "90" 27.23 "3_42" 0
43 "120" 50 "3_43" 0
44 "90" 50 "3_44" 0
45 "120" 50 "3_45" 0
46 "90" 50 "3_46" 0
47 "120" 35 "3_47" 0
48 "90" 40 "3_48" 0
49 "120" 34.59 "3_49" 0
50 "90" 50 "3_50" 0
1 "120" 34.59 "4_1" 0
2 "90" 35 "4_2" 0
3 "120" 62.5 "4_3" 0
4 "90" 45 "4_4" 0
5 "120" 29.99 "4_5" 0
6 "90" 5.56 "4_6" 0
7 "120" 15.42 "4_7" 0
8 "90" 50 "4_8" 0
9 "120" 50 "4_9" 0
10 "90" 50 "4_10" 0
11 "120" 26.68 "4_11" 0
12 "90" 49.45 "4_12" 0
13 "120" 32.49 "4_13" 0
14 "90" 50 "4_14" 0
15 "120" 16.67 "4_15" 0
16 "90" 18.33 "4_16" 0
17 "120" 23.74 "4_17" 0
18 "90" 5 "4_18" 0
19 "120" 45 "4_19" 0
20 "90" 45.55 "4_20" 0
21 "120" 35 "4_21" 0
22 "90" 36.67 "4_22" 0
23 "120" 50 "4_23" 0
24 "90" 40 "4_24" 0
25 "120" 35 "4_25" 0
26 "90" 50 "4_26" 0
27 "120" 43.35 "4_27" 0
28 "90" 45 "4_28" 0
29 "120" 30 "4_29" 0
30 "90" 45 "4_30" 0
31 "120" 35.82 "4_31" 0
32 "90" 39.44 "4_32" 0
33 "120" 38.35 "4_33" 0
34 "90" 30.56 "4_34" 0
35 "120" 34.17 "4_35" 0
36 "90" 48.88 "4_36" 0
37 "120" 14.17 "4_37" 0
38 "90" 42.77 "4_38" 0
39 "120" 48.51 "4_39" 0
40 "90" 45 "4_40" 0
41 "120" 34.17 "4_41" 0
42 "90" 46.69 "4_42" 0
43 "120" 50 "4_43" 0
44 "90" 49.44 "4_44" 0
45 "120" 50 "4_45" 0
46 "90" 50 "4_46" 0
47 "120" 35 "4_47" 0
48 "90" 40 "4_48" 0
49 "120" 33.75 "4_49" 0
50 "90" 49.44 "4_50" 0
1 "60" 3.33 "1_1" 1
2 "90" 44.44 "1_2" 1
3 "60" 0 "1_3" 1
4 "90" 48.88 "1_4" 1
5 "60" 16.66 "1_5" 1
6 "90" 12.25 "1_6" 1
7 "60" 20.01 "1_7" 1
8 "90" 46.67 "1_8" 1
9 "60" 27.5 "1_9" 1
10 "90" 45 "1_10" 1
11 "60" 26.66 "1_11" 1
12 "90" 14.43 "1_12" 1
13 "60" 29.19 "1_13" 1
14 "90" 50 "1_14" 1
15 "60" 25 "1_15" 1
16 "90" 41.11 "1_16" 1
17 "60" 15 "1_17" 1
18 "90" 50 "1_18" 1
19 "60" 50 "1_19" 1
20 "90" 50 "1_20" 1
21 "60" 37.51 "1_21" 1
22 "90" 45 "1_22" 1
23 "60" 50 "1_23" 1
24 "90" 50 "1_24" 1
25 "60" 33.33 "1_25" 1
26 "90" 42.23 "1_26" 1
27 "60" 0 "1_27" 1
28 "90" 17.22 "1_28" 1
29 "60" 46.51 "1_29" 1
30 "90" 50 "1_30" 1
31 "60" 35.84 "1_31" 1
32 "90" 43.33 "1_32" 1
33 "60" 0 "1_33" 1
34 "90" 29.67 "1_34" 1
35 "60" 66.67 "1_35" 1
36 "90" 29.99 "1_36" 1
37 "60" 18.32 "1_37" 1
38 "90" 50 "1_38" 1
39 "60" 35.51 "1_39" 1
40 "90" 45 "1_40" 1
41 "60" 55.84 "1_41" 1
42 "90" 37.77 "1_42" 1
43 "60" 50 "1_43" 1
44 "90" 50 "1_44" 1
45 "60" 50 "1_45" 1
46 "90" 37.22 "1_46" 1
47 "60" 33.32 "1_47" 1
48 "90" 50 "1_48" 1
49 "60" 75 "1_49" 1
50 "90" 15 "1_50" 1
1 "60" 7.5 "2_1" 1
2 "90" 45 "2_2" 1
3 "60" 55.82 "2_3" 1
4 "90" 48.33 "2_4" 1
5 "60" 18.32 "2_5" 1
6 "90" 16.7 "2_6" 1
7 "60" 13.33 "2_7" 1
8 "90" 45 "2_8" 1
9 "60" 23.33 "2_9" 1
10 "90" 43.33 "2_10" 1
11 "60" 32.49 "2_11" 1
12 "90" 36.67 "2_12" 1
13 "60" 27.51 "2_13" 1
14 "90" 50 "2_14" 1
15 "60" 24.17 "2_15" 1
16 "90" 39.44 "2_16" 1
17 "60" 22.66 "2_17" 1
18 "90" 49.44 "2_18" 1
19 "60" 50 "2_19" 1
20 "90" 50 "2_20" 1
21 "60" 38.35 "2_21" 1
22 "90" 46.67 "2_22" 1
23 "60" 50 "2_23" 1
24 "90" 49.44 "2_24" 1
25 "60" 22.49 "2_25" 1
26 "90" 38.88 "2_26" 1
27 "60" 0 "2_27" 1
28 "90" 16.1 "2_28" 1
29 "60" 44.35 "2_29" 1
30 "90" 50 "2_30" 1
31 "60" 33.33 "2_31" 1
32 "90" 45 "2_32" 1
33 "60" 0 "2_33" 1
34 "90" 30 "2_34" 1
35 "60" 65 "2_35" 1
36 "90" 31.66 "2_36" 1
37 "60" 15.83 "2_37" 1
38 "90" 46.67 "2_38" 1
39 "60" 33.85 "2_39" 1
40 "90" 45 "2_40" 1
41 "60" 36.66 "2_41" 1
42 "90" 40 "2_42" 1
43 "60" 50 "2_43" 1
44 "90" 50 "2_44" 1
45 "60" 50 "2_45" 1
46 "90" 41.11 "2_46" 1
47 "60" 33.33 "2_47" 1
48 "90" 50 "2_48" 1
49 "60" 74.17 "2_49" 1
50 "90" 26.67 "2_50" 1
1 "120" 15.42 "3_1" 1
2 "90" 45 "3_2" 1
3 "120" 58.31 "3_3" 1
4 "90" 48.33 "3_4" 1
5 "120" 12.92 "3_5" 1
6 "90" 10.02 "3_6" 1
7 "120" 23.34 "3_7" 1
8 "90" 44.44 "3_8" 1
9 "120" 28.75 "3_9" 1
10 "90" 45 "3_10" 1
11 "120" 15.42 "3_11" 1
12 "90" 32.22 "3_12" 1
13 "120" 40.81 "3_13" 1
14 "90" 50 "3_14" 1
15 "120" 20 "3_15" 1
16 "90" 38.88 "3_16" 1
17 "120" 39.99 "3_17" 1
18 "90" 50 "3_18" 1
19 "120" 50 "3_19" 1
20 "90" 50 "3_20" 1
21 "120" 18.75 "3_21" 1
22 "90" 45 "3_22" 1
23 "120" 50 "3_23" 1
24 "90" 50 "3_24" 1
25 "120" 41.24 "3_25" 1
26 "90" 39.44 "3_26" 1
27 "120" 30.41 "3_27" 1
28 "90" 13.88 "3_28" 1
29 "120" 50.83 "3_29" 1
30 "90" 50 "3_30" 1
31 "120" 34.59 "3_31" 1
32 "90" 46.67 "3_32" 1
33 "120" 33.75 "3_33" 1
34 "90" 30 "3_34" 1
35 "120" 33.75 "3_35" 1
36 "90" 29.99 "3_36" 1
37 "120" 30.83 "3_37" 1
38 "90" 50 "3_38" 1
39 "120" 52.53 "3_39" 1
40 "90" 45 "3_40" 1
41 "120" 40.43 "3_41" 1
42 "90" 36.11 "3_42" 1
43 "120" 50 "3_43" 1
44 "90" 50 "3_44" 1
45 "120" 50 "3_45" 1
46 "90" 40 "3_46" 1
47 "120" 34.58 "3_47" 1
48 "90" 50 "3_48" 1
49 "120" 37.5 "3_49" 1
50 "90" 25 "3_50" 1
1 "120" 20 "4_1" 1
2 "90" 41.66 "4_2" 1
3 "120" 57.89 "4_3" 1
4 "90" 47.77 "4_4" 1
5 "120" 21.67 "4_5" 1
6 "90" 15.59 "4_6" 1
7 "120" 28.75 "4_7" 1
8 "90" 45 "4_8" 1
9 "120" 33.75 "4_9" 1
10 "90" 45 "4_10" 1
11 "120" 32.91 "4_11" 1
12 "90" 35.56 "4_12" 1
13 "120" 35 "4_13" 1
14 "90" 50 "4_14" 1
15 "120" 28.75 "4_15" 1
16 "90" 40 "4_16" 1
17 "120" 35.41 "4_17" 1
18 "90" 50 "4_18" 1
19 "120" 50 "4_19" 1
20 "90" 50 "4_20" 1
21 "120" 39.15 "4_21" 1
22 "90" 45 "4_22" 1
23 "120" 50 "4_23" 1
24 "90" 50 "4_24" 1
25 "120" 43.32 "4_25" 1
26 "90" 36.11 "4_26" 1
27 "120" 30 "4_27" 1
28 "90" 16.68 "4_28" 1
29 "120" 50.75 "4_29" 1
30 "90" 50 "4_30" 1
31 "120" 25.83 "4_31" 1
32 "90" 45 "4_32" 1
33 "120" 18.75 "4_33" 1
34 "90" 31.67 "4_34" 1
35 "120" 34.17 "4_35" 1
36 "90" 35.02 "4_36" 1
37 "120" 28.32 "4_37" 1
38 "90" 50 "4_38" 1
39 "120" 48.42 "4_39" 1
40 "90" 45 "4_40" 1
41 "120" 40 "4_41" 1
42 "90" 37.78 "4_42" 1
43 "120" 50 "4_43" 1
44 "90" 50 "4_44" 1
45 "120" 50 "4_45" 1
46 "90" 39.45 "4_46" 1
47 "120" 30.83 "4_47" 1
48 "90" 50 "4_48" 1
49 "120" 37.5 "4_49" 1
50 "90" 28.35 "4_50" 1
1 "60" 9.99 "1_1" 2
2 "90" 50 "1_2" 2
3 "60" 0 "1_3" 2
4 "90" 20.56 "1_4" 2
5 "60" 9.99 "1_5" 2
6 "90" 27.8 "1_6" 2
7 "60" 35.01 "1_7" 2
8 "90" 28.34 "1_8" 2
9 "60" 19.15 "1_9" 2
10 "90" 16.68 "1_10" 2
11 "60" 25.83 "1_11" 2
12 "90" 0 "1_12" 2
13 "60" 13.32 "1_13" 2
14 "90" 27.8 "1_14" 2
15 "60" 13.34 "1_15" 2
16 "90" 35.56 "1_16" 2
17 "60" 15 "1_17" 2
18 "90" 22.24 "1_18" 2
19 "60" 35 "1_19" 2
20 "90" 13.9 "1_20" 2
21 "60" 23.33 "1_21" 2
22 "90" 47.78 "1_22" 2
23 "60" 50 "1_23" 2
24 "90" 40 "1_24" 2
25 "60" 50 "1_25" 2
26 "90" 45 "1_26" 2
27 "60" 0 "1_27" 2
28 "90" 19.46 "1_28" 2
29 "60" 11.66 "1_29" 2
30 "90" 35 "1_30" 2
31 "60" 30.01 "1_31" 2
32 "90" 50 "1_32" 2
33 "60" 0 "1_33" 2
34 "90" 50 "1_34" 2
35 "60" 44.18 "1_35" 2
36 "90" 13.32 "1_36" 2
37 "60" 5 "1_37" 2
38 "90" 8.34 "1_38" 2
39 "60" 40.69 "1_39" 2
40 "90" 50 "1_40" 2
41 "60" 67.5 "1_41" 2
42 "90" 26.64 "1_42" 2
43 "60" 45 "1_43" 2
44 "90" 29.44 "1_44" 2
45 "60" 50 "1_45" 2
46 "90" 44.44 "1_46" 2
47 "60" 20 "1_47" 2
48 "90" 50 "1_48" 2
49 "60" 75 "1_49" 2
50 "90" 10.56 "1_50" 2
1 "60" 16.67 "2_1" 2
2 "90" 49.44 "2_2" 2
3 "60" 26.66 "2_3" 2
4 "90" 15 "2_4" 2
5 "60" 7.5 "2_5" 2
6 "90" 27.8 "2_6" 2
7 "60" 30 "2_7" 2
8 "90" 28.34 "2_8" 2
9 "60" 23.33 "2_9" 2
10 "90" 21.68 "2_10" 2
11 "60" 26.66 "2_11" 2
12 "90" 22.24 "2_12" 2
13 "60" 4.17 "2_13" 2
14 "90" 20.02 "2_14" 2
15 "60" 19.98 "2_15" 2
16 "90" 28.88 "2_16" 2
17 "60" 40.02 "2_17" 2
18 "90" 22.24 "2_18" 2
19 "60" 31.66 "2_19" 2
20 "90" 22.24 "2_20" 2
21 "60" 26.66 "2_21" 2
22 "90" 45 "2_22" 2
23 "60" 50 "2_23" 2
24 "90" 36.11 "2_24" 2
25 "60" 25 "2_25" 2
26 "90" 45 "2_26" 2
27 "60" 0 "2_27" 2
28 "90" 25.02 "2_28" 2
29 "60" 10 "2_29" 2
30 "90" 35 "2_30" 2
31 "60" 37.49 "2_31" 2
32 "90" 50 "2_32" 2
33 "60" 5.01 "2_33" 2
34 "90" 50 "2_34" 2
35 "60" 45.01 "2_35" 2
36 "90" 16.1 "2_36" 2
37 "60" 3.33 "2_37" 2
38 "90" 25.02 "2_38" 2
39 "60" 41.7 "2_39" 2
40 "90" 50 "2_40" 2
41 "60" 65.84 "2_41" 2
42 "90" 40 "2_42" 2
43 "60" 42.5 "2_43" 2
44 "90" 28.33 "2_44" 2
45 "60" 48.33 "2_45" 2
46 "90" 45 "2_46" 2
47 "60" 20 "2_47" 2
48 "90" 50 "2_48" 2
49 "60" 74.17 "2_49" 2
50 "90" 18.9 "2_50" 2
1 "120" 25.41 "3_1" 2
2 "90" 50 "3_2" 2
3 "120" 24.59 "3_3" 2
4 "90" 15 "3_4" 2
5 "120" 8.75 "3_5" 2
6 "90" 27.8 "3_6" 2
7 "120" 15.41 "3_7" 2
8 "90" 34.45 "3_8" 2
9 "120" 39.17 "3_9" 2
10 "90" 27.8 "3_10" 2
11 "120" 7.92 "3_11" 2
12 "90" 18.35 "3_12" 2
13 "120" 41.25 "3_13" 2
14 "90" 27.8 "3_14" 2
15 "120" 29.58 "3_15" 2
16 "90" 37.22 "3_16" 2
17 "120" 30.42 "3_17" 2
18 "90" 27.8 "3_18" 2
19 "120" 35 "3_19" 2
20 "90" 25.02 "3_20" 2
21 "120" 12.92 "3_21" 2
22 "90" 45 "3_22" 2
23 "120" 50 "3_23" 2
24 "90" 40 "3_24" 2
25 "120" 50 "3_25" 2
26 "90" 45 "3_26" 2
27 "120" 45.8 "3_27" 2
28 "90" 16.68 "3_28" 2
29 "120" 36.65 "3_29" 2
30 "90" 43.34 "3_30" 2
31 "120" 42.93 "3_31" 2
32 "90" 50 "3_32" 2
33 "120" 45.8 "3_33" 2
34 "90" 49.67 "3_34" 2
35 "120" 31.25 "3_35" 2
36 "90" 13.32 "3_36" 2
37 "120" 17.07 "3_37" 2
38 "90" 0 "3_38" 2
39 "120" 54.2 "3_39" 2
40 "90" 50 "3_40" 2
41 "120" 33.75 "3_41" 2
42 "90" 35.52 "3_42" 2
43 "120" 45.83 "3_43" 2
44 "90" 31.67 "3_44" 2
45 "120" 50 "3_45" 2
46 "90" 45 "3_46" 2
47 "120" 26.24 "3_47" 2
48 "90" 50 "3_48" 2
49 "120" 37.5 "3_49" 2
50 "90" 13.34 "3_50" 2
1 "120" 29.17 "4_1" 2
2 "90" 50 "4_2" 2
3 "120" 39.99 "4_3" 2
4 "90" 27.24 "4_4" 2
5 "120" 14.17 "4_5" 2
6 "90" 27.8 "4_6" 2
7 "120" 42.48 "4_7" 2
8 "90" 31.68 "4_8" 2
9 "120" 47.9 "4_9" 2
10 "90" 27.8 "4_10" 2
11 "120" 28.33 "4_11" 2
12 "90" 11.12 "4_12" 2
13 "120" 24.17 "4_13" 2
14 "90" 26.69 "4_14" 2
15 "120" 42.92 "4_15" 2
16 "90" 36.12 "4_16" 2
17 "120" 30.84 "4_17" 2
18 "90" 19.46 "4_18" 2
19 "120" 29.59 "4_19" 2
20 "90" 25.58 "4_20" 2
21 "120" 45.4 "4_21" 2
22 "90" 45 "4_22" 2
23 "120" 50 "4_23" 2
24 "90" 42.78 "4_24" 2
25 "120" 62.5 "4_25" 2
26 "90" 45 "4_26" 2
27 "120" 27.48 "4_27" 2
28 "90" 19.46 "4_28" 2
29 "120" 26.67 "4_29" 2
30 "90" 35 "4_30" 2
31 "120" 20.01 "4_31" 2
32 "90" 50 "4_32" 2
33 "120" 26.25 "4_33" 2
34 "90" 50 "4_34" 2
35 "120" 32.09 "4_35" 2
36 "90" 25.02 "4_36" 2
37 "120" 34.57 "4_37" 2
38 "90" 11.12 "4_38" 2
39 "120" 54.2 "4_39" 2
40 "90" 50 "4_40" 2
41 "120" 34.17 "4_41" 2
42 "90" 57.76 "4_42" 2
43 "120" 49.58 "4_43" 2
44 "90" 27.22 "4_44" 2
45 "120" 50 "4_45" 2
46 "90" 44.45 "4_46" 2
47 "120" 22.91 "4_47" 2
48 "90" 50 "4_48" 2
49 "120" 37.5 "4_49" 2
50 "90" 27.24 "4_50" 2
1 "60" 9.99 "1_1" 3
2 "90" 31.12 "1_2" 3
3 "60" 0 "1_3" 3
4 "90" 27.78 "1_4" 3
5 "60" 8.3 "1_5" 3
6 "90" 38.9 "1_6" 3
7 "60" 0 "1_7" 3
8 "90" 48.89 "1_8" 3
9 "60" 50 "1_9" 3
10 "90" 35.01 "1_10" 3
11 "60" 12.49 "1_11" 3
12 "90" 1.11 "1_12" 3
13 "60" 15.81 "1_13" 3
14 "90" 45.56 "1_14" 3
15 "60" 40.83 "1_15" 3
16 "90" 40.56 "1_16" 3
17 "60" 8.33 "1_17" 3
18 "90" 35.01 "1_18" 3
19 "60" 40 "1_19" 3
20 "90" 35.01 "1_20" 3
21 "60" 38.33 "1_21" 3
22 "90" 50 "1_22" 3
23 "60" 50 "1_23" 3
24 "90" 29.45 "1_24" 3
25 "60" 6.64 "1_25" 3
26 "90" 27.23 "1_26" 3
27 "60" 7.47 "1_27" 3
28 "90" 50 "1_28" 3
29 "60" 6.64 "1_29" 3
30 "90" 20.56 "1_30" 3
31 "60" 49.15 "1_31" 3
32 "90" 50 "1_32" 3
33 "60" 0 "1_33" 3
34 "90" 35.01 "1_34" 3
35 "60" 8.33 "1_35" 3
36 "90" 27.23 "1_36" 3
37 "60" 8.3 "1_37" 3
38 "90" 27.23 "1_38" 3
39 "60" 7.47 "1_39" 3
40 "90" 38.9 "1_40" 3
41 "60" 52.5 "1_41" 3
42 "90" 50 "1_42" 3
43 "60" 36.66 "1_43" 3
44 "90" 31.67 "1_44" 3
45 "60" 33.33 "1_45" 3
46 "90" 32.23 "1_46" 3
47 "60" 8.31 "1_47" 3
48 "90" 45 "1_48" 3
49 "60" 75 "1_49" 3
50 "90" 38.9 "1_50" 3
1 "60" 8.32 "2_1" 3
2 "90" 35.01 "2_2" 3
3 "60" 36.66 "2_3" 3
4 "90" 23.89 "2_4" 3
5 "60" 6.64 "2_5" 3
6 "90" 38.9 "2_6" 3
7 "60" 0 "2_7" 3
8 "90" 45 "2_8" 3
9 "60" 50 "2_9" 3
10 "90" 36.67 "2_10" 3
11 "60" 18.33 "2_11" 3
12 "90" 32.23 "2_12" 3
13 "60" 12.49 "2_13" 3
14 "90" 45 "2_14" 3
15 "60" 30.84 "2_15" 3
16 "90" 39.44 "2_16" 3
17 "60" 20.01 "2_17" 3
18 "90" 38.9 "2_18" 3
19 "60" 38.33 "2_19" 3
20 "90" 35.01 "2_20" 3
21 "60" 32.52 "2_21" 3
22 "90" 50 "2_22" 3
23 "60" 50 "2_23" 3
24 "90" 41.12 "2_24" 3
25 "60" 5.86 "2_25" 3
26 "90" 31.12 "2_26" 3
27 "60" 8.3 "2_27" 3
28 "90" 50 "2_28" 3
29 "60" 4.98 "2_29" 3
30 "90" 31.67 "2_30" 3
31 "60" 47.48 "2_31" 3
32 "90" 50 "2_32" 3
33 "60" 7.47 "2_33" 3
34 "90" 27.23 "2_34" 3
35 "60" 6.66 "2_35" 3
36 "90" 38.9 "2_36" 3
37 "60" 6.64 "2_37" 3
38 "90" 38.9 "2_38" 3
39 "60" 7.47 "2_39" 3
40 "90" 25.01 "2_40" 3
41 "60" 30.83 "2_41" 3
42 "90" 50 "2_42" 3
43 "60" 35.83 "2_43" 3
44 "90" 27.78 "2_44" 3
45 "60" 33.34 "2_45" 3
46 "90" 38.9 "2_46" 3
47 "60" 7.48 "2_47" 3
48 "90" 48.89 "2_48" 3
49 "60" 74.17 "2_49" 3
50 "90" 35.01 "2_50" 3
1 "120" 13.36 "3_1" 3
2 "90" 27.23 "3_2" 3
3 "120" 36.66 "3_3" 3
4 "90" 11.11 "3_4" 3
5 "120" 27.93 "3_5" 3
6 "90" 38.9 "3_6" 3
7 "120" 54.2 "3_7" 3
8 "90" 45 "3_8" 3
9 "120" 50 "3_9" 3
10 "90" 38.9 "3_10" 3
11 "120" 7.09 "3_11" 3
12 "90" 27.78 "3_12" 3
13 "120" 37.08 "3_13" 3
14 "90" 45 "3_14" 3
15 "120" 40 "3_15" 3
16 "90" 40 "3_16" 3
17 "120" 17.92 "3_17" 3
18 "90" 38.9 "3_18" 3
19 "120" 50.84 "3_19" 3
20 "90" 38.9 "3_20" 3
21 "120" 3.34 "3_21" 3
22 "90" 50 "3_22" 3
23 "120" 50 "3_23" 3
24 "90" 10 "3_24" 3
25 "120" 49.2 "3_25" 3
26 "90" 31.01 "3_26" 3
27 "120" 54.2 "3_27" 3
28 "90" 50 "3_28" 3
29 "120" 54.2 "3_29" 3
30 "90" 27.78 "3_30" 3
31 "120" 48.35 "3_31" 3
32 "90" 50 "3_32" 3
33 "120" 54.2 "3_33" 3
34 "90" 19.34 "3_34" 3
35 "120" 20.01 "3_35" 3
36 "90" 35.01 "3_36" 3
37 "120" 54.2 "3_37" 3
38 "90" 23.34 "3_38" 3
39 "120" 49.2 "3_39" 3
40 "90" 38.9 "3_40" 3
41 "120" 31.67 "3_41" 3
42 "90" 50 "3_42" 3
43 "120" 35 "3_43" 3
44 "90" 31.67 "3_44" 3
45 "120" 34.17 "3_45" 3
46 "90" 26.12 "3_46" 3
47 "120" 43.34 "3_47" 3
48 "90" 45 "3_48" 3
49 "120" 37.5 "3_49" 3
50 "90" 38.9 "3_50" 3
1 "120" 19.57 "4_1" 3
2 "90" 9.23 "4_2" 3
3 "120" 40.83 "4_3" 3
4 "90" 32.78 "4_4" 3
5 "120" 37.1 "4_5" 3
6 "90" 38.9 "4_6" 3
7 "120" 43.36 "4_7" 3
8 "90" 45 "4_8" 3
9 "120" 50 "4_9" 3
10 "90" 31.12 "4_10" 3
11 "120" 35.85 "4_11" 3
12 "90" 20.56 "4_12" 3
13 "120" 27.1 "4_13" 3
14 "90" 47.22 "4_14" 3
15 "120" 44.61 "4_15" 3
16 "90" 40 "4_16" 3
17 "120" 32.52 "4_17" 3
18 "90" 38.9 "4_18" 3
19 "120" 36.67 "4_19" 3
20 "90" 38.9 "4_20" 3
21 "120" 58.35 "4_21" 3
22 "90" 50 "4_22" 3
23 "120" 50 "4_23" 3
24 "90" 37.23 "4_24" 3
25 "120" 49.51 "4_25" 3
26 "90" 23.34 "4_26" 3
27 "120" 54.2 "4_27" 3
28 "90" 50 "4_28" 3
29 "120" 38.36 "4_29" 3
30 "90" 27.78 "4_30" 3
31 "120" 32.5 "4_31" 3
32 "90" 50 "4_32" 3
33 "120" 48.78 "4_33" 3
34 "90" 27.23 "4_34" 3
35 "120" 25.85 "4_35" 3
36 "90" 38.9 "4_36" 3
37 "120" 43.35 "4_37" 3
38 "90" 38.9 "4_38" 3
39 "120" 54.2 "4_39" 3
40 "90" 19.45 "4_40" 3
41 "120" 32.9 "4_41" 3
42 "90" 50 "4_42" 3
43 "120" 51.26 "4_43" 3
44 "90" 38.89 "4_44" 3
45 "120" 35.42 "4_45" 3
46 "90" 27.23 "4_46" 3
47 "120" 22.09 "4_47" 3
48 "90" 46.11 "4_48" 3
49 "120" 37.5 "4_49" 3
50 "90" 38.9 "4_50" 3
1 "60" 17.5 "1_1" 4
2 "90" 50 "1_2" 4
3 "60" 0 "1_3" 4
4 "90" 50 "1_4" 4
5 "60" 25 "1_5" 4
6 "90" 50 "1_6" 4
7 "60" 30.84 "1_7" 4
8 "90" 45 "1_8" 4
9 "60" 50 "1_9" 4
10 "90" 50 "1_10" 4
11 "60" 21.67 "1_11" 4
12 "90" 0 "1_12" 4
13 "60" 15 "1_13" 4
14 "90" 50 "1_14" 4
15 "60" 20 "1_15" 4
16 "90" 50 "1_16" 4
17 "60" 25 "1_17" 4
18 "90" 50 "1_18" 4
19 "60" 50 "1_19" 4
20 "90" 50 "1_20" 4
21 "60" 10 "1_21" 4
22 "90" 50 "1_22" 4
23 "60" 32.5 "1_23" 4
24 "90" 50 "1_24" 4
25 "60" 13.33 "1_25" 4
26 "90" 40 "1_26" 4
27 "60" 25 "1_27" 4
28 "90" 50 "1_28" 4
29 "60" 23.31 "1_29" 4
30 "90" 50 "1_30" 4
31 "60" 7.5 "1_31" 4
32 "90" 40 "1_32" 4
33 "60" 0 "1_33" 4
34 "90" 50 "1_34" 4
35 "60" 21.66 "1_35" 4
36 "90" 15 "1_36" 4
37 "60" 25 "1_37" 4
38 "90" 50 "1_38" 4
39 "60" 25 "1_39" 4
40 "90" 50 "1_40" 4
41 "60" 49.99 "1_41" 4
42 "90" 50 "1_42" 4
43 "60" 7.5 "1_43" 4
44 "90" 50 "1_44" 4
45 "60" 20 "1_45" 4
46 "90" 50 "1_46" 4
47 "60" 17.5 "1_47" 4
48 "90" 50 "1_48" 4
49 "60" 53.34 "1_49" 4
50 "90" 50 "1_50" 4
1 "60" 7.5 "2_1" 4
2 "90" 45 "2_2" 4
3 "60" 46.65 "2_3" 4
4 "90" 45 "2_4" 4
5 "60" 25 "2_5" 4
6 "90" 50 "2_6" 4
7 "60" 22.5 "2_7" 4
8 "90" 50 "2_8" 4
9 "60" 50 "2_9" 4
10 "90" 50 "2_10" 4
11 "60" 22.5 "2_11" 4
12 "90" 50 "2_12" 4
13 "60" 17.5 "2_13" 4
14 "90" 50 "2_14" 4
15 "60" 17.5 "2_15" 4
16 "90" 45 "2_16" 4
17 "60" 7.5 "2_17" 4
18 "90" 45 "2_18" 4
19 "60" 50 "2_19" 4
20 "90" 50 "2_20" 4
21 "60" 15 "2_21" 4
22 "90" 40 "2_22" 4
23 "60" 30 "2_23" 4
24 "90" 35 "2_24" 4
25 "60" 13.32 "2_25" 4
26 "90" 45 "2_26" 4
27 "60" 25 "2_27" 4
28 "90" 50 "2_28" 4
29 "60" 32.51 "2_29" 4
30 "90" 50 "2_30" 4
31 "60" 20 "2_31" 4
32 "90" 35 "2_32" 4
33 "60" 25 "2_33" 4
34 "90" 50 "2_34" 4
35 "60" 13.33 "2_35" 4
36 "90" 50 "2_36" 4
37 "60" 22.5 "2_37" 4
38 "90" 45 "2_38" 4
39 "60" 25 "2_39" 4
40 "90" 50 "2_40" 4
41 "60" 29.17 "2_41" 4
42 "90" 50 "2_42" 4
43 "60" 20 "2_43" 4
44 "90" 40 "2_44" 4
45 "60" 20 "2_45" 4
46 "90" 50 "2_46" 4
47 "60" 17.5 "2_47" 4
48 "90" 50 "2_48" 4
49 "60" 44.17 "2_49" 4
50 "90" 50 "2_50" 4
1 "120" 51.25 "3_1" 4
2 "90" 40 "3_2" 4
3 "120" 49.98 "3_3" 4
4 "90" 50 "3_4" 4
5 "120" 34.18 "3_5" 4
6 "90" 50 "3_6" 4
7 "120" 36.25 "3_7" 4
8 "90" 50 "3_8" 4
9 "120" 50 "3_9" 4
10 "90" 50 "3_10" 4
11 "120" 48.75 "3_11" 4
12 "90" 50 "3_12" 4
13 "120" 62.5 "3_13" 4
14 "90" 40 "3_14" 4
15 "120" 56.25 "3_15" 4
16 "90" 50 "3_16" 4
17 "120" 45 "3_17" 4
18 "90" 50 "3_18" 4
19 "120" 50 "3_19" 4
20 "90" 50 "3_20" 4
21 "120" 0 "3_21" 4
22 "90" 40 "3_22" 4
23 "120" 33.75 "3_23" 4
24 "90" 50 "3_24" 4
25 "120" 42.92 "3_25" 4
26 "90" 50 "3_26" 4
27 "120" 62.5 "3_27" 4
28 "90" 45 "3_28" 4
29 "120" 49.56 "3_29" 4
30 "90" 50 "3_30" 4
31 "120" 49.58 "3_31" 4
32 "90" 45 "3_32" 4
33 "120" 62.5 "3_33" 4
34 "90" 50 "3_34" 4
35 "120" 21.25 "3_35" 4
36 "90" 35 "3_36" 4
37 "120" 62.5 "3_37" 4
38 "90" 50 "3_38" 4
39 "120" 62.5 "3_39" 4
40 "90" 50 "3_40" 4
41 "120" 40.43 "3_41" 4
42 "90" 45 "3_42" 4
43 "120" 30 "3_43" 4
44 "90" 40 "3_44" 4
45 "120" 43.75 "3_45" 4
46 "90" 50 "3_46" 4
47 "120" 55 "3_47" 4
48 "90" 45 "3_48" 4
49 "120" 30.84 "3_49" 4
50 "90" 50 "3_50" 4
1 "120" 56.25 "4_1" 4
2 "90" 28.9 "4_2" 4
3 "120" 62.08 "4_3" 4
4 "90" 45 "4_4" 4
5 "120" 42.08 "4_5" 4
6 "90" 50 "4_6" 4
7 "120" 43.74 "4_7" 4
8 "90" 50 "4_8" 4
9 "120" 50 "4_9" 4
10 "90" 50 "4_10" 4
11 "120" 57.5 "4_11" 4
12 "90" 50 "4_12" 4
13 "120" 31.25 "4_13" 4
14 "90" 45 "4_14" 4
15 "120" 61.67 "4_15" 4
16 "90" 50 "4_16" 4
17 "120" 62.5 "4_17" 4
18 "90" 40 "4_18" 4
19 "120" 50 "4_19" 4
20 "90" 45 "4_20" 4
21 "120" 62.5 "4_21" 4
22 "90" 50 "4_22" 4
23 "120" 37.5 "4_23" 4
24 "90" 45 "4_24" 4
25 "120" 37.5 "4_25" 4
26 "90" 50 "4_26" 4
27 "120" 62.5 "4_27" 4
28 "90" 49.44 "4_28" 4
29 "120" 44.19 "4_29" 4
30 "90" 50 "4_30" 4
31 "120" 12.5 "4_31" 4
32 "90" 35 "4_32" 4
33 "120" 62.5 "4_33" 4
34 "90" 50 "4_34" 4
35 "120" 21.66 "4_35" 4
36 "90" 45 "4_36" 4
37 "120" 62.5 "4_37" 4
38 "90" 50 "4_38" 4
39 "120" 62.5 "4_39" 4
40 "90" 40 "4_40" 4
41 "120" 30.42 "4_41" 4
42 "90" 45 "4_42" 4
43 "120" 61.25 "4_43" 4
44 "90" 44.44 "4_44" 4
45 "120" 62.5 "4_45" 4
46 "90" 46.11 "4_46" 4
47 "120" 33.33 "4_47" 4
48 "90" 40 "4_48" 4
49 "120" 30.01 "4_49" 4
50 "90" 50 "4_50" 4
