# Supplementary material for: Self-reliance crowds out group cooperation and increases wealth inequality
Source: Nat Commun. 2020 Oct 14;11:5161. doi: 10.1038/s41467-020-18896-6 (PMC7560835; doi:10.1038/s41467-020-18896-6)
Supplement: Supplementary file 3 — Source Data [file 41467_2020_18896_MOESM3_ESM.zip › source data/SupplTable14.txt]

"group" "public" "SVO_angle" "risktaking" "age" "sex"
1 36.3333333333333 37.014 0.594 22 "female"
3 59.3333333333333 34.875 0.969 24 "male"
5 37.5 37.482 0.531 26 "male"
7 18.6666666666667 15.475 0.438 22 "female"
9 34.6666666666667 37.014 1 25 "female"
11 30.1666666666667 37.482 0.688 22 "female"
13 35.6666666666667 37.482 0.656 42 "female"
15 28.1666666666667 14.621 0.656 25 "male"
17 45 7.815 0.531 22 "female"
19 29.8333333333333 45 0.438 24 "female"
21 25.1666666666667 16.26 0.688 22 "female"
23 31 34.875 0.594 18 "female"
25 30.6666666666667 -7.815 0.375 21 "female"
27 37.3333333333333 7.815 0.531 21 "female"
29 29.0333333333333 7.815 0.5 21 "female"
31 26.8333333333333 34.875 0.344 19 "female"
33 29 37.981 0.531 34 "female"
35 17.8333333333333 7.815 0.5 21 "female"
37 30.6666666666667 45 0.812 35 "male"
39 36.5333333333333 40.073 0.688 26 "male"
41 17.5 7.815 0.375 27 "male"
43 30 37.482 0.531 25 "male"
45 30 25.71 0.531 18 "female"
47 30 25.301 0.5 21 "female"
49 15.5 34.359 0.406 21 "female"
1 25.1666666666667 45 1 25 "female"
3 28.1666666666667 34.153 0.562 21 "female"
5 38.1666666666667 43.187 0.375 19 "female"
7 30 37.093 0.531 25 "male"
9 35.8333333333333 37.482 1 26 "male"
11 28.6666666666667 31.855 0.531 22 "female"
13 42.5 37.482 0.688 21 "male"
15 31.3333333333333 37.482 0.594 26 "female"
17 21.9666666666667 37.482 0.531 27 "female"
19 29.8333333333333 37.482 0.688 27 "female"
21 26.3333333333333 35.134 0.5 24 "female"
23 31.3333333333333 32.905 0.5 22 "female"
25 40.7333333333333 37.482 0.625 20 "female"
27 42.6666666666667 34.875 0.688 21 "female"
29 31.4666666666667 37.482 0.531 20 "female"
31 29.8333333333333 7.815 0.75 30 "female"
33 41.6666666666667 12.824 0.5 24 "female"
35 19.6666666666667 34.875 0.531 19 "female"
37 36.5 37.482 0.531 25 "female"
39 35.1333333333333 37.014 0.5 22 "female"
41 22.1666666666667 37.482 0.969 25 "male"
43 30.8333333333333 32.905 0.281 19 "male"
45 30.3333333333333 37.482 0.688 22 "female"
47 29.1666666666667 37.093 0.531 19 "female"
49 15.6666666666667 30.844 0.5 24 "female"
