# Supplementary material for: Self-reliance crowds out group cooperation and increases wealth inequality
Source: Nat Commun. 2020 Oct 14;11:5161. doi: 10.1038/s41467-020-18896-6 (PMC7560835; doi:10.1038/s41467-020-18896-6)
Supplement: Supplementary file 3 — Source Data [file 41467_2020_18896_MOESM3_ESM.zip › source data/SupplTable15.txt]

"group" "public" "SVO_angle" "risktaking" "age" "sex"
1 20.25 37.014 0.594 22 "female"
3 60 34.875 0.969 24 "male"
5 0 37.482 0.531 26 "male"
7 17.5 15.475 0.438 22 "female"
9 30 37.014 1 25 "female"
11 15.5 37.482 0.688 22 "female"
13 21.25 37.482 0.656 42 "female"
15 16.5 14.621 0.656 25 "male"
17 20.25 7.815 0.531 22 "female"
19 30 45 0.438 24 "female"
21 18.75 16.26 0.688 22 "female"
23 25.5 34.875 0.594 18 "female"
25 11 -7.815 0.375 21 "female"
27 2 7.815 0.531 21 "female"
29 24 7.815 0.5 21 "female"
31 27 34.875 0.344 19 "female"
33 20.75 37.981 0.531 34 "female"
35 22.75 7.815 0.5 21 "female"
37 0 45 0.812 35 "male"
39 2.25 40.073 0.688 26 "male"
41 13.25 7.815 0.375 27 "male"
43 24 37.482 0.531 25 "male"
45 17.75 25.71 0.531 18 "female"
47 9.75 25.301 0.5 21 "female"
49 16.75 34.359 0.406 21 "female"
1 28.3 45 1 25 "female"
3 28 34.153 0.562 21 "female"
5 4.75 43.187 0.375 19 "female"
7 31.5 37.093 0.531 25 "male"
9 30 37.482 1 26 "male"
11 16.75 31.855 0.531 22 "female"
13 26 37.482 0.688 21 "male"
15 22.5 37.482 0.594 26 "female"
17 24.5 37.482 0.531 27 "female"
19 30.5 37.482 0.688 27 "female"
21 24 35.134 0.5 24 "female"
23 26.25 32.905 0.5 22 "female"
25 11.25 37.482 0.625 20 "female"
27 0 34.875 0.688 21 "female"
29 22.75 37.482 0.531 20 "female"
31 18.75 7.815 0.75 30 "female"
33 2.5 12.824 0.5 24 "female"
35 18.5 34.875 0.531 19 "female"
37 7 37.482 0.531 25 "female"
39 1 37.014 0.5 22 "female"
41 31.75 37.482 0.969 25 "male"
43 19.5 32.905 0.281 19 "male"
45 15.5 37.482 0.688 22 "female"
47 11.5 37.093 0.531 19 "female"
49 21 30.844 0.5 24 "female"
