# Supplementary material for: Self-reliance crowds out group cooperation and increases wealth inequality
Source: Nat Commun. 2020 Oct 14;11:5161. doi: 10.1038/s41467-020-18896-6 (PMC7560835; doi:10.1038/s41467-020-18896-6)
Supplement: Supplementary file 3 — Source Data [file 41467_2020_18896_MOESM3_ESM.zip › source data/Fig4c-1.txt]

"group" "public_met" "data"
1 0.6 "first party"
3 0.8 "first party"
5 0.2 "first party"
7 0.4 "first party"
9 0.8 "first party"
11 0.2 "first party"
13 0.8 "first party"
15 0.6 "first party"
17 0.4 "first party"
19 0.6 "first party"
21 0.6 "first party"
23 1 "first party"
25 0.6 "first party"
27 0.2 "first party"
29 0.8 "first party"
31 0.6 "first party"
33 0.4 "first party"
35 0.6 "first party"
37 0 "first party"
39 0.6 "first party"
41 1 "first party"
43 0.6 "first party"
45 0.8 "first party"
47 0.4 "first party"
49 1 "first party"
1000 1 "third party"
1001 1 "third party"
1002 1 "third party"
1003 1 "third party"
1004 1 "third party"
1005 1 "third party"
1006 0.8 "third party"
1007 0.6 "third party"
1008 1 "third party"
1009 1 "third party"
1010 1 "third party"
1011 0.8 "third party"
1012 1 "third party"
1013 1 "third party"
1014 1 "third party"
1015 1 "third party"
1016 1 "third party"
1017 0.8 "third party"
1018 1 "third party"
1019 0 "third party"
1020 1 "third party"
1021 0.8 "third party"
1022 1 "third party"
1023 0.4 "third party"
1024 1 "third party"
1025 1 "third party"
1026 0.8 "third party"
1027 1 "third party"
1028 1 "third party"
1029 0.6 "third party"
1030 1 "third party"
1031 1 "third party"
1032 0.8 "third party"
1033 1 "third party"
1034 1 "third party"
1035 1 "third party"
1036 1 "third party"
1037 1 "third party"
1038 1 "third party"
1039 0.6 "third party"
1040 0.4 "third party"
1041 1 "third party"
1042 1 "third party"
1043 1 "third party"
1044 1 "third party"
1045 1 "third party"
1046 1 "third party"
1047 0.8 "third party"
1048 1 "third party"
1049 1 "third party"
1050 1 "third party"
1051 1 "third party"
1052 0.6 "third party"
1053 0.4 "third party"
1054 1 "third party"
1055 1 "third party"
1056 1 "third party"
1057 1 "third party"
1058 0.8 "third party"
1059 1 "third party"
1060 1 "third party"
