# Supplementary material for: Self-reliance crowds out group cooperation and increases wealth inequality
Source: Nat Commun. 2020 Oct 14;11:5161. doi: 10.1038/s41467-020-18896-6 (PMC7560835; doi:10.1038/s41467-020-18896-6)
Supplement: Supplementary file 3 — Source Data [file 41467_2020_18896_MOESM3_ESM.zip › source data/SupplFig17.txt]

"half" "part" "group" "subject" "treatment" "public"
1 2 2 1 "equal" 607.5
2 2 2 1 "equal" 0
1 3 2 1 "equal" 0
2 3 2 1 "equal" 5
1 4 2 1 "equal" 0
2 4 2 1 "equal" 0
1 5 2 1 "equal" 0
2 5 2 1 "equal" 0
1 6 2 1 "equal" 0
2 6 2 1 "equal" 5
1 2 4 1 "equal" 720
2 2 4 1 "equal" 695
1 3 4 1 "equal" 750
2 3 4 1 "equal" 500
1 4 4 1 "equal" 7.5
2 4 4 1 "equal" 0
1 5 4 1 "equal" 0
2 5 4 1 "equal" 0
1 6 4 1 "equal" 0
2 6 4 1 "equal" 0
1 2 6 1 "equal" 2270
2 2 6 1 "equal" 0
1 3 6 1 "equal" 0
2 3 6 1 "equal" 0
1 4 6 1 "equal" 70
2 4 6 1 "equal" 245
1 5 6 1 "equal" 0
2 5 6 1 "equal" 0
1 6 6 1 "equal" 0
2 6 6 1 "equal" 0
1 2 8 1 "equal" 380
2 2 8 1 "equal" 0
1 3 8 1 "equal" 405
2 3 8 1 "equal" 0
1 4 8 1 "equal" 0
2 4 8 1 "equal" 405
1 5 8 1 "equal" 0
2 5 8 1 "equal" 0
1 6 8 1 "equal" 0
2 6 8 1 "equal" 405
1 2 10 1 "equal" 680
2 2 10 1 "equal" 1020
1 3 10 1 "equal" 0
2 3 10 1 "equal" 0
1 4 10 1 "equal" 0
2 4 10 1 "equal" 0
1 5 10 1 "equal" 0
2 5 10 1 "equal" 0
1 6 10 1 "equal" 405
2 6 10 1 "equal" 0
1 2 12 1 "equal" 230
2 2 12 1 "equal" 1550
1 3 12 1 "equal" 107.5
2 3 12 1 "equal" 880
1 4 12 1 "equal" 230
2 4 12 1 "equal" 42.5
1 5 12 1 "equal" 417.5
2 5 12 1 "equal" 495
1 6 12 1 "equal" 132.5
2 6 12 1 "equal" 317.5
1 2 14 1 "equal" 0
2 2 14 1 "equal" 0
1 3 14 1 "equal" 395
2 3 14 1 "equal" 0
1 4 14 1 "equal" 0
2 4 14 1 "equal" 0
1 5 14 1 "equal" 0
2 5 14 1 "equal" 0
1 6 14 1 "equal" 0
2 6 14 1 "equal" 0
1 2 16 1 "equal" 607.5
2 2 16 1 "equal" 0
1 3 16 1 "equal" 25
2 3 16 1 "equal" 0
1 4 16 1 "equal" 0
2 4 16 1 "equal" 0
1 5 16 1 "equal" 25
2 5 16 1 "equal" 0
1 6 16 1 "equal" 7.5
2 6 16 1 "equal" 17.5
1 2 18 1 "equal" 0
2 2 18 1 "equal" 0
1 3 18 1 "equal" 0
2 3 18 1 "equal" 0
1 4 18 1 "equal" 67.5
2 4 18 1 "equal" 67.5
1 5 18 1 "equal" 607.5
2 5 18 1 "equal" 0
1 6 18 1 "equal" 405
2 6 18 1 "equal" 0
1 2 20 1 "equal" 312.5
2 2 20 1 "equal" 0
1 3 20 1 "equal" 5
2 3 20 1 "equal" 0
1 4 20 1 "equal" 405
2 4 20 1 "equal" 0
1 5 20 1 "equal" 0
2 5 20 1 "equal" 0
1 6 20 1 "equal" 0
2 6 20 1 "equal" 0
1 2 22 1 "equal" 0
2 2 22 1 "equal" 0
1 3 22 1 "equal" 0
2 3 22 1 "equal" 0
1 4 22 1 "equal" 0
2 4 22 1 "equal" 405
1 5 22 1 "equal" 0
2 5 22 1 "equal" 0
1 6 22 1 "equal" 0
2 6 22 1 "equal" 0
1 2 24 1 "equal" 45
2 2 24 1 "equal" 0
1 3 24 1 "equal" 0
2 3 24 1 "equal" 0
1 4 24 1 "equal" 0
2 4 24 1 "equal" 0
1 5 24 1 "equal" 0
2 5 24 1 "equal" 0
1 6 24 1 "equal" 0
2 6 24 1 "equal" 0
1 2 26 1 "equal" 667.5
2 2 26 1 "equal" 0
1 3 26 1 "equal" 367.5
2 3 26 1 "equal" 0
1 4 26 1 "equal" 0
2 4 26 1 "equal" 0
1 5 26 1 "equal" 0
2 5 26 1 "equal" 80
1 6 26 1 "equal" 405
2 6 26 1 "equal" 0
1 2 28 1 "equal" 5
2 2 28 1 "equal" 642.5
1 3 28 1 "equal" 0
2 3 28 1 "equal" 0
1 4 28 1 "equal" 750
2 4 28 1 "equal" 0
1 5 28 1 "equal" 0
2 5 28 1 "equal" 0
1 6 28 1 "equal" 0
2 6 28 1 "equal" 0
1 2 30 1 "equal" 607.5
2 2 30 1 "equal" 607.5
1 3 30 1 "equal" 0
2 3 30 1 "equal" 0
1 4 30 1 "equal" 0
2 4 30 1 "equal" 0
1 5 30 1 "equal" 0
2 5 30 1 "equal" 0
1 6 30 1 "equal" 0
2 6 30 1 "equal" 0
1 2 32 1 "equal" 7.5
2 2 32 1 "equal" 0
1 3 32 1 "equal" 45
2 3 32 1 "equal" 0
1 4 32 1 "equal" 0
2 4 32 1 "equal" 0
1 5 32 1 "equal" 607.5
2 5 32 1 "equal" 0
1 6 32 1 "equal" 0
2 6 32 1 "equal" 0
1 2 34 1 "equal" 0
2 2 34 1 "equal" 0
1 3 34 1 "equal" 492.5
2 3 34 1 "equal" 1.8
1 4 34 1 "equal" 405
2 4 34 1 "equal" 0
1 5 34 1 "equal" 8.3
2 5 34 1 "equal" 9.8
1 6 34 1 "equal" 0
2 6 34 1 "equal" 0
1 2 36 1 "equal" 1080
2 2 36 1 "equal" 405
1 3 36 1 "equal" 0
2 3 36 1 "equal" 0
1 4 36 1 "equal" 37.5
2 4 36 1 "equal" 0
1 5 36 1 "equal" 1417.5
2 5 36 1 "equal" 0
1 6 36 1 "equal" 95
2 6 36 1 "equal" 0
1 2 38 1 "equal" 517.5
2 2 38 1 "equal" 517.5
1 3 38 1 "equal" 0
2 3 38 1 "equal" 0
1 4 38 1 "equal" 607.5
2 4 38 1 "equal" 0
1 5 38 1 "equal" 0
2 5 38 1 "equal" 0
1 6 38 1 "equal" 30
2 6 38 1 "equal" 5
1 2 40 1 "equal" 0
2 2 40 1 "equal" 0
1 3 40 1 "equal" 0
2 3 40 1 "equal" 0
1 4 40 1 "equal" 0
2 4 40 1 "equal" 0
1 5 40 1 "equal" 0
2 5 40 1 "equal" 0
1 6 40 1 "equal" 0
2 6 40 1 "equal" 0
1 2 42 1 "equal" 42.5
2 2 42 1 "equal" 0
1 3 42 1 "equal" 0
2 3 42 1 "equal" 0
1 4 42 1 "equal" 37.5
2 4 42 1 "equal" 0
1 5 42 1 "equal" 50
2 5 42 1 "equal" 0
1 6 42 1 "equal" 0
2 6 42 1 "equal" 0
1 2 44 1 "equal" 870
2 2 44 1 "equal" 7.5
1 3 44 1 "equal" 0
2 3 44 1 "equal" 0
1 4 44 1 "equal" 0
2 4 44 1 "equal" 0
1 5 44 1 "equal" 0
2 5 44 1 "equal" 0
1 6 44 1 "equal" 0
2 6 44 1 "equal" 607.5
1 2 46 1 "equal" 425
2 2 46 1 "equal" 0
1 3 46 1 "equal" 32.5
2 3 46 1 "equal" 0
1 4 46 1 "equal" 0
2 4 46 1 "equal" 0
1 5 46 1 "equal" 0
2 5 46 1 "equal" 0
1 6 46 1 "equal" 7.5
2 6 46 1 "equal" 0
1 2 48 1 "equal" 5
2 2 48 1 "equal" 0
1 3 48 1 "equal" 120
2 3 48 1 "equal" 0
1 4 48 1 "equal" 0
2 4 48 1 "equal" 0
1 5 48 1 "equal" 0
2 5 48 1 "equal" 0
1 6 48 1 "equal" 0
2 6 48 1 "equal" 0
1 2 50 1 "equal" 0
2 2 50 1 "equal" 0
1 3 50 1 "equal" 0
2 3 50 1 "equal" 0
1 4 50 1 "equal" 405
2 4 50 1 "equal" 405
1 5 50 1 "equal" 0
2 5 50 1 "equal" 1417.5
1 6 50 1 "equal" 0
2 6 50 1 "equal" 0
1 2 2 2 "equal" 320
2 2 2 2 "equal" 0
1 3 2 2 "equal" 0
2 3 2 2 "equal" 5
1 4 2 2 "equal" 500
2 4 2 2 "equal" 0
1 5 2 2 "equal" 5
2 5 2 2 "equal" 0
1 6 2 2 "equal" 0
2 6 2 2 "equal" 0
1 2 4 2 "equal" 680
2 2 4 2 "equal" 7.5
1 3 4 2 "equal" 500
2 3 4 2 "equal" 500
1 4 4 2 "equal" 20
2 4 4 2 "equal" 0
1 5 4 2 "equal" 405
2 5 4 2 "equal" 0
1 6 4 2 "equal" 5
2 6 4 2 "equal" 0
1 2 6 2 "equal" 0
2 2 6 2 "equal" 0
1 3 6 2 "equal" 0
2 3 6 2 "equal" 0
1 4 6 2 "equal" 7.5
2 4 6 2 "equal" 267.5
1 5 6 2 "equal" 0
2 5 6 2 "equal" 0
1 6 6 2 "equal" 0
2 6 6 2 "equal" 0
1 2 8 2 "equal" 750
2 2 8 2 "equal" 0
1 3 8 2 "equal" 0
2 3 8 2 "equal" 0
1 4 8 2 "equal" 0
2 4 8 2 "equal" 0
1 5 8 2 "equal" 0
2 5 8 2 "equal" 0
1 6 8 2 "equal" 0
2 6 8 2 "equal" 0
1 2 10 2 "equal" 42.5
2 2 10 2 "equal" 125
1 3 10 2 "equal" 495
2 3 10 2 "equal" 0
1 4 10 2 "equal" 0
2 4 10 2 "equal" 0
1 5 10 2 "equal" 0
2 5 10 2 "equal" 0
1 6 10 2 "equal" 42.5
2 6 10 2 "equal" 0
1 2 12 2 "equal" 607.5
2 2 12 2 "equal" 0
1 3 12 2 "equal" 607.5
2 3 12 2 "equal" 0
1 4 12 2 "equal" 450
2 4 12 2 "equal" 0
1 5 12 2 "equal" 0
2 5 12 2 "equal" 0
1 6 12 2 "equal" 0
2 6 12 2 "equal" 0
1 2 14 2 "equal" 405
2 2 14 2 "equal" 795
1 3 14 2 "equal" 807.5
2 3 14 2 "equal" 0
1 4 14 2 "equal" 0
2 4 14 2 "equal" 0
1 5 14 2 "equal" 0
2 5 14 2 "equal" 0
1 6 14 2 "equal" 0
2 6 14 2 "equal" 0
1 2 16 2 "equal" 837.5
2 2 16 2 "equal" 7.5
1 3 16 2 "equal" 5
2 3 16 2 "equal" 0
1 4 16 2 "equal" 405
2 4 16 2 "equal" 0
1 5 16 2 "equal" 5
2 5 16 2 "equal" 0
1 6 16 2 "equal" 0
2 6 16 2 "equal" 5
1 2 18 2 "equal" 5
2 2 18 2 "equal" 0
1 3 18 2 "equal" 405
2 3 18 2 "equal" 0
1 4 18 2 "equal" 0
2 4 18 2 "equal" 0
1 5 18 2 "equal" 607.5
2 5 18 2 "equal" 0
1 6 18 2 "equal" 0
2 6 18 2 "equal" 0
1 2 20 2 "equal" 607.5
2 2 20 2 "equal" 0
1 3 20 2 "equal" 0
2 3 20 2 "equal" 0
1 4 20 2 "equal" 405
2 4 20 2 "equal" 0
1 5 20 2 "equal" 0
2 5 20 2 "equal" 0
1 6 20 2 "equal" 0
2 6 20 2 "equal" 0
1 2 22 2 "equal" 2430
2 2 22 2 "equal" 0
1 3 22 2 "equal" 620
2 3 22 2 "equal" 0
1 4 22 2 "equal" 0
2 4 22 2 "equal" 0
1 5 22 2 "equal" 405
2 5 22 2 "equal" 0
1 6 22 2 "equal" 0
2 6 22 2 "equal" 0
1 2 24 2 "equal" 230
2 2 24 2 "equal" 7.5
1 3 24 2 "equal" 1520
2 3 24 2 "equal" 0
1 4 24 2 "equal" 367.5
2 4 24 2 "equal" 0
1 5 24 2 "equal" 607.5
2 5 24 2 "equal" 0
1 6 24 2 "equal" 5
2 6 24 2 "equal" 0
1 2 26 2 "equal" 405
2 2 26 2 "equal" 405
1 3 26 2 "equal" 7.5
2 3 26 2 "equal" 0
1 4 26 2 "equal" 0
2 4 26 2 "equal" 0
1 5 26 2 "equal" 0
2 5 26 2 "equal" 0
1 6 26 2 "equal" 405
2 6 26 2 "equal" 0
1 2 28 2 "equal" 107.5
2 2 28 2 "equal" 57.5
1 3 28 2 "equal" 0
2 3 28 2 "equal" 0
1 4 28 2 "equal" 405
2 4 28 2 "equal" 0
1 5 28 2 "equal" 5
2 5 28 2 "equal" 0
1 6 28 2 "equal" 0
2 6 28 2 "equal" 0
1 2 30 2 "equal" 5
2 2 30 2 "equal" 705
1 3 30 2 "equal" 0
2 3 30 2 "equal" 0
1 4 30 2 "equal" 0
2 4 30 2 "equal" 0
1 5 30 2 "equal" 0
2 5 30 2 "equal" 0
1 6 30 2 "equal" 0
2 6 30 2 "equal" 405
1 2 32 2 "equal" 7.5
2 2 32 2 "equal" 0
1 3 32 2 "equal" 0
2 3 32 2 "equal" 0
1 4 32 2 "equal" 0
2 4 32 2 "equal" 0
1 5 32 2 "equal" 607.5
2 5 32 2 "equal" 0
1 6 32 2 "equal" 0
2 6 32 2 "equal" 0
1 2 34 2 "equal" 0
2 2 34 2 "equal" 0
1 3 34 2 "equal" 0
2 3 34 2 "equal" 0
1 4 34 2 "equal" 607.5
2 4 34 2 "equal" 0
1 5 34 2 "equal" 0
2 5 34 2 "equal" 0
1 6 34 2 "equal" 0
2 6 34 2 "equal" 0
1 2 36 2 "equal" 0
2 2 36 2 "equal" 0
1 3 36 2 "equal" 0
2 3 36 2 "equal" 0
1 4 36 2 "equal" 405
2 4 36 2 "equal" 45
1 5 36 2 "equal" 0
2 5 36 2 "equal" 0
1 6 36 2 "equal" 67.5
2 6 36 2 "equal" 0
1 2 38 2 "equal" 500
2 2 38 2 "equal" 0
1 3 38 2 "equal" 180
2 3 38 2 "equal" 0
1 4 38 2 "equal" 0
2 4 38 2 "equal" 0
1 5 38 2 "equal" 180
2 5 38 2 "equal" 0
1 6 38 2 "equal" 20
2 6 38 2 "equal" 0
1 2 40 2 "equal" 320
2 2 40 2 "equal" 0
1 3 40 2 "equal" 0
2 3 40 2 "equal" 0
1 4 40 2 "equal" 0
2 4 40 2 "equal" 0
1 5 40 2 "equal" 5
2 5 40 2 "equal" 0
1 6 40 2 "equal" 0
2 6 40 2 "equal" 0
1 2 42 2 "equal" 0
2 2 42 2 "equal" 0
1 3 42 2 "equal" 0
2 3 42 2 "equal" 0
1 4 42 2 "equal" 0
2 4 42 2 "equal" 5
1 5 42 2 "equal" 0
2 5 42 2 "equal" 0
1 6 42 2 "equal" 0
2 6 42 2 "equal" 0
1 2 44 2 "equal" 1080
2 2 44 2 "equal" 42.5
1 3 44 2 "equal" 0
2 3 44 2 "equal" 0
1 4 44 2 "equal" 0
2 4 44 2 "equal" 0
1 5 44 2 "equal" 607.5
2 5 44 2 "equal" 0
1 6 44 2 "equal" 0
2 6 44 2 "equal" 607.5
1 2 46 2 "equal" 0
2 2 46 2 "equal" 0
1 3 46 2 "equal" 830
2 3 46 2 "equal" 0
1 4 46 2 "equal" 0
2 4 46 2 "equal" 0
1 5 46 2 "equal" 0
2 5 46 2 "equal" 0
1 6 46 2 "equal" 0
2 6 46 2 "equal" 0
1 2 48 2 "equal" 405
2 2 48 2 "equal" 0
1 3 48 2 "equal" 20
2 3 48 2 "equal" 0
1 4 48 2 "equal" 0
2 4 48 2 "equal" 0
1 5 48 2 "equal" 0
2 5 48 2 "equal" 0
1 6 48 2 "equal" 0
2 6 48 2 "equal" 0
1 2 50 2 "equal" 0
2 2 50 2 "equal" 0
1 3 50 2 "equal" 0
2 3 50 2 "equal" 0
1 4 50 2 "equal" 405
2 4 50 2 "equal" 0
1 5 50 2 "equal" 0
2 5 50 2 "equal" 0
1 6 50 2 "equal" 405
2 6 50 2 "equal" 0
1 2 2 3 "equal" 607.5
2 2 2 3 "equal" 0
1 3 2 3 "equal" 7.5
2 3 2 3 "equal" 0
1 4 2 3 "equal" 607.5
2 4 2 3 "equal" 0
1 5 2 3 "equal" 0
2 5 2 3 "equal" 0
1 6 2 3 "equal" 0
2 6 2 3 "equal" 0
1 2 4 3 "equal" 800
2 2 4 3 "equal" 0
1 3 4 3 "equal" 17.5
2 3 4 3 "equal" 1080
1 4 4 3 "equal" 45
2 4 4 3 "equal" 0
1 5 4 3 "equal" 0
2 5 4 3 "equal" 0
1 6 4 3 "equal" 0
2 6 4 3 "equal" 0.2
1 2 6 3 "equal" 405
2 2 6 3 "equal" 0
1 3 6 3 "equal" 0
2 3 6 3 "equal" 0
1 4 6 3 "equal" 405
2 4 6 3 "equal" 0
1 5 6 3 "equal" 0
2 5 6 3 "equal" 0
1 6 6 3 "equal" 0
2 6 6 3 "equal" 0
1 2 8 3 "equal" 0
2 2 8 3 "equal" 537.5
1 3 8 3 "equal" 0
2 3 8 3 "equal" 0
1 4 8 3 "equal" 5
2 4 8 3 "equal" 0
1 5 8 3 "equal" 0
2 5 8 3 "equal" 0
1 6 8 3 "equal" 0
2 6 8 3 "equal" 0
1 2 10 3 "equal" 0
2 2 10 3 "equal" 0
1 3 10 3 "equal" 0
2 3 10 3 "equal" 0
1 4 10 3 "equal" 0
2 4 10 3 "equal" 0
1 5 10 3 "equal" 0
2 5 10 3 "equal" 0
1 6 10 3 "equal" 0
2 6 10 3 "equal" 0
1 2 12 3 "equal" 607.5
2 2 12 3 "equal" 20
1 3 12 3 "equal" 457.5
2 3 12 3 "equal" 0
1 4 12 3 "equal" 25
2 4 12 3 "equal" 12.5
1 5 12 3 "equal" 5
2 5 12 3 "equal" 20
1 6 12 3 "equal" 0
2 6 12 3 "equal" 0
1 2 14 3 "equal" 0
2 2 14 3 "equal" 0
1 3 14 3 "equal" 0
2 3 14 3 "equal" 0
1 4 14 3 "equal" 0
2 4 14 3 "equal" 0
1 5 14 3 "equal" 0
2 5 14 3 "equal" 0
1 6 14 3 "equal" 607.5
2 6 14 3 "equal" 0
1 2 16 3 "equal" 620
2 2 16 3 "equal" 5
1 3 16 3 "equal" 7.5
2 3 16 3 "equal" 0
1 4 16 3 "equal" 0
2 4 16 3 "equal" 0
1 5 16 3 "equal" 7.5
2 5 16 3 "equal" 0
1 6 16 3 "equal" 5
2 6 16 3 "equal" 7.5
1 2 18 3 "equal" 0
2 2 18 3 "equal" 0
1 3 18 3 "equal" 0
2 3 18 3 "equal" 0
1 4 18 3 "equal" 0
2 4 18 3 "equal" 67.5
1 5 18 3 "equal" 0
2 5 18 3 "equal" 0
1 6 18 3 "equal" 0
2 6 18 3 "equal" 0
1 2 20 3 "equal" 50
2 2 20 3 "equal" 0
1 3 20 3 "equal" 0
2 3 20 3 "equal" 0
1 4 20 3 "equal" 0
2 4 20 3 "equal" 0
1 5 20 3 "equal" 0
2 5 20 3 "equal" 0
1 6 20 3 "equal" 0
2 6 20 3 "equal" 0
1 2 22 3 "equal" 607.5
2 2 22 3 "equal" 0
1 3 22 3 "equal" 0
2 3 22 3 "equal" 0
1 4 22 3 "equal" 0
2 4 22 3 "equal" 0
1 5 22 3 "equal" 0
2 5 22 3 "equal" 0
1 6 22 3 "equal" 0
2 6 22 3 "equal" 0
1 2 24 3 "equal" 0
2 2 24 3 "equal" 0
1 3 24 3 "equal" 0
2 3 24 3 "equal" 0
1 4 24 3 "equal" 0
2 4 24 3 "equal" 0
1 5 24 3 "equal" 0
2 5 24 3 "equal" 0
1 6 24 3 "equal" 0
2 6 24 3 "equal" 0
1 2 26 3 "equal" 0
2 2 26 3 "equal" 0
1 3 26 3 "equal" 7.5
2 3 26 3 "equal" 0
1 4 26 3 "equal" 0
2 4 26 3 "equal" 0
1 5 26 3 "equal" 0
2 5 26 3 "equal" 0
1 6 26 3 "equal" 0
2 6 26 3 "equal" 0
1 2 28 3 "equal" 42.5
2 2 28 3 "equal" 132.5
1 3 28 3 "equal" 720
2 3 28 3 "equal" 0
1 4 28 3 "equal" 405
2 4 28 3 "equal" 0
1 5 28 3 "equal" 0
2 5 28 3 "equal" 0
1 6 28 3 "equal" 0
2 6 28 3 "equal" 0
1 2 30 3 "equal" 800
2 2 30 3 "equal" 750
1 3 30 3 "equal" 607.5
2 3 30 3 "equal" 405
1 4 30 3 "equal" 0
2 4 30 3 "equal" 0
1 5 30 3 "equal" 0
2 5 30 3 "equal" 0
1 6 30 3 "equal" 0
2 6 30 3 "equal" 0
1 2 32 3 "equal" 42.5
2 2 32 3 "equal" 0
1 3 32 3 "equal" 405
2 3 32 3 "equal" 0
1 4 32 3 "equal" 0
2 4 32 3 "equal" 0
1 5 32 3 "equal" 405
2 5 32 3 "equal" 0
1 6 32 3 "equal" 0
2 6 32 3 "equal" 0
1 2 34 3 "equal" 0
2 2 34 3 "equal" 0
1 3 34 3 "equal" 5
2 3 34 3 "equal" 5
1 4 34 3 "equal" 648.7
2 4 34 3 "equal" 1417.5
1 5 34 3 "equal" 12.3
2 5 34 3 "equal" 14.8
1 6 34 3 "equal" 1.8
2 6 34 3 "equal" 0
1 2 36 3 "equal" 1130
2 2 36 3 "equal" 0
1 3 36 3 "equal" 0
2 3 36 3 "equal" 0
1 4 36 3 "equal" 50
2 4 36 3 "equal" 0
1 5 36 3 "equal" 720
2 5 36 3 "equal" 0
1 6 36 3 "equal" 42.5
2 6 36 3 "equal" 5
1 2 38 3 "equal" 0
2 2 38 3 "equal" 67.5
1 3 38 3 "equal" 0
2 3 38 3 "equal" 0
1 4 38 3 "equal" 405
2 4 38 3 "equal" 0
1 5 38 3 "equal" 0
2 5 38 3 "equal" 0
1 6 38 3 "equal" 0
2 6 38 3 "equal" 0
1 2 40 3 "equal" 0
2 2 40 3 "equal" 0
1 3 40 3 "equal" 0
2 3 40 3 "equal" 0
1 4 40 3 "equal" 5
2 4 40 3 "equal" 0
1 5 40 3 "equal" 0
2 5 40 3 "equal" 0
1 6 40 3 "equal" 0
2 6 40 3 "equal" 0
1 2 42 3 "equal" 1025
2 2 42 3 "equal" 0
1 3 42 3 "equal" 0
2 3 42 3 "equal" 0
1 4 42 3 "equal" 25
2 4 42 3 "equal" 0
1 5 42 3 "equal" 7.5
2 5 42 3 "equal" 0
1 6 42 3 "equal" 500
2 6 42 3 "equal" 0
1 2 44 3 "equal" 445
2 2 44 3 "equal" 17.5
1 3 44 3 "equal" 0
2 3 44 3 "equal" 0
1 4 44 3 "equal" 0
2 4 44 3 "equal" 0
1 5 44 3 "equal" 607.5
2 5 44 3 "equal" 0
1 6 44 3 "equal" 0
2 6 44 3 "equal" 607.5
1 2 46 3 "equal" 492.5
2 2 46 3 "equal" 0
1 3 46 3 "equal" 0
2 3 46 3 "equal" 0
1 4 46 3 "equal" 0
2 4 46 3 "equal" 0
1 5 46 3 "equal" 0
2 5 46 3 "equal" 0
1 6 46 3 "equal" 0
2 6 46 3 "equal" 0
1 2 48 3 "equal" 405
2 2 48 3 "equal" 0
1 3 48 3 "equal" 0
2 3 48 3 "equal" 0
1 4 48 3 "equal" 0
2 4 48 3 "equal" 0
1 5 48 3 "equal" 0
2 5 48 3 "equal" 0
1 6 48 3 "equal" 405
2 6 48 3 "equal" 0
1 2 50 3 "equal" 0
2 2 50 3 "equal" 0
1 3 50 3 "equal" 0
2 3 50 3 "equal" 0
1 4 50 3 "equal" 0
2 4 50 3 "equal" 0
1 5 50 3 "equal" 0
2 5 50 3 "equal" 607.5
1 6 50 3 "equal" 0
2 6 50 3 "equal" 0
1 2 2 4 "equal" 557.5
2 2 2 4 "equal" 1230
1 3 2 4 "equal" 537.5
2 3 2 4 "equal" 0
1 4 2 4 "equal" 607.5
2 4 2 4 "equal" 0
1 5 2 4 "equal" 0
2 5 2 4 "equal" 0
1 6 2 4 "equal" 0
2 6 2 4 "equal" 157.5
1 2 4 4 "equal" 0
2 2 4 4 "equal" 5
1 3 4 4 "equal" 117.5
2 3 4 4 "equal" 0
1 4 4 4 "equal" 42.5
2 4 4 4 "equal" 0
1 5 4 4 "equal" 405
2 5 4 4 "equal" 0
1 6 4 4 "equal" 0
2 6 4 4 "equal" 0
1 2 6 4 "equal" 20
2 2 6 4 "equal" 0
1 3 6 4 "equal" 0
2 3 6 4 "equal" 0
1 4 6 4 "equal" 420
2 4 6 4 "equal" 1445
1 5 6 4 "equal" 0
2 5 6 4 "equal" 0
1 6 6 4 "equal" 0
2 6 6 4 "equal" 0
1 2 8 4 "equal" 0
2 2 8 4 "equal" 1012.5
1 3 8 4 "equal" 0
2 3 8 4 "equal" 0
1 4 8 4 "equal" 0
2 4 8 4 "equal" 0
1 5 8 4 "equal" 0
2 5 8 4 "equal" 0
1 6 8 4 "equal" 0
2 6 8 4 "equal" 0
1 2 10 4 "equal" 0
2 2 10 4 "equal" 0
1 3 10 4 "equal" 5
2 3 10 4 "equal" 0
1 4 10 4 "equal" 0
2 4 10 4 "equal" 0
1 5 10 4 "equal" 0
2 5 10 4 "equal" 0
1 6 10 4 "equal" 607.5
2 6 10 4 "equal" 0
1 2 12 4 "equal" 1070
2 2 12 4 "equal" 680
1 3 12 4 "equal" 0
2 3 12 4 "equal" 605
1 4 12 4 "equal" 7.5
2 4 12 4 "equal" 7.5
1 5 12 4 "equal" 30
2 5 12 4 "equal" 57.5
1 6 12 4 "equal" 0
2 6 12 4 "equal" 0
1 2 14 4 "equal" 20
2 2 14 4 "equal" 0
1 3 14 4 "equal" 267.5
2 3 14 4 "equal" 0
1 4 14 4 "equal" 0
2 4 14 4 "equal" 0
1 5 14 4 "equal" 0
2 5 14 4 "equal" 0
1 6 14 4 "equal" 405
2 6 14 4 "equal" 0
1 2 16 4 "equal" 480
2 2 16 4 "equal" 0
1 3 16 4 "equal" 0
2 3 16 4 "equal" 0
1 4 16 4 "equal" 0
2 4 16 4 "equal" 0
1 5 16 4 "equal" 0
2 5 16 4 "equal" 0
1 6 16 4 "equal" 0
2 6 16 4 "equal" 20
1 2 18 4 "equal" 0
2 2 18 4 "equal" 0
1 3 18 4 "equal" 607.5
2 3 18 4 "equal" 0
1 4 18 4 "equal" 0
2 4 18 4 "equal" 0
1 5 18 4 "equal" 607.5
2 5 18 4 "equal" 0
1 6 18 4 "equal" 0
2 6 18 4 "equal" 0
1 2 20 4 "equal" 80
2 2 20 4 "equal" 0
1 3 20 4 "equal" 82.5
2 3 20 4 "equal" 0
1 4 20 4 "equal" 0
2 4 20 4 "equal" 0
1 5 20 4 "equal" 405
2 5 20 4 "equal" 0
1 6 20 4 "equal" 0
2 6 20 4 "equal" 0
1 2 22 4 "equal" 0
2 2 22 4 "equal" 0
1 3 22 4 "equal" 67.5
2 3 22 4 "equal" 0
1 4 22 4 "equal" 0
2 4 22 4 "equal" 0
1 5 22 4 "equal" 0
2 5 22 4 "equal" 0
1 6 22 4 "equal" 0
2 6 22 4 "equal" 0
1 2 24 4 "equal" 5
2 2 24 4 "equal" 0
1 3 24 4 "equal" 405
2 3 24 4 "equal" 0
1 4 24 4 "equal" 382.5
2 4 24 4 "equal" 0
1 5 24 4 "equal" 607.5
2 5 24 4 "equal" 0
1 6 24 4 "equal" 0
2 6 24 4 "equal" 0
1 2 26 4 "equal" 1220
2 2 26 4 "equal" 0
1 3 26 4 "equal" 237.5
2 3 26 4 "equal" 0
1 4 26 4 "equal" 0
2 4 26 4 "equal" 0
1 5 26 4 "equal" 0
2 5 26 4 "equal" 0
1 6 26 4 "equal" 0
2 6 26 4 "equal" 0
1 2 28 4 "equal" 1220
2 2 28 4 "equal" 382.5
1 3 28 4 "equal" 5
2 3 28 4 "equal" 0
1 4 28 4 "equal" 517.5
2 4 28 4 "equal" 0
1 5 28 4 "equal" 80
2 5 28 4 "equal" 0
1 6 28 4 "equal" 0
2 6 28 4 "equal" 0
1 2 30 4 "equal" 750
2 2 30 4 "equal" 750
1 3 30 4 "equal" 0
2 3 30 4 "equal" 0
1 4 30 4 "equal" 0
2 4 30 4 "equal" 0
1 5 30 4 "equal" 0
2 5 30 4 "equal" 0
1 6 30 4 "equal" 0
2 6 30 4 "equal" 0
1 2 32 4 "equal" 7.5
2 2 32 4 "equal" 0
1 3 32 4 "equal" 0
2 3 32 4 "equal" 0
1 4 32 4 "equal" 0
2 4 32 4 "equal" 0
1 5 32 4 "equal" 607.5
2 5 32 4 "equal" 0
1 6 32 4 "equal" 0
2 6 32 4 "equal" 0
1 2 34 4 "equal" 0
2 2 34 4 "equal" 0
1 3 34 4 "equal" 20
2 3 34 4 "equal" 405
1 4 34 4 "equal" 607.5
2 4 34 4 "equal" 0
1 5 34 4 "equal" 7.5
2 5 34 4 "equal" 5
1 6 34 4 "equal" 0
2 6 34 4 "equal" 0
1 2 36 4 "equal" 0
2 2 36 4 "equal" 0
1 3 36 4 "equal" 7.5
2 3 36 4 "equal" 0
1 4 36 4 "equal" 405
2 4 36 4 "equal" 0
1 5 36 4 "equal" 0
2 5 36 4 "equal" 0
1 6 36 4 "equal" 480
2 6 36 4 "equal" 7.5
1 2 38 4 "equal" 855
2 2 38 4 "equal" 675
1 3 38 4 "equal" 0
2 3 38 4 "equal" 0
1 4 38 4 "equal" 0
2 4 38 4 "equal" 0
1 5 38 4 "equal" 0
2 5 38 4 "equal" 0
1 6 38 4 "equal" 0
2 6 38 4 "equal" 0
1 2 40 4 "equal" 1080
2 2 40 4 "equal" 670
1 3 40 4 "equal" 750
2 3 40 4 "equal" 0
1 4 40 4 "equal" 0
2 4 40 4 "equal" 0
1 5 40 4 "equal" 0
2 5 40 4 "equal" 0
1 6 40 4 "equal" 0
2 6 40 4 "equal" 0
1 2 42 4 "equal" 245
2 2 42 4 "equal" 0
1 3 42 4 "equal" 0
2 3 42 4 "equal" 0
1 4 42 4 "equal" 0
2 4 42 4 "equal" 0
1 5 42 4 "equal" 7.5
2 5 42 4 "equal" 0
1 6 42 4 "equal" 125
2 6 42 4 "equal" 0
1 2 44 4 "equal" 732.5
2 2 44 4 "equal" 50
1 3 44 4 "equal" 0
2 3 44 4 "equal" 5
1 4 44 4 "equal" 0
2 4 44 4 "equal" 0
1 5 44 4 "equal" 387.5
2 5 44 4 "equal" 0
1 6 44 4 "equal" 432.5
2 6 44 4 "equal" 405
1 2 46 4 "equal" 200
2 2 46 4 "equal" 125
1 3 46 4 "equal" 545
2 3 46 4 "equal" 20
1 4 46 4 "equal" 0
2 4 46 4 "equal" 0
1 5 46 4 "equal" 245
2 5 46 4 "equal" 0
1 6 46 4 "equal" 620
2 6 46 4 "equal" 0
1 2 48 4 "equal" 642.5
2 2 48 4 "equal" 0
1 3 48 4 "equal" 0
2 3 48 4 "equal" 0
1 4 48 4 "equal" 0
2 4 48 4 "equal" 0
1 5 48 4 "equal" 0
2 5 48 4 "equal" 0
1 6 48 4 "equal" 607.5
2 6 48 4 "equal" 0
1 2 50 4 "equal" 0
2 2 50 4 "equal" 0
1 3 50 4 "equal" 5
2 3 50 4 "equal" 0
1 4 50 4 "equal" 405
2 4 50 4 "equal" 405
1 5 50 4 "equal" 405
2 5 50 4 "equal" 405
1 6 50 4 "equal" 0
2 6 50 4 "equal" 0
1 2 1 1 "unequal" 20
2 2 1 1 "unequal" 530
1 3 1 1 "unequal" 5
2 3 1 1 "unequal" 20
1 4 1 1 "unequal" 180
2 4 1 1 "unequal" 380
1 5 1 1 "unequal" 7.5
2 5 1 1 "unequal" 17.5
1 6 1 1 "unequal" 30
2 6 1 1 "unequal" 0
1 2 3 1 "unequal" 80
2 2 3 1 "unequal" 0
1 3 3 1 "unequal" 0
2 3 3 1 "unequal" 0
1 4 3 1 "unequal" 0
2 4 3 1 "unequal" 0
1 5 3 1 "unequal" 0
2 5 3 1 "unequal" 0
1 6 3 1 "unequal" 0
2 6 3 1 "unequal" 0
1 2 5 1 "unequal" 70
2 2 5 1 "unequal" 20
1 3 5 1 "unequal" 0
2 3 5 1 "unequal" 0
1 4 5 1 "unequal" 5
2 4 5 1 "unequal" 7.5
1 5 5 1 "unequal" 0
2 5 5 1 "unequal" 0
1 6 5 1 "unequal" 0
2 6 5 1 "unequal" 0
1 2 7 1 "unequal" 80
2 2 7 1 "unequal" 20
1 3 7 1 "unequal" 67.5
2 3 7 1 "unequal" 67.5
1 4 7 1 "unequal" 20
2 4 7 1 "unequal" 80
1 5 7 1 "unequal" 20
2 5 7 1 "unequal" 7.5
1 6 7 1 "unequal" 30
2 6 7 1 "unequal" 30
1 2 9 1 "unequal" 112.5
2 2 9 1 "unequal" 30
1 3 9 1 "unequal" 7.5
2 3 9 1 "unequal" 32.5
1 4 9 1 "unequal" 0
2 4 9 1 "unequal" 0
1 5 9 1 "unequal" 0
2 5 9 1 "unequal" 0
1 6 9 1 "unequal" 0
2 6 9 1 "unequal" 0
1 2 11 1 "unequal" 20
2 2 11 1 "unequal" 20
1 3 11 1 "unequal" 230
2 3 11 1 "unequal" 380
1 4 11 1 "unequal" 30
2 4 11 1 "unequal" 30
1 5 11 1 "unequal" 7.5
2 5 11 1 "unequal" 17.5
1 6 11 1 "unequal" 170
2 6 11 1 "unequal" 0
1 2 13 1 "unequal" 17.5
2 2 13 1 "unequal" 7.5
1 3 13 1 "unequal" 380
2 3 13 1 "unequal" 0
1 4 13 1 "unequal" 20
2 4 13 1 "unequal" 7.5
1 5 13 1 "unequal" 7.5
2 5 13 1 "unequal" 0
1 6 13 1 "unequal" 445
2 6 13 1 "unequal" 320
1 2 15 1 "unequal" 445
2 2 15 1 "unequal" 17.5
1 3 15 1 "unequal" 0
2 3 15 1 "unequal" 0
1 4 15 1 "unequal" 270
2 4 15 1 "unequal" 0
1 5 15 1 "unequal" 180
2 5 15 1 "unequal" 0
1 6 15 1 "unequal" 80
2 6 15 1 "unequal" 7.5
1 2 17 1 "unequal" 0
2 2 17 1 "unequal" 0
1 3 17 1 "unequal" 0
2 3 17 1 "unequal" 0
1 4 17 1 "unequal" 0
2 4 17 1 "unequal" 0
1 5 17 1 "unequal" 0
2 5 17 1 "unequal" 0
1 6 17 1 "unequal" 405
2 6 17 1 "unequal" 0
1 2 19 1 "unequal" 12.5
2 2 19 1 "unequal" 5
1 3 19 1 "unequal" 0
2 3 19 1 "unequal" 0
1 4 19 1 "unequal" 0
2 4 19 1 "unequal" 0
1 5 19 1 "unequal" 0
2 5 19 1 "unequal" 0
1 6 19 1 "unequal" 0
2 6 19 1 "unequal" 0
1 2 21 1 "unequal" 695
2 2 21 1 "unequal" 200
1 3 21 1 "unequal" 70
2 3 21 1 "unequal" 270
1 4 21 1 "unequal" 80
2 4 21 1 "unequal" 70
1 5 21 1 "unequal" 20
2 5 21 1 "unequal" 180
1 6 21 1 "unequal" 400
2 6 21 1 "unequal" 70
1 2 23 1 "unequal" 42.5
2 2 23 1 "unequal" 0
1 3 23 1 "unequal" 270
2 3 23 1 "unequal" 0
1 4 23 1 "unequal" 0
2 4 23 1 "unequal" 0
1 5 23 1 "unequal" 0
2 5 23 1 "unequal" 0
1 6 23 1 "unequal" 0
2 6 23 1 "unequal" 0
1 2 25 1 "unequal" 320
2 2 25 1 "unequal" 0
1 3 25 1 "unequal" 280
2 3 25 1 "unequal" 0
1 4 25 1 "unequal" 0
2 4 25 1 "unequal" 0
1 5 25 1 "unequal" 0
2 5 25 1 "unequal" 0
1 6 25 1 "unequal" 0
2 6 25 1 "unequal" 180
1 2 27 1 "unequal" 0
2 2 27 1 "unequal" 20
1 3 27 1 "unequal" 0
2 3 27 1 "unequal" 0
1 4 27 1 "unequal" 25
2 4 27 1 "unequal" 280
1 5 27 1 "unequal" 0
2 5 27 1 "unequal" 0
1 6 27 1 "unequal" 320
2 6 27 1 "unequal" 0
1 2 29 1 "unequal" 500
2 2 29 1 "unequal" 180
1 3 29 1 "unequal" 50
2 3 29 1 "unequal" 42.5
1 4 29 1 "unequal" 1.2
2 4 29 1 "unequal" 0
1 5 29 1 "unequal" 0
2 5 29 1 "unequal" 0
1 6 29 1 "unequal" 5
2 6 29 1 "unequal" 0
1 2 31 1 "unequal" 130
2 2 31 1 "unequal" 25
1 3 31 1 "unequal" 5
2 3 31 1 "unequal" 50
1 4 31 1 "unequal" 70
2 4 31 1 "unequal" 180
1 5 31 1 "unequal" 395
2 5 31 1 "unequal" 680
1 6 31 1 "unequal" 5
2 6 31 1 "unequal" 5
1 2 33 1 "unequal" 170
2 2 33 1 "unequal" 670
1 3 33 1 "unequal" 620
2 3 33 1 "unequal" 295
1 4 33 1 "unequal" 507.5
2 4 33 1 "unequal" 180
1 5 33 1 "unequal" 30
2 5 33 1 "unequal" 0
1 6 33 1 "unequal" 400
2 6 33 1 "unequal" 0
1 2 35 1 "unequal" 230
2 2 35 1 "unequal" 55
1 3 35 1 "unequal" 20
2 3 35 1 "unequal" 17.5
1 4 35 1 "unequal" 87.5
2 4 35 1 "unequal" 82.5
1 5 35 1 "unequal" 80
2 5 35 1 "unequal" 750
1 6 35 1 "unequal" 25
2 6 35 1 "unequal" 0
1 2 37 1 "unequal" 557.5
2 2 37 1 "unequal" 0
1 3 37 1 "unequal" 0
2 3 37 1 "unequal" 0
1 4 37 1 "unequal" 0
2 4 37 1 "unequal" 0
1 5 37 1 "unequal" 20
2 5 37 1 "unequal" 30
1 6 37 1 "unequal" 0
2 6 37 1 "unequal" 0
1 2 39 1 "unequal" 405
2 2 39 1 "unequal" 0
1 3 39 1 "unequal" 0
2 3 39 1 "unequal" 0
1 4 39 1 "unequal" 2.5
2 4 39 1 "unequal" 0.7
1 5 39 1 "unequal" 4
2 5 39 1 "unequal" 0.2
1 6 39 1 "unequal" 4.7
2 6 39 1 "unequal" 0
1 2 41 1 "unequal" 120
2 2 41 1 "unequal" 7.5
1 3 41 1 "unequal" 0
2 3 41 1 "unequal" 0
1 4 41 1 "unequal" 0
2 4 41 1 "unequal" 0
1 5 41 1 "unequal" 0
2 5 41 1 "unequal" 0
1 6 41 1 "unequal" 45
2 6 41 1 "unequal" 5
1 2 43 1 "unequal" 0
2 2 43 1 "unequal" 0
1 3 43 1 "unequal" 0
2 3 43 1 "unequal" 0
1 4 43 1 "unequal" 0
2 4 43 1 "unequal" 0
1 5 43 1 "unequal" 0
2 5 43 1 "unequal" 270
1 6 43 1 "unequal" 0
2 6 43 1 "unequal" 270
1 2 45 1 "unequal" 257.5
2 2 45 1 "unequal" 0
1 3 45 1 "unequal" 0
2 3 45 1 "unequal" 0
1 4 45 1 "unequal" 0
2 4 45 1 "unequal" 0
1 5 45 1 "unequal" 320
2 5 45 1 "unequal" 0
1 6 45 1 "unequal" 0
2 6 45 1 "unequal" 0
1 2 47 1 "unequal" 605
2 2 47 1 "unequal" 500
1 3 47 1 "unequal" 20
2 3 47 1 "unequal" 20
1 4 47 1 "unequal" 70
2 4 47 1 "unequal" 130
1 5 47 1 "unequal" 30
2 5 47 1 "unequal" 7.5
1 6 47 1 "unequal" 270
2 6 47 1 "unequal" 0
1 2 49 1 "unequal" 270
2 2 49 1 "unequal" 5
1 3 49 1 "unequal" 207.5
2 3 49 1 "unequal" 0
1 4 49 1 "unequal" 0
2 4 49 1 "unequal" 0
1 5 49 1 "unequal" 0
2 5 49 1 "unequal" 0
1 6 49 1 "unequal" 0
2 6 49 1 "unequal" 0
1 2 1 2 "unequal" 445
2 2 1 2 "unequal" 19.2
1 3 1 2 "unequal" 0
2 3 1 2 "unequal" 0
1 4 1 2 "unequal" 270
2 4 1 2 "unequal" 350
1 5 1 2 "unequal" 20
2 5 1 2 "unequal" 70
1 6 1 2 "unequal" 0
2 6 1 2 "unequal" 45
1 2 3 2 "unequal" 30
2 2 3 2 "unequal" 130
1 3 3 2 "unequal" 70
2 3 3 2 "unequal" 12.5
1 4 3 2 "unequal" 7.5
2 4 3 2 "unequal" 12.5
1 5 3 2 "unequal" 32.5
2 5 3 2 "unequal" 7.5
1 6 3 2 "unequal" 7.5
2 6 3 2 "unequal" 5
1 2 5 2 "unequal" 30
2 2 5 2 "unequal" 0
1 3 5 2 "unequal" 20
2 3 5 2 "unequal" 5
1 4 5 2 "unequal" 30
2 4 5 2 "unequal" 0
1 5 5 2 "unequal" 680
2 5 5 2 "unequal" 0
1 6 5 2 "unequal" 0
2 6 5 2 "unequal" 0
1 2 7 2 "unequal" 0
2 2 7 2 "unequal" 0
1 3 7 2 "unequal" 0
2 3 7 2 "unequal" 180
1 4 7 2 "unequal" 0
2 4 7 2 "unequal" 230
1 5 7 2 "unequal" 0
2 5 7 2 "unequal" 17.5
1 6 7 2 "unequal" 20
2 6 7 2 "unequal" 0
1 2 9 2 "unequal" 17.5
2 2 9 2 "unequal" 42.5
1 3 9 2 "unequal" 20
2 3 9 2 "unequal" 17.5
1 4 9 2 "unequal" 0
2 4 9 2 "unequal" 0
1 5 9 2 "unequal" 0
2 5 9 2 "unequal" 0
1 6 9 2 "unequal" 0
2 6 9 2 "unequal" 0
1 2 11 2 "unequal" 80
2 2 11 2 "unequal" 0
1 3 11 2 "unequal" 7.5
2 3 11 2 "unequal" 45
1 4 11 2 "unequal" 7.5
2 4 11 2 "unequal" 7.5
1 5 11 2 "unequal" 7.5
2 5 11 2 "unequal" 0
1 6 11 2 "unequal" 180
2 6 11 2 "unequal" 0
1 2 13 2 "unequal" 0
2 2 13 2 "unequal" 37.5
1 3 13 2 "unequal" 20
2 3 13 2 "unequal" 5
1 4 13 2 "unequal" 0
2 4 13 2 "unequal" 0
1 5 13 2 "unequal" 0
2 5 13 2 "unequal" 0
1 6 13 2 "unequal" 367.5
2 6 13 2 "unequal" 0
1 2 15 2 "unequal" 20
2 2 15 2 "unequal" 0
1 3 15 2 "unequal" 0
2 3 15 2 "unequal" 7.5
1 4 15 2 "unequal" 270
2 4 15 2 "unequal" 0
1 5 15 2 "unequal" 20
2 5 15 2 "unequal" 0
1 6 15 2 "unequal" 5
2 6 15 2 "unequal" 0
1 2 17 2 "unequal" 142.5
2 2 17 2 "unequal" 43.2
1 3 17 2 "unequal" 480
2 3 17 2 "unequal" 380
1 4 17 2 "unequal" 7.5
2 4 17 2 "unequal" 5
1 5 17 2 "unequal" 0
2 5 17 2 "unequal" 0
1 6 17 2 "unequal" 0
2 6 17 2 "unequal" 0
1 2 19 2 "unequal" 50
2 2 19 2 "unequal" 30
1 3 19 2 "unequal" 20
2 3 19 2 "unequal" 0
1 4 19 2 "unequal" 20
2 4 19 2 "unequal" 0
1 5 19 2 "unequal" 0
2 5 19 2 "unequal" 0
1 6 19 2 "unequal" 0
2 6 19 2 "unequal" 0
1 2 21 2 "unequal" 607.5
2 2 21 2 "unequal" 180
1 3 21 2 "unequal" 0
2 3 21 2 "unequal" 150
1 4 21 2 "unequal" 0
2 4 21 2 "unequal" 30
1 5 21 2 "unequal" 20
2 5 21 2 "unequal" 20
1 6 21 2 "unequal" 5
2 6 21 2 "unequal" 67.5
1 2 23 2 "unequal" 7.5
2 2 23 2 "unequal" 0
1 3 23 2 "unequal" 225
2 3 23 2 "unequal" 0
1 4 23 2 "unequal" 0
2 4 23 2 "unequal" 0
1 5 23 2 "unequal" 0
2 5 23 2 "unequal" 0
1 6 23 2 "unequal" 0
2 6 23 2 "unequal" 0
1 2 25 2 "unequal" 0.2
2 2 25 2 "unequal" 0.2
1 3 25 2 "unequal" 5
2 3 25 2 "unequal" 5
1 4 25 2 "unequal" 7.3
2 4 25 2 "unequal" 7.5
1 5 25 2 "unequal" 0
2 5 25 2 "unequal" 0
1 6 25 2 "unequal" 20
2 6 25 2 "unequal" 0
1 2 27 2 "unequal" 0
2 2 27 2 "unequal" 80
1 3 27 2 "unequal" 0
2 3 27 2 "unequal" 0
1 4 27 2 "unequal" 55
2 4 27 2 "unequal" 0
1 5 27 2 "unequal" 20
2 5 27 2 "unequal" 0
1 6 27 2 "unequal" 0
2 6 27 2 "unequal" 0
1 2 29 2 "unequal" 480
2 2 29 2 "unequal" 320
1 3 29 2 "unequal" 20
2 3 29 2 "unequal" 20
1 4 29 2 "unequal" 5
2 4 29 2 "unequal" 1.2
1 5 29 2 "unequal" 480
2 5 29 2 "unequal" 0
1 6 29 2 "unequal" 7.5
2 6 29 2 "unequal" 0
1 2 31 2 "unequal" 0
2 2 31 2 "unequal" 0
1 3 31 2 "unequal" 20
2 3 31 2 "unequal" 5
1 4 31 2 "unequal" 20
2 4 31 2 "unequal" 5
1 5 31 2 "unequal" 450
2 5 31 2 "unequal" 0
1 6 31 2 "unequal" 87.5
2 6 31 2 "unequal" 0
1 2 33 2 "unequal" 0
2 2 33 2 "unequal" 0
1 3 33 2 "unequal" 0
2 3 33 2 "unequal" 7.5
1 4 33 2 "unequal" 500
2 4 33 2 "unequal" 0
1 5 33 2 "unequal" 20
2 5 33 2 "unequal" 0
1 6 33 2 "unequal" 67.5
2 6 33 2 "unequal" 0
1 2 35 2 "unequal" 232.5
2 2 35 2 "unequal" 225
1 3 35 2 "unequal" 25
2 3 35 2 "unequal" 5
1 4 35 2 "unequal" 37.5
2 4 35 2 "unequal" 5
1 5 35 2 "unequal" 5
2 5 35 2 "unequal" 80
1 6 35 2 "unequal" 45
2 6 35 2 "unequal" 0
1 2 37 2 "unequal" 62.5
2 2 37 2 "unequal" 537.5
1 3 37 2 "unequal" 500
2 3 37 2 "unequal" 0
1 4 37 2 "unequal" 607.5
2 4 37 2 "unequal" 0
1 5 37 2 "unequal" 30
2 5 37 2 "unequal" 7.5
1 6 37 2 "unequal" 20
2 6 37 2 "unequal" 42.5
1 2 39 2 "unequal" 80
2 2 39 2 "unequal" 0
1 3 39 2 "unequal" 0
2 3 39 2 "unequal" 0
1 4 39 2 "unequal" 14.8
2 4 39 2 "unequal" 0.5
1 5 39 2 "unequal" 219.3
2 5 39 2 "unequal" 0
1 6 39 2 "unequal" 0
2 6 39 2 "unequal" 0
1 2 41 2 "unequal" 137.5
2 2 41 2 "unequal" 7.5
1 3 41 2 "unequal" 50
2 3 41 2 "unequal" 7.5
1 4 41 2 "unequal" 7.5
2 4 41 2 "unequal" 0
1 5 41 2 "unequal" 7.5
2 5 41 2 "unequal" 0
1 6 41 2 "unequal" 107.5
2 6 41 2 "unequal" 7.5
1 2 43 2 "unequal" 50
2 2 43 2 "unequal" 0
1 3 43 2 "unequal" 0
2 3 43 2 "unequal" 0
1 4 43 2 "unequal" 0
2 4 43 2 "unequal" 0
1 5 43 2 "unequal" 180
2 5 43 2 "unequal" 0
1 6 43 2 "unequal" 0
2 6 43 2 "unequal" 180
1 2 45 2 "unequal" 200
2 2 45 2 "unequal" 5
1 3 45 2 "unequal" 0
2 3 45 2 "unequal" 0
1 4 45 2 "unequal" 0
2 4 45 2 "unequal" 0
1 5 45 2 "unequal" 180
2 5 45 2 "unequal" 0
1 6 45 2 "unequal" 20
2 6 45 2 "unequal" 0
1 2 47 2 "unequal" 605
2 2 47 2 "unequal" 755
1 3 47 2 "unequal" 0
2 3 47 2 "unequal" 20
1 4 47 2 "unequal" 70
2 4 47 2 "unequal" 120
1 5 47 2 "unequal" 20
2 5 47 2 "unequal" 7.5
1 6 47 2 "unequal" 230
2 6 47 2 "unequal" 0
1 2 49 2 "unequal" 0
2 2 49 2 "unequal" 20
1 3 49 2 "unequal" 7.5
2 3 49 2 "unequal" 0
1 4 49 2 "unequal" 5
2 4 49 2 "unequal" 0
1 5 49 2 "unequal" 5
2 5 49 2 "unequal" 0
1 6 49 2 "unequal" 5
2 6 49 2 "unequal" 0
1 2 1 3 "unequal" 0
2 2 1 3 "unequal" 367.5
1 3 1 3 "unequal" 245
2 3 1 3 "unequal" 245
1 4 1 3 "unequal" 607.5
2 4 1 3 "unequal" 0
1 5 1 3 "unequal" 20
2 5 1 3 "unequal" 1470
1 6 1 3 "unequal" 980
2 6 1 3 "unequal" 1470
1 2 3 3 "unequal" 455
2 2 3 3 "unequal" 32.5
1 3 3 3 "unequal" 5
2 3 3 3 "unequal" 5
1 4 3 3 "unequal" 5
2 4 3 3 "unequal" 5
1 5 3 3 "unequal" 5
2 5 3 3 "unequal" 5
1 6 3 3 "unequal" 0
2 6 3 3 "unequal" 5
1 2 5 3 "unequal" 232.5
2 2 5 3 "unequal" 20
1 3 5 3 "unequal" 107.5
2 3 5 3 "unequal" 37.5
1 4 5 3 "unequal" 107.5
2 4 5 3 "unequal" 32.5
1 5 5 3 "unequal" 17.5
2 5 5 3 "unequal" 0
1 6 5 3 "unequal" 20
2 6 5 3 "unequal" 605
1 2 7 3 "unequal" 2330
2 2 7 3 "unequal" 580
1 3 7 3 "unequal" 145
2 3 7 3 "unequal" 2880
1 4 7 3 "unequal" 1470
2 4 7 3 "unequal" 4320
1 5 7 3 "unequal" 30
2 5 7 3 "unequal" 200
1 6 7 3 "unequal" 0
2 6 7 3 "unequal" 0
1 2 9 3 "unequal" 50
2 2 9 3 "unequal" 5
1 3 9 3 "unequal" 0
2 3 9 3 "unequal" 20
1 4 9 3 "unequal" 0
2 4 9 3 "unequal" 0
1 5 9 3 "unequal" 0
2 5 9 3 "unequal" 0
1 6 9 3 "unequal" 0
2 6 9 3 "unequal" 0
1 2 11 3 "unequal" 1707.5
2 2 11 3 "unequal" 20
1 3 11 3 "unequal" 800
2 3 11 3 "unequal" 1317.5
1 4 11 3 "unequal" 1920
2 4 11 3 "unequal" 587.5
1 5 11 3 "unequal" 150
2 5 11 3 "unequal" 20
1 6 11 3 "unequal" 1370
2 6 11 3 "unequal" 180
1 2 13 3 "unequal" 330
2 2 13 3 "unequal" 320
1 3 13 3 "unequal" 1380
2 3 13 3 "unequal" 30
1 4 13 3 "unequal" 70
2 4 13 3 "unequal" 7.5
1 5 13 3 "unequal" 120
2 5 13 3 "unequal" 0
1 6 13 3 "unequal" 0
2 6 13 3 "unequal" 0
1 2 15 3 "unequal" 0
2 2 15 3 "unequal" 12.5
1 3 15 3 "unequal" 0
2 3 15 3 "unequal" 720
1 4 15 3 "unequal" 720
2 4 15 3 "unequal" 0
1 5 15 3 "unequal" 0
2 5 15 3 "unequal" 0
1 6 15 3 "unequal" 720
2 6 15 3 "unequal" 70
1 2 17 3 "unequal" 650
2 2 17 3 "unequal" 675
1 3 17 3 "unequal" 855
2 3 17 3 "unequal" 607.5
1 4 17 3 "unequal" 45
2 4 17 3 "unequal" 42.5
1 5 17 3 "unequal" 67.5
2 5 17 3 "unequal" 37.5
1 6 17 3 "unequal" 67.5
2 6 17 3 "unequal" 5
1 2 19 3 "unequal" 0
2 2 19 3 "unequal" 0
1 3 19 3 "unequal" 0
2 3 19 3 "unequal" 0
1 4 19 3 "unequal" 720
2 4 19 3 "unequal" 720
1 5 19 3 "unequal" 0
2 5 19 3 "unequal" 0
1 6 19 3 "unequal" 0
2 6 19 3 "unequal" 0
1 2 21 3 "unequal" 917.5
2 2 21 3 "unequal" 0
1 3 21 3 "unequal" 80
2 3 21 3 "unequal" 720
1 4 21 3 "unequal" 2300
2 4 21 3 "unequal" 30
1 5 21 3 "unequal" 0
2 5 21 3 "unequal" 2430
1 6 21 3 "unequal" 520
2 6 21 3 "unequal" 200
1 2 23 3 "unequal" 7.5
2 2 23 3 "unequal" 0
1 3 23 3 "unequal" 1220
2 3 23 3 "unequal" 20
1 4 23 3 "unequal" 0
2 4 23 3 "unequal" 0
1 5 23 3 "unequal" 0
2 5 23 3 "unequal" 0
1 6 23 3 "unequal" 0
2 6 23 3 "unequal" 0
1 2 25 3 "unequal" 720
2 2 25 3 "unequal" 0
1 3 25 3 "unequal" 300
2 3 25 3 "unequal" 5
1 4 25 3 "unequal" 17.5
2 4 25 3 "unequal" 20
1 5 25 3 "unequal" 0
2 5 25 3 "unequal" 0
1 6 25 3 "unequal" 605
2 6 25 3 "unequal" 0
1 2 27 3 "unequal" 80
2 2 27 3 "unequal" 1880
1 3 27 3 "unequal" 0
2 3 27 3 "unequal" 0
1 4 27 3 "unequal" 0
2 4 27 3 "unequal" 0
1 5 27 3 "unequal" 70
2 5 27 3 "unequal" 0
1 6 27 3 "unequal" 0
2 6 27 3 "unequal" 0
1 2 29 3 "unequal" 0
2 2 29 3 "unequal" 0
1 3 29 3 "unequal" 750
2 3 29 3 "unequal" 530
1 4 29 3 "unequal" 20
2 4 29 3 "unequal" 0
1 5 29 3 "unequal" 870
2 5 29 3 "unequal" 0
1 6 29 3 "unequal" 132.5
2 6 29 3 "unequal" 0
1 2 31 3 "unequal" 120
2 2 31 3 "unequal" 20
1 3 31 3 "unequal" 95
2 3 31 3 "unequal" 1192.5
1 4 31 3 "unequal" 1470
2 4 31 3 "unequal" 980
1 5 31 3 "unequal" 500
2 5 31 3 "unequal" 980
1 6 31 3 "unequal" 1280
2 6 31 3 "unequal" 7.5
1 2 33 3 "unequal" 0
2 2 33 3 "unequal" 0
1 3 33 3 "unequal" 720
2 3 33 3 "unequal" 0
1 4 33 3 "unequal" 0
2 4 33 3 "unequal" 0
1 5 33 3 "unequal" 42.5
2 5 33 3 "unequal" 0
1 6 33 3 "unequal" 0
2 6 33 3 "unequal" 0
1 2 35 3 "unequal" 687.5
2 2 35 3 "unequal" 37.5
1 3 35 3 "unequal" 7.5
2 3 35 3 "unequal" 5
1 4 35 3 "unequal" 267.5
2 4 35 3 "unequal" 1057.5
1 5 35 3 "unequal" 1617.5
2 5 35 3 "unequal" 1167.5
1 6 35 3 "unequal" 0
2 6 35 3 "unequal" 0
1 2 37 3 "unequal" 620
2 2 37 3 "unequal" 1920
1 3 37 3 "unequal" 0
2 3 37 3 "unequal" 0
1 4 37 3 "unequal" 0
2 4 37 3 "unequal" 0
1 5 37 3 "unequal" 20
2 5 37 3 "unequal" 695
1 6 37 3 "unequal" 7.5
2 6 37 3 "unequal" 0
1 2 39 3 "unequal" 270
2 2 39 3 "unequal" 0
1 3 39 3 "unequal" 0
2 3 39 3 "unequal" 0
1 4 39 3 "unequal" 7.5
2 4 39 3 "unequal" 0
1 5 39 3 "unequal" 605
2 5 39 3 "unequal" 0
1 6 39 3 "unequal" 0
2 6 39 3 "unequal" 0
1 2 41 3 "unequal" 92.5
2 2 41 3 "unequal" 7.5
1 3 41 3 "unequal" 1167.5
2 3 41 3 "unequal" 7.5
1 4 41 3 "unequal" 5
2 4 41 3 "unequal" 0
1 5 41 3 "unequal" 0
2 5 41 3 "unequal" 0
1 6 41 3 "unequal" 1700
2 6 41 3 "unequal" 0
1 2 43 3 "unequal" 20
2 2 43 3 "unequal" 0
1 3 43 3 "unequal" 0
2 3 43 3 "unequal" 0
1 4 43 3 "unequal" 0
2 4 43 3 "unequal" 0
1 5 43 3 "unequal" 0
2 5 43 3 "unequal" 450
1 6 43 3 "unequal" 0
2 6 43 3 "unequal" 5
1 2 45 3 "unequal" 30
2 2 45 3 "unequal" 0
1 3 45 3 "unequal" 0
2 3 45 3 "unequal" 0
1 4 45 3 "unequal" 0
2 4 45 3 "unequal" 0
1 5 45 3 "unequal" 945
2 5 45 3 "unequal" 0
1 6 45 3 "unequal" 0
2 6 45 3 "unequal" 0
1 2 47 3 "unequal" 187.5
2 2 47 3 "unequal" 480
1 3 47 3 "unequal" 20
2 3 47 3 "unequal" 0
1 4 47 3 "unequal" 30
2 4 47 3 "unequal" 755
1 5 47 3 "unequal" 5
2 5 47 3 "unequal" 5
1 6 47 3 "unequal" 607.5
2 6 47 3 "unequal" 0
1 2 49 3 "unequal" 5
2 2 49 3 "unequal" 7.5
1 3 49 3 "unequal" 7.5
2 3 49 3 "unequal" 0
1 4 49 3 "unequal" 0
2 4 49 3 "unequal" 0
1 5 49 3 "unequal" 0
2 5 49 3 "unequal" 0
1 6 49 3 "unequal" 0
2 6 49 3 "unequal" 0
1 2 1 4 "unequal" 1017.5
2 2 1 4 "unequal" 212.5
1 3 1 4 "unequal" 7.5
2 3 1 4 "unequal" 20
1 4 1 4 "unequal" 80
2 4 1 4 "unequal" 0
1 5 1 4 "unequal" 270
2 5 1 4 "unequal" 350
1 6 1 4 "unequal" 120
2 6 1 4 "unequal" 500
1 2 3 4 "unequal" 500
2 2 3 4 "unequal" 20
1 3 3 4 "unequal" 17.5
2 3 3 4 "unequal" 17.5
1 4 3 4 "unequal" 5
2 4 3 4 "unequal" 0
1 5 3 4 "unequal" 405
2 5 3 4 "unequal" 5
1 6 3 4 "unequal" 0
2 6 3 4 "unequal" 0
1 2 5 4 "unequal" 20
2 2 5 4 "unequal" 70
1 3 5 4 "unequal" 180
2 3 5 4 "unequal" 0
1 4 5 4 "unequal" 20
2 4 5 4 "unequal" 0
1 5 5 4 "unequal" 500
2 5 5 4 "unequal" 20
1 6 5 4 "unequal" 1520
2 6 5 4 "unequal" 0
1 2 7 4 "unequal" 1080
2 2 7 4 "unequal" 817.5
1 3 7 4 "unequal" 7.5
2 3 7 4 "unequal" 720
1 4 7 4 "unequal" 0
2 4 7 4 "unequal" 0
1 5 7 4 "unequal" 0
2 5 7 4 "unequal" 667.5
1 6 7 4 "unequal" 1080
2 6 7 4 "unequal" 0
1 2 9 4 "unequal" 57.5
2 2 9 4 "unequal" 5
1 3 9 4 "unequal" 5
2 3 9 4 "unequal" 0
1 4 9 4 "unequal" 0
2 4 9 4 "unequal" 0
1 5 9 4 "unequal" 0
2 5 9 4 "unequal" 0
1 6 9 4 "unequal" 0
2 6 9 4 "unequal" 0
1 2 11 4 "unequal" 1480
2 2 11 4 "unequal" 1130
1 3 11 4 "unequal" 2280
2 3 11 4 "unequal" 2720
1 4 11 4 "unequal" 1150
2 4 11 4 "unequal" 1780
1 5 11 4 "unequal" 70
2 5 11 4 "unequal" 30
1 6 11 4 "unequal" 720
2 6 11 4 "unequal" 0
1 2 13 4 "unequal" 320
2 2 13 4 "unequal" 20
1 3 13 4 "unequal" 582.5
2 3 13 4 "unequal" 0
1 4 13 4 "unequal" 0
2 4 13 4 "unequal" 0
1 5 13 4 "unequal" 0
2 5 13 4 "unequal" 0
1 6 13 4 "unequal" 480
2 6 13 4 "unequal" 405
1 2 15 4 "unequal" 445
2 2 15 4 "unequal" 5
1 3 15 4 "unequal" 830
2 3 15 4 "unequal" 20
1 4 15 4 "unequal" 20
2 4 15 4 "unequal" 0
1 5 15 4 "unequal" 5
2 5 15 4 "unequal" 0
1 6 15 4 "unequal" 17.5
2 6 15 4 "unequal" 25
1 2 17 4 "unequal" 850
2 2 17 4 "unequal" 30
1 3 17 4 "unequal" 0
2 3 17 4 "unequal" 0
1 4 17 4 "unequal" 30
2 4 17 4 "unequal" 7.5
1 5 17 4 "unequal" 0
2 5 17 4 "unequal" 5
1 6 17 4 "unequal" 870
2 6 17 4 "unequal" 582.5
1 2 19 4 "unequal" 55
2 2 19 4 "unequal" 30
1 3 19 4 "unequal" 5
2 3 19 4 "unequal" 0
1 4 19 4 "unequal" 170
2 4 19 4 "unequal" 0
1 5 19 4 "unequal" 0
2 5 19 4 "unequal" 0
1 6 19 4 "unequal" 0
2 6 19 4 "unequal" 0
1 2 21 4 "unequal" 0
2 2 21 4 "unequal" 0
1 3 21 4 "unequal" 0
2 3 21 4 "unequal" 0
1 4 21 4 "unequal" 180
2 4 21 4 "unequal" 230
1 5 21 4 "unequal" 7.5
2 5 21 4 "unequal" 570
1 6 21 4 "unequal" 270
2 6 21 4 "unequal" 270
1 2 23 4 "unequal" 5
2 2 23 4 "unequal" 5
1 3 23 4 "unequal" 1080
2 3 23 4 "unequal" 0
1 4 23 4 "unequal" 0
2 4 23 4 "unequal" 0
1 5 23 4 "unequal" 0
2 5 23 4 "unequal" 0
1 6 23 4 "unequal" 0
2 6 23 4 "unequal" 0
1 2 25 4 "unequal" 80
2 2 25 4 "unequal" 0.2
1 3 25 4 "unequal" 30
2 3 25 4 "unequal" 20
1 4 25 4 "unequal" 30
2 4 25 4 "unequal" 20
1 5 25 4 "unequal" 0
2 5 25 4 "unequal" 0
1 6 25 4 "unequal" 405
2 6 25 4 "unequal" 500
1 2 27 4 "unequal" 0
2 2 27 4 "unequal" 1080
1 3 27 4 "unequal" 0
2 3 27 4 "unequal" 0
1 4 27 4 "unequal" 480
2 4 27 4 "unequal" 0
1 5 27 4 "unequal" 17.5
2 5 27 4 "unequal" 0
1 6 27 4 "unequal" 0
2 6 27 4 "unequal" 0
1 2 29 4 "unequal" 720
2 2 29 4 "unequal" 1080
1 3 29 4 "unequal" 650
2 3 29 4 "unequal" 7.5
1 4 29 4 "unequal" 4.7
2 4 29 4 "unequal" 0.8
1 5 29 4 "unequal" 637.5
2 5 29 4 "unequal" 0
1 6 29 4 "unequal" 42.5
2 6 29 4 "unequal" 0
1 2 31 4 "unequal" 5
2 2 31 4 "unequal" 0
1 3 31 4 "unequal" 5
2 3 31 4 "unequal" 45
1 4 31 4 "unequal" 187.5
2 4 31 4 "unequal" 0
1 5 31 4 "unequal" 1687.5
2 5 31 4 "unequal" 1125
1 6 31 4 "unequal" 45
2 6 31 4 "unequal" 0
1 2 33 4 "unequal" 0
2 2 33 4 "unequal" 0
1 3 33 4 "unequal" 720
2 3 33 4 "unequal" 1280
1 4 33 4 "unequal" 605
2 4 33 4 "unequal" 0
1 5 33 4 "unequal" 20
2 5 33 4 "unequal" 5
1 6 33 4 "unequal" 1267.5
2 6 33 4 "unequal" 950
1 2 35 4 "unequal" 242.5
2 2 35 4 "unequal" 137.5
1 3 35 4 "unequal" 0
2 3 35 4 "unequal" 7.5
1 4 35 4 "unequal" 7.5
2 4 35 4 "unequal" 1057.5
1 5 35 4 "unequal" 1092.5
2 5 35 4 "unequal" 1687.5
1 6 35 4 "unequal" 5
2 6 35 4 "unequal" 0
1 2 37 4 "unequal" 7.5
2 2 37 4 "unequal" 80
1 3 37 4 "unequal" 0
2 3 37 4 "unequal" 0
1 4 37 4 "unequal" 605
2 4 37 4 "unequal" 7.5
1 5 37 4 "unequal" 0
2 5 37 4 "unequal" 20
1 6 37 4 "unequal" 30
2 6 37 4 "unequal" 32.5
1 2 39 4 "unequal" 0
2 2 39 4 "unequal" 0
1 3 39 4 "unequal" 0
2 3 39 4 "unequal" 0
1 4 39 4 "unequal" 20
2 4 39 4 "unequal" 0.3
1 5 39 4 "unequal" 0
2 5 39 4 "unequal" 0.2
1 6 39 4 "unequal" 0
2 6 39 4 "unequal" 0
1 2 41 4 "unequal" 17.5
2 2 41 4 "unequal" 7.5
1 3 41 4 "unequal" 7.5
2 3 41 4 "unequal" 0
1 4 41 4 "unequal" 7.5
2 4 41 4 "unequal" 0
1 5 41 4 "unequal" 20
2 5 41 4 "unequal" 0
1 6 41 4 "unequal" 5
2 6 41 4 "unequal" 7.5
1 2 43 4 "unequal" 720
2 2 43 4 "unequal" 0
1 3 43 4 "unequal" 0
2 3 43 4 "unequal" 0
1 4 43 4 "unequal" 0
2 4 43 4 "unequal" 0
1 5 43 4 "unequal" 720
2 5 43 4 "unequal" 0
1 6 43 4 "unequal" 0
2 6 43 4 "unequal" 1080
1 2 45 4 "unequal" 20
2 2 45 4 "unequal" 0
1 3 45 4 "unequal" 0
2 3 45 4 "unequal" 0
1 4 45 4 "unequal" 0
2 4 45 4 "unequal" 0
1 5 45 4 "unequal" 0
2 5 45 4 "unequal" 0
1 6 45 4 "unequal" 0
2 6 45 4 "unequal" 0
1 2 47 4 "unequal" 630
2 2 47 4 "unequal" 1417.5
1 3 47 4 "unequal" 0
2 3 47 4 "unequal" 0
1 4 47 4 "unequal" 30
2 4 47 4 "unequal" 1220
1 5 47 4 "unequal" 895
2 5 47 4 "unequal" 5
1 6 47 4 "unequal" 1370
2 6 47 4 "unequal" 1070
1 2 49 4 "unequal" 75
2 2 49 4 "unequal" 7.5
1 3 49 4 "unequal" 45
2 3 49 4 "unequal" 0
1 4 49 4 "unequal" 0
2 4 49 4 "unequal" 0
1 5 49 4 "unequal" 0
2 5 49 4 "unequal" 0
1 6 49 4 "unequal" 0
2 6 49 4 "unequal" 0
