# Supplementary material for: Self-reliance crowds out group cooperation and increases wealth inequality
Source: Nat Commun. 2020 Oct 14;11:5161. doi: 10.1038/s41467-020-18896-6 (PMC7560835; doi:10.1038/s41467-020-18896-6)
Supplement: Supplementary file 3 — Source Data [file 41467_2020_18896_MOESM3_ESM.zip › source data/SupplFig14.txt]

"group" "threshold" "round" "public" "endowment" "private_met" "dependence" "ID" "public_60_t1" "privatemet_120_t1"
1 "55" 1 30 "60" FALSE "none" "1_1" NA NA
1 "55" 1 0 "60" TRUE "none" "2_1" NA NA
1 "55" 1 45 "120" TRUE "none" "3_1" NA NA
1 "55" 1 50 "120" FALSE "none" "4_1" NA NA
1 "55" 2 40 "60" FALSE "none" "1_1" 15 0.5
1 "55" 2 0 "60" TRUE "none" "2_1" 15 0.5
1 "55" 2 45 "120" TRUE "none" "3_1" 15 0.5
1 "55" 2 100 "120" FALSE "none" "4_1" 15 0.5
1 "55" 3 40 "60" FALSE "none" "1_1" 20 0.5
1 "55" 3 40 "60" FALSE "none" "2_1" 20 0.5
1 "55" 3 45 "120" TRUE "none" "3_1" 20 0.5
1 "55" 3 55 "120" TRUE "none" "4_1" 20 0.5
1 "55" 4 35 "60" FALSE "none" "1_1" 40 1
1 "55" 4 35 "60" FALSE "none" "2_1" 40 1
1 "55" 4 45 "120" TRUE "none" "3_1" 40 1
1 "55" 4 55 "120" TRUE "none" "4_1" 40 1
1 "55" 5 40 "60" FALSE "none" "1_1" 35 1
1 "55" 5 40 "60" FALSE "none" "2_1" 35 1
1 "55" 5 45 "120" TRUE "none" "3_1" 35 1
1 "55" 5 10 "120" TRUE "none" "4_1" 35 1
1 "55" 6 30 "60" FALSE "none" "1_1" 40 1
1 "55" 6 40 "60" FALSE "none" "2_1" 40 1
1 "55" 6 45 "120" TRUE "none" "3_1" 40 1
1 "55" 6 10 "120" TRUE "none" "4_1" 40 1
1 "55" 7 0 "60" TRUE "none" "1_1" 35 1
1 "55" 7 50 "60" FALSE "none" "2_1" 35 1
1 "55" 7 80 "120" FALSE "none" "3_1" 35 1
1 "55" 7 35 "120" TRUE "none" "4_1" 35 1
1 "55" 8 40 "60" FALSE "none" "1_1" 25 0.5
1 "55" 8 40 "60" FALSE "none" "2_1" 25 0.5
1 "55" 8 45 "120" TRUE "none" "3_1" 25 0.5
1 "55" 8 40 "120" TRUE "none" "4_1" 25 0.5
1 "55" 9 0 "60" TRUE "none" "1_1" 40 1
1 "55" 9 41 "60" FALSE "none" "2_1" 40 1
1 "55" 9 80 "120" FALSE "none" "3_1" 40 1
1 "55" 9 45 "120" TRUE "none" "4_1" 40 1
1 "55" 10 50 "60" FALSE "none" "1_1" 20.5 0.5
1 "55" 10 40 "60" FALSE "none" "2_1" 20.5 0.5
1 "55" 10 45 "120" TRUE "none" "3_1" 20.5 0.5
1 "55" 10 45 "120" TRUE "none" "4_1" 20.5 0.5
1 "200" 1 30 "60" FALSE "all" "1_1" NA NA
1 "200" 1 30 "60" FALSE "all" "2_1" NA NA
1 "200" 1 80 "120" FALSE "all" "3_1" NA NA
1 "200" 1 40 "120" FALSE "all" "4_1" NA NA
1 "200" 2 35 "60" FALSE "all" "1_1" 30 0
1 "200" 2 30 "60" FALSE "all" "2_1" 30 0
1 "200" 2 80 "120" FALSE "all" "3_1" 30 0
1 "200" 2 35 "120" FALSE "all" "4_1" 30 0
1 "200" 3 30 "60" FALSE "all" "1_1" 32.5 0
1 "200" 3 30 "60" FALSE "all" "2_1" 32.5 0
1 "200" 3 80 "120" FALSE "all" "3_1" 32.5 0
1 "200" 3 35 "120" FALSE "all" "4_1" 32.5 0
1 "200" 4 30 "60" FALSE "all" "1_1" 30 0
1 "200" 4 30 "60" FALSE "all" "2_1" 30 0
1 "200" 4 80 "120" FALSE "all" "3_1" 30 0
1 "200" 4 40 "120" FALSE "all" "4_1" 30 0
1 "200" 5 30 "60" FALSE "all" "1_1" 30 0
1 "200" 5 30 "60" FALSE "all" "2_1" 30 0
1 "200" 5 45 "120" FALSE "all" "3_1" 30 0
1 "200" 5 40 "120" FALSE "all" "4_1" 30 0
1 "200" 6 30 "60" FALSE "all" "1_1" 30 0
1 "200" 6 30 "60" FALSE "all" "2_1" 30 0
1 "200" 6 45 "120" FALSE "all" "3_1" 30 0
1 "200" 6 30 "120" FALSE "all" "4_1" 30 0
1 "200" 7 30 "60" FALSE "all" "1_1" 30 0
1 "200" 7 30 "60" FALSE "all" "2_1" 30 0
1 "200" 7 80 "120" FALSE "all" "3_1" 30 0
1 "200" 7 40 "120" FALSE "all" "4_1" 30 0
1 "200" 8 30 "60" FALSE "all" "1_1" 30 0
1 "200" 8 30 "60" FALSE "all" "2_1" 30 0
1 "200" 8 80 "120" FALSE "all" "3_1" 30 0
1 "200" 8 30 "120" FALSE "all" "4_1" 30 0
1 "200" 9 30 "60" FALSE "all" "1_1" 30 0
1 "200" 9 30 "60" FALSE "all" "2_1" 30 0
1 "200" 9 80 "120" FALSE "all" "3_1" 30 0
1 "200" 9 30 "120" FALSE "all" "4_1" 30 0
1 "200" 10 40 "60" FALSE "all" "1_1" 30 0
1 "200" 10 30 "60" FALSE "all" "2_1" 30 0
1 "200" 10 80 "120" FALSE "all" "3_1" 30 0
1 "200" 10 30 "120" FALSE "all" "4_1" 30 0
1 "45" 1 0 "60" TRUE "none" "1_1" NA NA
1 "45" 1 0 "60" TRUE "none" "2_1" NA NA
1 "45" 1 45 "120" TRUE "none" "3_1" NA NA
1 "45" 1 20 "120" FALSE "none" "4_1" NA NA
1 "45" 2 0 "60" TRUE "none" "1_1" 0 0.5
1 "45" 2 0 "60" TRUE "none" "2_1" 0 0.5
1 "45" 2 45 "120" TRUE "none" "3_1" 0 0.5
1 "45" 2 0 "120" TRUE "none" "4_1" 0 0.5
1 "45" 3 0 "60" TRUE "none" "1_1" 0 1
1 "45" 3 30 "60" FALSE "none" "2_1" 0 1
1 "45" 3 0 "120" TRUE "none" "3_1" 0 1
1 "45" 3 0 "120" TRUE "none" "4_1" 0 1
1 "45" 4 0 "60" TRUE "none" "1_1" 15 1
1 "45" 4 30 "60" FALSE "none" "2_1" 15 1
1 "45" 4 45 "120" TRUE "none" "3_1" 15 1
1 "45" 4 0 "120" TRUE "none" "4_1" 15 1
1 "45" 5 30 "60" FALSE "none" "1_1" 15 1
1 "45" 5 30 "60" FALSE "none" "2_1" 15 1
1 "45" 5 0 "120" TRUE "none" "3_1" 15 1
1 "45" 5 0 "120" TRUE "none" "4_1" 15 1
1 "45" 6 30 "60" FALSE "none" "1_1" 30 1
1 "45" 6 30 "60" FALSE "none" "2_1" 30 1
1 "45" 6 0 "120" TRUE "none" "3_1" 30 1
1 "45" 6 0 "120" TRUE "none" "4_1" 30 1
1 "45" 7 0 "60" TRUE "none" "1_1" 30 1
1 "45" 7 30 "60" FALSE "none" "2_1" 30 1
1 "45" 7 0 "120" TRUE "none" "3_1" 30 1
1 "45" 7 0 "120" TRUE "none" "4_1" 30 1
1 "45" 8 0 "60" TRUE "none" "1_1" 15 1
1 "45" 8 0 "60" TRUE "none" "2_1" 15 1
1 "45" 8 0 "120" TRUE "none" "3_1" 15 1
1 "45" 8 0 "120" TRUE "none" "4_1" 15 1
1 "45" 9 0 "60" TRUE "none" "1_1" 0 1
1 "45" 9 50 "60" FALSE "none" "2_1" 0 1
1 "45" 9 0 "120" TRUE "none" "3_1" 0 1
1 "45" 9 0 "120" TRUE "none" "4_1" 0 1
1 "45" 10 40 "60" FALSE "none" "1_1" 25 1
1 "45" 10 40 "60" FALSE "none" "2_1" 25 1
1 "45" 10 0 "120" TRUE "none" "3_1" 25 1
1 "45" 10 0 "120" TRUE "none" "4_1" 25 1
1 "65" 1 40 "60" FALSE "poor" "1_1" NA NA
1 "65" 1 20 "60" FALSE "poor" "2_1" NA NA
1 "65" 1 80 "120" FALSE "poor" "3_1" NA NA
1 "65" 1 40 "120" FALSE "poor" "4_1" NA NA
1 "65" 2 40 "60" FALSE "poor" "1_1" 30 0
1 "65" 2 20 "60" FALSE "poor" "2_1" 30 0
1 "65" 2 70 "120" FALSE "poor" "3_1" 30 0
1 "65" 2 0 "120" TRUE "poor" "4_1" 30 0
1 "65" 3 40 "60" FALSE "poor" "1_1" 30 0.5
1 "65" 3 30 "60" FALSE "poor" "2_1" 30 0.5
1 "65" 3 70 "120" FALSE "poor" "3_1" 30 0.5
1 "65" 3 40 "120" FALSE "poor" "4_1" 30 0.5
1 "65" 4 35 "60" FALSE "poor" "1_1" 35 0
1 "65" 4 20 "60" FALSE "poor" "2_1" 35 0
1 "65" 4 70 "120" FALSE "poor" "3_1" 35 0
1 "65" 4 30 "120" FALSE "poor" "4_1" 35 0
1 "65" 5 35 "60" FALSE "poor" "1_1" 27.5 0
1 "65" 5 20 "60" FALSE "poor" "2_1" 27.5 0
1 "65" 5 70 "120" FALSE "poor" "3_1" 27.5 0
1 "65" 5 30 "120" FALSE "poor" "4_1" 27.5 0
1 "65" 6 35 "60" FALSE "poor" "1_1" 27.5 0
1 "65" 6 20 "60" FALSE "poor" "2_1" 27.5 0
1 "65" 6 0 "120" TRUE "poor" "3_1" 27.5 0
1 "65" 6 30 "120" FALSE "poor" "4_1" 27.5 0
1 "65" 7 40 "60" FALSE "poor" "1_1" 27.5 0.5
1 "65" 7 20 "60" FALSE "poor" "2_1" 27.5 0.5
1 "65" 7 0 "120" TRUE "poor" "3_1" 27.5 0.5
1 "65" 7 30 "120" FALSE "poor" "4_1" 27.5 0.5
1 "65" 8 45 "60" FALSE "poor" "1_1" 30 0.5
1 "65" 8 25 "60" FALSE "poor" "2_1" 30 0.5
1 "65" 8 0 "120" TRUE "poor" "3_1" 30 0.5
1 "65" 8 50 "120" FALSE "poor" "4_1" 30 0.5
1 "65" 9 45 "60" FALSE "poor" "1_1" 35 0.5
1 "65" 9 40 "60" FALSE "poor" "2_1" 35 0.5
1 "65" 9 70 "120" FALSE "poor" "3_1" 35 0.5
1 "65" 9 0 "120" TRUE "poor" "4_1" 35 0.5
1 "65" 10 40 "60" FALSE "poor" "1_1" 42.5 0.5
1 "65" 10 30 "60" FALSE "poor" "2_1" 42.5 0.5
1 "65" 10 70 "120" FALSE "poor" "3_1" 42.5 0.5
1 "65" 10 40 "120" FALSE "poor" "4_1" 42.5 0.5
1 "75" 1 40 "60" FALSE "poor" "1_1" NA NA
1 "75" 1 15 "60" FALSE "poor" "2_1" NA NA
1 "75" 1 70 "120" FALSE "poor" "3_1" NA NA
1 "75" 1 60 "120" FALSE "poor" "4_1" NA NA
1 "75" 2 30 "60" FALSE "poor" "1_1" 27.5 0
1 "75" 2 15 "60" FALSE "poor" "2_1" 27.5 0
1 "75" 2 70 "120" FALSE "poor" "3_1" 27.5 0
1 "75" 2 50 "120" FALSE "poor" "4_1" 27.5 0
1 "75" 3 30 "60" FALSE "poor" "1_1" 22.5 0
1 "75" 3 15 "60" FALSE "poor" "2_1" 22.5 0
1 "75" 3 70 "120" FALSE "poor" "3_1" 22.5 0
1 "75" 3 45 "120" TRUE "poor" "4_1" 22.5 0
1 "75" 4 40 "60" FALSE "poor" "1_1" 22.5 0.5
1 "75" 4 15 "60" FALSE "poor" "2_1" 22.5 0.5
1 "75" 4 70 "120" FALSE "poor" "3_1" 22.5 0.5
1 "75" 4 50 "120" FALSE "poor" "4_1" 22.5 0.5
1 "75" 5 40 "60" FALSE "poor" "1_1" 27.5 0
1 "75" 5 15 "60" FALSE "poor" "2_1" 27.5 0
1 "75" 5 0 "120" TRUE "poor" "3_1" 27.5 0
1 "75" 5 30 "120" FALSE "poor" "4_1" 27.5 0
1 "75" 6 40 "60" FALSE "poor" "1_1" 27.5 0.5
1 "75" 6 15 "60" FALSE "poor" "2_1" 27.5 0.5
1 "75" 6 0 "120" TRUE "poor" "3_1" 27.5 0.5
1 "75" 6 50 "120" FALSE "poor" "4_1" 27.5 0.5
1 "75" 7 40 "60" FALSE "poor" "1_1" 27.5 0.5
1 "75" 7 30 "60" FALSE "poor" "2_1" 27.5 0.5
1 "75" 7 70 "120" FALSE "poor" "3_1" 27.5 0.5
1 "75" 7 0 "120" TRUE "poor" "4_1" 27.5 0.5
1 "75" 8 40 "60" FALSE "poor" "1_1" 35 0.5
1 "75" 8 30 "60" FALSE "poor" "2_1" 35 0.5
1 "75" 8 70 "120" FALSE "poor" "3_1" 35 0.5
1 "75" 8 0 "120" TRUE "poor" "4_1" 35 0.5
1 "75" 9 40 "60" FALSE "poor" "1_1" 35 0.5
1 "75" 9 30 "60" FALSE "poor" "2_1" 35 0.5
1 "75" 9 70 "120" FALSE "poor" "3_1" 35 0.5
1 "75" 9 0 "120" TRUE "poor" "4_1" 35 0.5
1 "75" 10 40 "60" FALSE "poor" "1_1" 35 0.5
1 "75" 10 30 "60" FALSE "poor" "2_1" 35 0.5
1 "75" 10 0 "120" TRUE "poor" "3_1" 35 0.5
1 "75" 10 0 "120" TRUE "poor" "4_1" 35 0.5
3 "65" 1 40 "60" FALSE "poor" "1_3" NA NA
3 "65" 1 30 "60" FALSE "poor" "2_3" NA NA
3 "65" 1 55 "120" TRUE "poor" "3_3" NA NA
3 "65" 1 50 "120" FALSE "poor" "4_3" NA NA
3 "65" 2 60 "60" FALSE "poor" "1_3" 35 0.5
3 "65" 2 30 "60" FALSE "poor" "2_3" 35 0.5
3 "65" 2 70 "120" FALSE "poor" "3_3" 35 0.5
3 "65" 2 0 "120" TRUE "poor" "4_3" 35 0.5
3 "65" 3 60 "60" FALSE "poor" "1_3" 45 0.5
3 "65" 3 40 "60" FALSE "poor" "2_3" 45 0.5
3 "65" 3 20 "120" TRUE "poor" "3_3" 45 0.5
3 "65" 3 50 "120" FALSE "poor" "4_3" 45 0.5
3 "65" 4 60 "60" FALSE "poor" "1_3" 50 0.5
3 "65" 4 40 "60" FALSE "poor" "2_3" 50 0.5
3 "65" 4 40 "120" TRUE "poor" "3_3" 50 0.5
3 "65" 4 50 "120" FALSE "poor" "4_3" 50 0.5
3 "65" 5 60 "60" FALSE "poor" "1_3" 50 0.5
3 "65" 5 40 "60" FALSE "poor" "2_3" 50 0.5
3 "65" 5 70 "120" FALSE "poor" "3_3" 50 0.5
3 "65" 5 50 "120" FALSE "poor" "4_3" 50 0.5
3 "65" 6 60 "60" FALSE "poor" "1_3" 50 0
3 "65" 6 30 "60" FALSE "poor" "2_3" 50 0
3 "65" 6 70 "120" FALSE "poor" "3_3" 50 0
3 "65" 6 50 "120" FALSE "poor" "4_3" 50 0
3 "65" 7 60 "60" FALSE "poor" "1_3" 45 0
3 "65" 7 20 "60" FALSE "poor" "2_3" 45 0
3 "65" 7 65 "120" FALSE "poor" "3_3" 45 0
3 "65" 7 45 "120" FALSE "poor" "4_3" 45 0
3 "65" 8 60 "60" FALSE "poor" "1_3" 40 0
3 "65" 8 40 "60" FALSE "poor" "2_3" 40 0
3 "65" 8 60 "120" FALSE "poor" "3_3" 40 0
3 "65" 8 45 "120" FALSE "poor" "4_3" 40 0
3 "65" 9 60 "60" FALSE "poor" "1_3" 50 0
3 "65" 9 10 "60" FALSE "poor" "2_3" 50 0
3 "65" 9 55 "120" FALSE "poor" "3_3" 50 0
3 "65" 9 45 "120" FALSE "poor" "4_3" 50 0
3 "65" 10 60 "60" FALSE "poor" "1_3" 35 0
3 "65" 10 30 "60" FALSE "poor" "2_3" 35 0
3 "65" 10 60 "120" FALSE "poor" "3_3" 35 0
3 "65" 10 55 "120" FALSE "poor" "4_3" 35 0
3 "55" 1 60 "60" FALSE "none" "1_3" NA NA
3 "55" 1 40 "60" FALSE "none" "2_3" NA NA
3 "55" 1 55 "120" FALSE "none" "3_3" NA NA
3 "55" 1 45 "120" FALSE "none" "4_3" NA NA
3 "55" 2 60 "60" FALSE "none" "1_3" 50 0
3 "55" 2 20 "60" FALSE "none" "2_3" 50 0
3 "55" 2 50 "120" FALSE "none" "3_3" 50 0
3 "55" 2 55 "120" FALSE "none" "4_3" 50 0
3 "55" 3 60 "60" FALSE "none" "1_3" 40 0
3 "55" 3 20 "60" FALSE "none" "2_3" 40 0
3 "55" 3 50 "120" FALSE "none" "3_3" 40 0
3 "55" 3 45 "120" FALSE "none" "4_3" 40 0
3 "55" 4 60 "60" FALSE "none" "1_3" 40 0
3 "55" 4 30 "60" FALSE "none" "2_3" 40 0
3 "55" 4 50 "120" TRUE "none" "3_3" 40 0
3 "55" 4 50 "120" FALSE "none" "4_3" 40 0
3 "55" 5 60 "60" FALSE "none" "1_3" 45 0.5
3 "55" 5 30 "60" FALSE "none" "2_3" 45 0.5
3 "55" 5 50 "120" FALSE "none" "3_3" 45 0.5
3 "55" 5 50 "120" FALSE "none" "4_3" 45 0.5
3 "55" 6 60 "60" FALSE "none" "1_3" 45 0
3 "55" 6 20 "60" FALSE "none" "2_3" 45 0
3 "55" 6 45 "120" FALSE "none" "3_3" 45 0
3 "55" 6 50 "120" FALSE "none" "4_3" 45 0
3 "55" 7 60 "60" FALSE "none" "1_3" 40 0
3 "55" 7 25 "60" FALSE "none" "2_3" 40 0
3 "55" 7 45 "120" FALSE "none" "3_3" 40 0
3 "55" 7 55 "120" FALSE "none" "4_3" 40 0
3 "55" 8 60 "60" FALSE "none" "1_3" 42.5 0
3 "55" 8 25 "60" FALSE "none" "2_3" 42.5 0
3 "55" 8 50 "120" FALSE "none" "3_3" 42.5 0
3 "55" 8 45 "120" FALSE "none" "4_3" 42.5 0
3 "55" 9 60 "60" FALSE "none" "1_3" 42.5 0
3 "55" 9 30 "60" FALSE "none" "2_3" 42.5 0
3 "55" 9 45 "120" FALSE "none" "3_3" 42.5 0
3 "55" 9 50 "120" FALSE "none" "4_3" 42.5 0
3 "55" 10 60 "60" FALSE "none" "1_3" 45 0
3 "55" 10 25 "60" FALSE "none" "2_3" 45 0
3 "55" 10 45 "120" FALSE "none" "3_3" 45 0
3 "55" 10 45 "120" FALSE "none" "4_3" 45 0
3 "75" 1 60 "60" FALSE "poor" "1_3" NA NA
3 "75" 1 30 "60" FALSE "poor" "2_3" NA NA
3 "75" 1 50 "120" FALSE "poor" "3_3" NA NA
3 "75" 1 55 "120" FALSE "poor" "4_3" NA NA
3 "75" 2 60 "60" FALSE "poor" "1_3" 45 0
3 "75" 2 30 "60" FALSE "poor" "2_3" 45 0
3 "75" 2 50 "120" FALSE "poor" "3_3" 45 0
3 "75" 2 50 "120" FALSE "poor" "4_3" 45 0
3 "75" 3 60 "60" FALSE "poor" "1_3" 45 0
3 "75" 3 25 "60" FALSE "poor" "2_3" 45 0
3 "75" 3 50 "120" FALSE "poor" "3_3" 45 0
3 "75" 3 50 "120" FALSE "poor" "4_3" 45 0
3 "75" 4 60 "60" FALSE "poor" "1_3" 42.5 0
3 "75" 4 25 "60" FALSE "poor" "2_3" 42.5 0
3 "75" 4 45 "120" FALSE "poor" "3_3" 42.5 0
3 "75" 4 50 "120" FALSE "poor" "4_3" 42.5 0
3 "75" 5 60 "60" FALSE "poor" "1_3" 42.5 0
3 "75" 5 30 "60" FALSE "poor" "2_3" 42.5 0
3 "75" 5 50 "120" FALSE "poor" "3_3" 42.5 0
3 "75" 5 50 "120" FALSE "poor" "4_3" 42.5 0
3 "75" 6 60 "60" FALSE "poor" "1_3" 45 0
3 "75" 6 30 "60" FALSE "poor" "2_3" 45 0
3 "75" 6 50 "120" FALSE "poor" "3_3" 45 0
3 "75" 6 50 "120" FALSE "poor" "4_3" 45 0
3 "75" 7 60 "60" FALSE "poor" "1_3" 45 0
3 "75" 7 25 "60" FALSE "poor" "2_3" 45 0
3 "75" 7 50 "120" FALSE "poor" "3_3" 45 0
3 "75" 7 50 "120" FALSE "poor" "4_3" 45 0
3 "75" 8 60 "60" FALSE "poor" "1_3" 42.5 0
3 "75" 8 20 "60" FALSE "poor" "2_3" 42.5 0
3 "75" 8 50 "120" FALSE "poor" "3_3" 42.5 0
3 "75" 8 50 "120" FALSE "poor" "4_3" 42.5 0
3 "75" 9 60 "60" FALSE "poor" "1_3" 40 0
3 "75" 9 25 "60" FALSE "poor" "2_3" 40 0
3 "75" 9 50 "120" FALSE "poor" "3_3" 40 0
3 "75" 9 50 "120" FALSE "poor" "4_3" 40 0
3 "75" 10 60 "60" FALSE "poor" "1_3" 42.5 0
3 "75" 10 25 "60" FALSE "poor" "2_3" 42.5 0
3 "75" 10 55 "120" FALSE "poor" "3_3" 42.5 0
3 "75" 10 50 "120" FALSE "poor" "4_3" 42.5 0
3 "45" 1 60 "60" FALSE "none" "1_3" NA NA
3 "45" 1 35 "60" FALSE "none" "2_3" NA NA
3 "45" 1 45 "120" TRUE "none" "3_3" NA NA
3 "45" 1 0 "120" TRUE "none" "4_3" NA NA
3 "45" 2 60 "60" FALSE "none" "1_3" 47.5 1
3 "45" 2 40 "60" FALSE "none" "2_3" 47.5 1
3 "45" 2 50 "120" TRUE "none" "3_3" 47.5 1
3 "45" 2 45 "120" FALSE "none" "4_3" 47.5 1
3 "45" 3 60 "60" FALSE "none" "1_3" 50 0.5
3 "45" 3 30 "60" FALSE "none" "2_3" 50 0.5
3 "45" 3 50 "120" FALSE "none" "3_3" 50 0.5
3 "45" 3 45 "120" FALSE "none" "4_3" 50 0.5
3 "45" 4 60 "60" FALSE "none" "1_3" 45 0
3 "45" 4 30 "60" FALSE "none" "2_3" 45 0
3 "45" 4 50 "120" FALSE "none" "3_3" 45 0
3 "45" 4 45 "120" FALSE "none" "4_3" 45 0
3 "45" 5 60 "60" FALSE "none" "1_3" 45 0
3 "45" 5 25 "60" FALSE "none" "2_3" 45 0
3 "45" 5 50 "120" FALSE "none" "3_3" 45 0
3 "45" 5 45 "120" FALSE "none" "4_3" 45 0
3 "45" 6 60 "60" FALSE "none" "1_3" 42.5 0
3 "45" 6 25 "60" FALSE "none" "2_3" 42.5 0
3 "45" 6 50 "120" FALSE "none" "3_3" 42.5 0
3 "45" 6 50 "120" FALSE "none" "4_3" 42.5 0
3 "45" 7 60 "60" FALSE "none" "1_3" 42.5 0
3 "45" 7 25 "60" FALSE "none" "2_3" 42.5 0
3 "45" 7 50 "120" FALSE "none" "3_3" 42.5 0
3 "45" 7 45 "120" FALSE "none" "4_3" 42.5 0
3 "45" 8 60 "60" FALSE "none" "1_3" 42.5 0
3 "45" 8 30 "60" FALSE "none" "2_3" 42.5 0
3 "45" 8 45 "120" FALSE "none" "3_3" 42.5 0
3 "45" 8 45 "120" FALSE "none" "4_3" 42.5 0
3 "45" 9 60 "60" FALSE "none" "1_3" 45 0
3 "45" 9 25 "60" FALSE "none" "2_3" 45 0
3 "45" 9 50 "120" FALSE "none" "3_3" 45 0
3 "45" 9 45 "120" FALSE "none" "4_3" 45 0
3 "45" 10 60 "60" FALSE "none" "1_3" 42.5 0
3 "45" 10 30 "60" FALSE "none" "2_3" 42.5 0
3 "45" 10 50 "120" FALSE "none" "3_3" 42.5 0
3 "45" 10 45 "120" FALSE "none" "4_3" 42.5 0
3 "200" 1 60 "60" FALSE "all" "1_3" NA NA
3 "200" 1 30 "60" FALSE "all" "2_3" NA NA
3 "200" 1 50 "120" FALSE "all" "3_3" NA NA
3 "200" 1 45 "120" FALSE "all" "4_3" NA NA
3 "200" 2 60 "60" FALSE "all" "1_3" 45 0
3 "200" 2 25 "60" FALSE "all" "2_3" 45 0
3 "200" 2 50 "120" FALSE "all" "3_3" 45 0
3 "200" 2 45 "120" FALSE "all" "4_3" 45 0
3 "200" 3 60 "60" FALSE "all" "1_3" 42.5 0
3 "200" 3 25 "60" FALSE "all" "2_3" 42.5 0
3 "200" 3 50 "120" FALSE "all" "3_3" 42.5 0
3 "200" 3 45 "120" FALSE "all" "4_3" 42.5 0
3 "200" 4 60 "60" FALSE "all" "1_3" 42.5 0
3 "200" 4 30 "60" FALSE "all" "2_3" 42.5 0
3 "200" 4 50 "120" FALSE "all" "3_3" 42.5 0
3 "200" 4 45 "120" FALSE "all" "4_3" 42.5 0
3 "200" 5 60 "60" FALSE "all" "1_3" 45 0
3 "200" 5 30 "60" FALSE "all" "2_3" 45 0
3 "200" 5 50 "120" FALSE "all" "3_3" 45 0
3 "200" 5 45 "120" FALSE "all" "4_3" 45 0
3 "200" 6 60 "60" FALSE "all" "1_3" 45 0
3 "200" 6 25 "60" FALSE "all" "2_3" 45 0
3 "200" 6 50 "120" FALSE "all" "3_3" 45 0
3 "200" 6 45 "120" FALSE "all" "4_3" 45 0
3 "200" 7 60 "60" FALSE "all" "1_3" 42.5 0
3 "200" 7 25 "60" FALSE "all" "2_3" 42.5 0
3 "200" 7 50 "120" FALSE "all" "3_3" 42.5 0
3 "200" 7 45 "120" FALSE "all" "4_3" 42.5 0
3 "200" 8 60 "60" FALSE "all" "1_3" 42.5 0
3 "200" 8 25 "60" FALSE "all" "2_3" 42.5 0
3 "200" 8 50 "120" FALSE "all" "3_3" 42.5 0
3 "200" 8 45 "120" FALSE "all" "4_3" 42.5 0
3 "200" 9 60 "60" FALSE "all" "1_3" 42.5 0
3 "200" 9 30 "60" FALSE "all" "2_3" 42.5 0
3 "200" 9 55 "120" FALSE "all" "3_3" 42.5 0
3 "200" 9 45 "120" FALSE "all" "4_3" 42.5 0
3 "200" 10 60 "60" FALSE "all" "1_3" 45 0
3 "200" 10 25 "60" FALSE "all" "2_3" 45 0
3 "200" 10 50 "120" FALSE "all" "3_3" 45 0
3 "200" 10 45 "120" FALSE "all" "4_3" 45 0
5 "75" 1 30 "60" FALSE "poor" "1_5" NA NA
5 "75" 1 30 "60" FALSE "poor" "2_5" NA NA
5 "75" 1 75 "120" FALSE "poor" "3_5" NA NA
5 "75" 1 50 "120" FALSE "poor" "4_5" NA NA
5 "75" 2 30 "60" FALSE "poor" "1_5" 30 0
5 "75" 2 30 "60" FALSE "poor" "2_5" 30 0
5 "75" 2 40 "120" FALSE "poor" "3_5" 30 0
5 "75" 2 50 "120" FALSE "poor" "4_5" 30 0
5 "75" 3 40 "60" FALSE "poor" "1_5" 30 0
5 "75" 3 40 "60" FALSE "poor" "2_5" 30 0
5 "75" 3 45 "120" TRUE "poor" "3_5" 30 0
5 "75" 3 50 "120" FALSE "poor" "4_5" 30 0
5 "75" 4 50 "60" FALSE "poor" "1_5" 40 0.5
5 "75" 4 40 "60" FALSE "poor" "2_5" 40 0.5
5 "75" 4 40 "120" TRUE "poor" "3_5" 40 0.5
5 "75" 4 60 "120" FALSE "poor" "4_5" 40 0.5
5 "75" 5 40 "60" FALSE "poor" "1_5" 45 0.5
5 "75" 5 40 "60" FALSE "poor" "2_5" 45 0.5
5 "75" 5 60 "120" FALSE "poor" "3_5" 45 0.5
5 "75" 5 50 "120" FALSE "poor" "4_5" 45 0.5
5 "75" 6 40 "60" FALSE "poor" "1_5" 40 0
5 "75" 6 40 "60" FALSE "poor" "2_5" 40 0
5 "75" 6 55 "120" FALSE "poor" "3_5" 40 0
5 "75" 6 40 "120" FALSE "poor" "4_5" 40 0
5 "75" 7 40 "60" FALSE "poor" "1_5" 40 0
5 "75" 7 40 "60" FALSE "poor" "2_5" 40 0
5 "75" 7 60 "120" FALSE "poor" "3_5" 40 0
5 "75" 7 50 "120" FALSE "poor" "4_5" 40 0
5 "75" 8 40 "60" FALSE "poor" "1_5" 40 0
5 "75" 8 40 "60" FALSE "poor" "2_5" 40 0
5 "75" 8 60 "120" FALSE "poor" "3_5" 40 0
5 "75" 8 30 "120" TRUE "poor" "4_5" 40 0
5 "75" 9 40 "60" FALSE "poor" "1_5" 40 0.5
5 "75" 9 40 "60" FALSE "poor" "2_5" 40 0.5
5 "75" 9 60 "120" FALSE "poor" "3_5" 40 0.5
5 "75" 9 50 "120" FALSE "poor" "4_5" 40 0.5
5 "75" 10 30 "60" FALSE "poor" "1_5" 40 0
5 "75" 10 40 "60" FALSE "poor" "2_5" 40 0
5 "75" 10 50 "120" FALSE "poor" "3_5" 40 0
5 "75" 10 40 "120" TRUE "poor" "4_5" 40 0
5 "65" 1 40 "60" FALSE "poor" "1_5" NA NA
5 "65" 1 50 "60" FALSE "poor" "2_5" NA NA
5 "65" 1 50 "120" TRUE "poor" "3_5" NA NA
5 "65" 1 50 "120" FALSE "poor" "4_5" NA NA
5 "65" 2 40 "60" FALSE "poor" "1_5" 45 0.5
5 "65" 2 40 "60" FALSE "poor" "2_5" 45 0.5
5 "65" 2 45 "120" FALSE "poor" "3_5" 45 0.5
5 "65" 2 20 "120" FALSE "poor" "4_5" 45 0.5
5 "65" 3 40 "60" FALSE "poor" "1_5" 40 0
5 "65" 3 40 "60" FALSE "poor" "2_5" 40 0
5 "65" 3 65 "120" FALSE "poor" "3_5" 40 0
5 "65" 3 30 "120" FALSE "poor" "4_5" 40 0
5 "65" 4 40 "60" FALSE "poor" "1_5" 40 0
5 "65" 4 40 "60" FALSE "poor" "2_5" 40 0
5 "65" 4 55 "120" FALSE "poor" "3_5" 40 0
5 "65" 4 30 "120" FALSE "poor" "4_5" 40 0
5 "65" 5 40 "60" FALSE "poor" "1_5" 40 0
5 "65" 5 45 "60" FALSE "poor" "2_5" 40 0
5 "65" 5 70 "120" FALSE "poor" "3_5" 40 0
5 "65" 5 50 "120" FALSE "poor" "4_5" 40 0
5 "65" 6 40 "60" FALSE "poor" "1_5" 42.5 0
5 "65" 6 40 "60" FALSE "poor" "2_5" 42.5 0
5 "65" 6 60 "120" FALSE "poor" "3_5" 42.5 0
5 "65" 6 40 "120" FALSE "poor" "4_5" 42.5 0
5 "65" 7 40 "60" FALSE "poor" "1_5" 40 0
5 "65" 7 40 "60" FALSE "poor" "2_5" 40 0
5 "65" 7 50 "120" FALSE "poor" "3_5" 40 0
5 "65" 7 40 "120" FALSE "poor" "4_5" 40 0
5 "65" 8 40 "60" FALSE "poor" "1_5" 40 0
5 "65" 8 40 "60" FALSE "poor" "2_5" 40 0
5 "65" 8 50 "120" FALSE "poor" "3_5" 40 0
5 "65" 8 40 "120" FALSE "poor" "4_5" 40 0
5 "65" 9 40 "60" FALSE "poor" "1_5" 40 0
5 "65" 9 40 "60" FALSE "poor" "2_5" 40 0
5 "65" 9 45 "120" TRUE "poor" "3_5" 40 0
5 "65" 9 40 "120" FALSE "poor" "4_5" 40 0
5 "65" 10 40 "60" FALSE "poor" "1_5" 40 0.5
5 "65" 10 45 "60" FALSE "poor" "2_5" 40 0.5
5 "65" 10 45 "120" TRUE "poor" "3_5" 40 0.5
5 "65" 10 40 "120" FALSE "poor" "4_5" 40 0.5
5 "200" 1 30 "60" FALSE "all" "1_5" NA NA
5 "200" 1 30 "60" FALSE "all" "2_5" NA NA
5 "200" 1 45 "120" FALSE "all" "3_5" NA NA
5 "200" 1 50 "120" FALSE "all" "4_5" NA NA
5 "200" 2 30 "60" FALSE "all" "1_5" 30 0
5 "200" 2 30 "60" FALSE "all" "2_5" 30 0
5 "200" 2 50 "120" FALSE "all" "3_5" 30 0
5 "200" 2 40 "120" FALSE "all" "4_5" 30 0
5 "200" 3 30 "60" FALSE "all" "1_5" 30 0
5 "200" 3 30 "60" FALSE "all" "2_5" 30 0
5 "200" 3 55 "120" FALSE "all" "3_5" 30 0
5 "200" 3 40 "120" FALSE "all" "4_5" 30 0
5 "200" 4 30 "60" FALSE "all" "1_5" 30 0
5 "200" 4 40 "60" FALSE "all" "2_5" 30 0
5 "200" 4 65 "120" FALSE "all" "3_5" 30 0
5 "200" 4 40 "120" FALSE "all" "4_5" 30 0
5 "200" 5 35 "60" FALSE "all" "1_5" 35 0
5 "200" 5 40 "60" FALSE "all" "2_5" 35 0
5 "200" 5 70 "120" FALSE "all" "3_5" 35 0
5 "200" 5 40 "120" FALSE "all" "4_5" 35 0
5 "200" 6 40 "60" FALSE "all" "1_5" 37.5 0
5 "200" 6 35 "60" FALSE "all" "2_5" 37.5 0
5 "200" 6 70 "120" FALSE "all" "3_5" 37.5 0
5 "200" 6 50 "120" FALSE "all" "4_5" 37.5 0
5 "200" 7 40 "60" FALSE "all" "1_5" 37.5 0
5 "200" 7 35 "60" FALSE "all" "2_5" 37.5 0
5 "200" 7 65 "120" FALSE "all" "3_5" 37.5 0
5 "200" 7 50 "120" FALSE "all" "4_5" 37.5 0
5 "200" 8 40 "60" FALSE "all" "1_5" 37.5 0
5 "200" 8 35 "60" FALSE "all" "2_5" 37.5 0
5 "200" 8 60 "120" FALSE "all" "3_5" 37.5 0
5 "200" 8 50 "120" FALSE "all" "4_5" 37.5 0
5 "200" 9 35 "60" FALSE "all" "1_5" 37.5 0
5 "200" 9 35 "60" FALSE "all" "2_5" 37.5 0
5 "200" 9 55 "120" FALSE "all" "3_5" 37.5 0
5 "200" 9 50 "120" FALSE "all" "4_5" 37.5 0
5 "200" 10 35 "60" FALSE "all" "1_5" 35 0
5 "200" 10 35 "60" FALSE "all" "2_5" 35 0
5 "200" 10 60 "120" FALSE "all" "3_5" 35 0
5 "200" 10 50 "120" FALSE "all" "4_5" 35 0
5 "55" 1 0 "60" TRUE "none" "1_5" NA NA
5 "55" 1 45 "60" FALSE "none" "2_5" NA NA
5 "55" 1 55 "120" TRUE "none" "3_5" NA NA
5 "55" 1 50 "120" FALSE "none" "4_5" NA NA
5 "55" 2 0 "60" TRUE "none" "1_5" 22.5 0.5
5 "55" 2 50 "60" FALSE "none" "2_5" 22.5 0.5
5 "55" 2 60 "120" TRUE "none" "3_5" 22.5 0.5
5 "55" 2 0 "120" FALSE "none" "4_5" 22.5 0.5
5 "55" 3 0 "60" TRUE "none" "1_5" 25 0.5
5 "55" 3 0 "60" TRUE "none" "2_5" 25 0.5
5 "55" 3 60 "120" TRUE "none" "3_5" 25 0.5
5 "55" 3 0 "120" FALSE "none" "4_5" 25 0.5
5 "55" 4 0 "60" TRUE "none" "1_5" 0 0.5
5 "55" 4 0 "60" TRUE "none" "2_5" 0 0.5
5 "55" 4 65 "120" FALSE "none" "3_5" 0 0.5
5 "55" 4 0 "120" TRUE "none" "4_5" 0 0.5
5 "55" 5 0 "60" TRUE "none" "1_5" 0 0.5
5 "55" 5 0 "60" TRUE "none" "2_5" 0 0.5
5 "55" 5 55 "120" TRUE "none" "3_5" 0 0.5
5 "55" 5 0 "120" TRUE "none" "4_5" 0 0.5
5 "55" 6 0 "60" TRUE "none" "1_5" 0 1
5 "55" 6 0 "60" TRUE "none" "2_5" 0 1
5 "55" 6 0 "120" TRUE "none" "3_5" 0 1
5 "55" 6 10 "120" TRUE "none" "4_5" 0 1
5 "55" 7 0 "60" TRUE "none" "1_5" 0 1
5 "55" 7 0 "60" TRUE "none" "2_5" 0 1
5 "55" 7 0 "120" TRUE "none" "3_5" 0 1
5 "55" 7 0 "120" TRUE "none" "4_5" 0 1
5 "55" 8 0 "60" TRUE "none" "1_5" 0 1
5 "55" 8 0 "60" TRUE "none" "2_5" 0 1
5 "55" 8 0 "120" TRUE "none" "3_5" 0 1
5 "55" 8 0 "120" TRUE "none" "4_5" 0 1
5 "55" 9 0 "60" TRUE "none" "1_5" 0 1
5 "55" 9 0 "60" TRUE "none" "2_5" 0 1
5 "55" 9 0 "120" TRUE "none" "3_5" 0 1
5 "55" 9 0 "120" TRUE "none" "4_5" 0 1
5 "55" 10 0 "60" TRUE "none" "1_5" 0 1
5 "55" 10 0 "60" TRUE "none" "2_5" 0 1
5 "55" 10 0 "120" TRUE "none" "3_5" 0 1
5 "55" 10 0 "120" TRUE "none" "4_5" 0 1
5 "45" 1 0 "60" TRUE "none" "1_5" NA NA
5 "45" 1 0 "60" TRUE "none" "2_5" NA NA
5 "45" 1 45 "120" TRUE "none" "3_5" NA NA
5 "45" 1 20 "120" FALSE "none" "4_5" NA NA
5 "45" 2 0 "60" TRUE "none" "1_5" 0 0.5
5 "45" 2 0 "60" TRUE "none" "2_5" 0 0.5
5 "45" 2 55 "120" TRUE "none" "3_5" 0 0.5
5 "45" 2 20 "120" TRUE "none" "4_5" 0 0.5
5 "45" 3 0 "60" TRUE "none" "1_5" 0 1
5 "45" 3 0 "60" TRUE "none" "2_5" 0 1
5 "45" 3 55 "120" FALSE "none" "3_5" 0 1
5 "45" 3 100 "120" FALSE "none" "4_5" 0 1
5 "45" 4 0 "60" TRUE "none" "1_5" 0 0
5 "45" 4 0 "60" TRUE "none" "2_5" 0 0
5 "45" 4 55 "120" TRUE "none" "3_5" 0 0
5 "45" 4 50 "120" FALSE "none" "4_5" 0 0
5 "45" 5 0 "60" TRUE "none" "1_5" 0 0.5
5 "45" 5 0 "60" TRUE "none" "2_5" 0 0.5
5 "45" 5 55 "120" TRUE "none" "3_5" 0 0.5
5 "45" 5 0 "120" TRUE "none" "4_5" 0 0.5
5 "45" 6 0 "60" TRUE "none" "1_5" 0 1
5 "45" 6 0 "60" TRUE "none" "2_5" 0 1
5 "45" 6 0 "120" TRUE "none" "3_5" 0 1
5 "45" 6 0 "120" TRUE "none" "4_5" 0 1
5 "45" 7 0 "60" TRUE "none" "1_5" 0 1
5 "45" 7 0 "60" TRUE "none" "2_5" 0 1
5 "45" 7 0 "120" TRUE "none" "3_5" 0 1
5 "45" 7 0 "120" TRUE "none" "4_5" 0 1
5 "45" 8 0 "60" TRUE "none" "1_5" 0 1
5 "45" 8 0 "60" TRUE "none" "2_5" 0 1
5 "45" 8 55 "120" TRUE "none" "3_5" 0 1
5 "45" 8 0 "120" TRUE "none" "4_5" 0 1
5 "45" 9 0 "60" TRUE "none" "1_5" 0 1
5 "45" 9 0 "60" TRUE "none" "2_5" 0 1
5 "45" 9 0 "120" TRUE "none" "3_5" 0 1
5 "45" 9 0 "120" TRUE "none" "4_5" 0 1
5 "45" 10 0 "60" TRUE "none" "1_5" 0 1
5 "45" 10 0 "60" TRUE "none" "2_5" 0 1
5 "45" 10 0 "120" TRUE "none" "3_5" 0 1
5 "45" 10 0 "120" TRUE "none" "4_5" 0 1
7 "65" 1 20 "60" FALSE "poor" "1_7" NA NA
7 "65" 1 30 "60" FALSE "poor" "2_7" NA NA
7 "65" 1 60 "120" FALSE "poor" "3_7" NA NA
7 "65" 1 0 "120" TRUE "poor" "4_7" NA NA
7 "65" 2 20 "60" FALSE "poor" "1_7" 25 0.5
7 "65" 2 30 "60" FALSE "poor" "2_7" 25 0.5
7 "65" 2 0 "120" TRUE "poor" "3_7" 25 0.5
7 "65" 2 0 "120" TRUE "poor" "4_7" 25 0.5
7 "65" 3 40 "60" FALSE "poor" "1_7" 25 1
7 "65" 3 30 "60" FALSE "poor" "2_7" 25 1
7 "65" 3 120 "120" FALSE "poor" "3_7" 25 1
7 "65" 3 0 "120" TRUE "poor" "4_7" 25 1
7 "65" 4 30 "60" FALSE "poor" "1_7" 35 0.5
7 "65" 4 30 "60" FALSE "poor" "2_7" 35 0.5
7 "65" 4 110 "120" FALSE "poor" "3_7" 35 0.5
7 "65" 4 60 "120" FALSE "poor" "4_7" 35 0.5
7 "65" 5 20 "60" FALSE "poor" "1_7" 30 0
7 "65" 5 30 "60" FALSE "poor" "2_7" 30 0
7 "65" 5 90 "120" FALSE "poor" "3_7" 30 0
7 "65" 5 60 "120" FALSE "poor" "4_7" 30 0
7 "65" 6 20 "60" FALSE "poor" "1_7" 25 0
7 "65" 6 30 "60" FALSE "poor" "2_7" 25 0
7 "65" 6 80 "120" FALSE "poor" "3_7" 25 0
7 "65" 6 65 "120" FALSE "poor" "4_7" 25 0
7 "65" 7 20 "60" FALSE "poor" "1_7" 25 0
7 "65" 7 30 "60" FALSE "poor" "2_7" 25 0
7 "65" 7 70 "120" FALSE "poor" "3_7" 25 0
7 "65" 7 60 "120" FALSE "poor" "4_7" 25 0
7 "65" 8 10 "60" FALSE "poor" "1_7" 25 0
7 "65" 8 30 "60" FALSE "poor" "2_7" 25 0
7 "65" 8 60 "120" FALSE "poor" "3_7" 25 0
7 "65" 8 65 "120" FALSE "poor" "4_7" 25 0
7 "65" 9 20 "60" FALSE "poor" "1_7" 20 0
7 "65" 9 30 "60" FALSE "poor" "2_7" 20 0
7 "65" 9 65 "120" FALSE "poor" "3_7" 20 0
7 "65" 9 0 "120" TRUE "poor" "4_7" 20 0
7 "65" 10 20 "60" FALSE "poor" "1_7" 25 0.5
7 "65" 10 30 "60" FALSE "poor" "2_7" 25 0.5
7 "65" 10 120 "120" FALSE "poor" "3_7" 25 0.5
7 "65" 10 65 "120" FALSE "poor" "4_7" 25 0.5
7 "45" 1 0 "60" TRUE "none" "1_7" NA NA
7 "45" 1 30 "60" FALSE "none" "2_7" NA NA
7 "45" 1 100 "120" FALSE "none" "3_7" NA NA
7 "45" 1 65 "120" FALSE "none" "4_7" NA NA
7 "45" 2 20 "60" FALSE "none" "1_7" 15 0
7 "45" 2 30 "60" FALSE "none" "2_7" 15 0
7 "45" 2 90 "120" FALSE "none" "3_7" 15 0
7 "45" 2 65 "120" FALSE "none" "4_7" 15 0
7 "45" 3 20 "60" FALSE "none" "1_7" 25 0
7 "45" 3 30 "60" FALSE "none" "2_7" 25 0
7 "45" 3 80 "120" FALSE "none" "3_7" 25 0
7 "45" 3 65 "120" FALSE "none" "4_7" 25 0
7 "45" 4 15 "60" FALSE "none" "1_7" 25 0
7 "45" 4 30 "60" FALSE "none" "2_7" 25 0
7 "45" 4 75 "120" FALSE "none" "3_7" 25 0
7 "45" 4 60 "120" FALSE "none" "4_7" 25 0
7 "45" 5 15 "60" FALSE "none" "1_7" 22.5 0
7 "45" 5 30 "60" FALSE "none" "2_7" 22.5 0
7 "45" 5 70 "120" FALSE "none" "3_7" 22.5 0
7 "45" 5 60 "120" FALSE "none" "4_7" 22.5 0
7 "45" 6 15 "60" FALSE "none" "1_7" 22.5 0
7 "45" 6 30 "60" FALSE "none" "2_7" 22.5 0
7 "45" 6 0 "120" TRUE "none" "3_7" 22.5 0
7 "45" 6 60 "120" FALSE "none" "4_7" 22.5 0
7 "45" 7 15 "60" FALSE "none" "1_7" 22.5 0.5
7 "45" 7 30 "60" FALSE "none" "2_7" 22.5 0.5
7 "45" 7 0 "120" TRUE "none" "3_7" 22.5 0.5
7 "45" 7 0 "120" TRUE "none" "4_7" 22.5 0.5
7 "45" 8 0 "60" TRUE "none" "1_7" 22.5 1
7 "45" 8 30 "60" FALSE "none" "2_7" 22.5 1
7 "45" 8 0 "120" TRUE "none" "3_7" 22.5 1
7 "45" 8 0 "120" TRUE "none" "4_7" 22.5 1
7 "45" 9 0 "60" TRUE "none" "1_7" 15 1
7 "45" 9 30 "60" FALSE "none" "2_7" 15 1
7 "45" 9 0 "120" TRUE "none" "3_7" 15 1
7 "45" 9 0 "120" TRUE "none" "4_7" 15 1
7 "45" 10 0 "60" TRUE "none" "1_7" 15 1
7 "45" 10 0 "60" TRUE "none" "2_7" 15 1
7 "45" 10 120 "120" FALSE "none" "3_7" 15 1
7 "45" 10 0 "120" TRUE "none" "4_7" 15 1
7 "75" 1 20 "60" FALSE "poor" "1_7" NA NA
7 "75" 1 30 "60" FALSE "poor" "2_7" NA NA
7 "75" 1 70 "120" FALSE "poor" "3_7" NA NA
7 "75" 1 60 "120" FALSE "poor" "4_7" NA NA
7 "75" 2 20 "60" FALSE "poor" "1_7" 25 0
7 "75" 2 30 "60" FALSE "poor" "2_7" 25 0
7 "75" 2 70 "120" FALSE "poor" "3_7" 25 0
7 "75" 2 60 "120" FALSE "poor" "4_7" 25 0
7 "75" 3 10 "60" FALSE "poor" "1_7" 25 0
7 "75" 3 30 "60" FALSE "poor" "2_7" 25 0
7 "75" 3 70 "120" FALSE "poor" "3_7" 25 0
7 "75" 3 60 "120" FALSE "poor" "4_7" 25 0
7 "75" 4 20 "60" FALSE "poor" "1_7" 20 0
7 "75" 4 30 "60" FALSE "poor" "2_7" 20 0
7 "75" 4 0 "120" TRUE "poor" "3_7" 20 0
7 "75" 4 60 "120" FALSE "poor" "4_7" 20 0
7 "75" 5 20 "60" FALSE "poor" "1_7" 25 0.5
7 "75" 5 30 "60" FALSE "poor" "2_7" 25 0.5
7 "75" 5 0 "120" TRUE "poor" "3_7" 25 0.5
7 "75" 5 60 "120" FALSE "poor" "4_7" 25 0.5
7 "75" 6 20 "60" FALSE "poor" "1_7" 25 0.5
7 "75" 6 30 "60" FALSE "poor" "2_7" 25 0.5
7 "75" 6 0 "120" TRUE "poor" "3_7" 25 0.5
7 "75" 6 0 "120" TRUE "poor" "4_7" 25 0.5
7 "75" 7 40 "60" FALSE "poor" "1_7" 25 1
7 "75" 7 0 "60" FALSE "poor" "2_7" 25 1
7 "75" 7 0 "120" TRUE "poor" "3_7" 25 1
7 "75" 7 0 "120" TRUE "poor" "4_7" 25 1
7 "75" 8 20 "60" FALSE "poor" "1_7" 20 1
7 "75" 8 30 "60" FALSE "poor" "2_7" 20 1
7 "75" 8 120 "120" FALSE "poor" "3_7" 20 1
7 "75" 8 0 "120" TRUE "poor" "4_7" 20 1
7 "75" 9 20 "60" FALSE "poor" "1_7" 25 0.5
7 "75" 9 30 "60" FALSE "poor" "2_7" 25 0.5
7 "75" 9 120 "120" FALSE "poor" "3_7" 25 0.5
7 "75" 9 0 "120" TRUE "poor" "4_7" 25 0.5
7 "75" 10 20 "60" FALSE "poor" "1_7" 25 0.5
7 "75" 10 40 "60" FALSE "poor" "2_7" 25 0.5
7 "75" 10 120 "120" FALSE "poor" "3_7" 25 0.5
7 "75" 10 0 "120" TRUE "poor" "4_7" 25 0.5
7 "200" 1 20 "60" FALSE "all" "1_7" NA NA
7 "200" 1 30 "60" FALSE "all" "2_7" NA NA
7 "200" 1 60 "120" FALSE "all" "3_7" NA NA
7 "200" 1 60 "120" FALSE "all" "4_7" NA NA
7 "200" 2 20 "60" FALSE "all" "1_7" 25 0
7 "200" 2 30 "60" FALSE "all" "2_7" 25 0
7 "200" 2 60 "120" FALSE "all" "3_7" 25 0
7 "200" 2 60 "120" FALSE "all" "4_7" 25 0
7 "200" 3 20 "60" FALSE "all" "1_7" 25 0
7 "200" 3 30 "60" FALSE "all" "2_7" 25 0
7 "200" 3 70 "120" FALSE "all" "3_7" 25 0
7 "200" 3 60 "120" FALSE "all" "4_7" 25 0
7 "200" 4 20 "60" FALSE "all" "1_7" 25 0
7 "200" 4 30 "60" FALSE "all" "2_7" 25 0
7 "200" 4 70 "120" FALSE "all" "3_7" 25 0
7 "200" 4 60 "120" FALSE "all" "4_7" 25 0
7 "200" 5 10 "60" FALSE "all" "1_7" 25 0
7 "200" 5 30 "60" FALSE "all" "2_7" 25 0
7 "200" 5 70 "120" FALSE "all" "3_7" 25 0
7 "200" 5 60 "120" FALSE "all" "4_7" 25 0
7 "200" 6 10 "60" FALSE "all" "1_7" 20 0
7 "200" 6 40 "60" FALSE "all" "2_7" 20 0
7 "200" 6 90 "120" FALSE "all" "3_7" 20 0
7 "200" 6 55 "120" FALSE "all" "4_7" 20 0
7 "200" 7 5 "60" FALSE "all" "1_7" 25 0
7 "200" 7 35 "60" FALSE "all" "2_7" 25 0
7 "200" 7 80 "120" FALSE "all" "3_7" 25 0
7 "200" 7 55 "120" FALSE "all" "4_7" 25 0
7 "200" 8 5 "60" FALSE "all" "1_7" 20 0
7 "200" 8 35 "60" FALSE "all" "2_7" 20 0
7 "200" 8 60 "120" FALSE "all" "3_7" 20 0
7 "200" 8 60 "120" FALSE "all" "4_7" 20 0
7 "200" 9 10 "60" FALSE "all" "1_7" 20 0
7 "200" 9 30 "60" FALSE "all" "2_7" 20 0
7 "200" 9 60 "120" FALSE "all" "3_7" 20 0
7 "200" 9 60 "120" FALSE "all" "4_7" 20 0
7 "200" 10 10 "60" FALSE "all" "1_7" 20 0
7 "200" 10 30 "60" FALSE "all" "2_7" 20 0
7 "200" 10 60 "120" FALSE "all" "3_7" 20 0
7 "200" 10 0 "120" FALSE "all" "4_7" 20 0
7 "55" 1 20 "60" FALSE "none" "1_7" NA NA
7 "55" 1 30 "60" FALSE "none" "2_7" NA NA
7 "55" 1 0 "120" TRUE "none" "3_7" NA NA
7 "55" 1 0 "120" TRUE "none" "4_7" NA NA
7 "55" 2 20 "60" FALSE "none" "1_7" 25 1
7 "55" 2 30 "60" FALSE "none" "2_7" 25 1
7 "55" 2 0 "120" TRUE "none" "3_7" 25 1
7 "55" 2 0 "120" TRUE "none" "4_7" 25 1
7 "55" 3 30 "60" FALSE "none" "1_7" 25 1
7 "55" 3 30 "60" FALSE "none" "2_7" 25 1
7 "55" 3 0 "120" TRUE "none" "3_7" 25 1
7 "55" 3 0 "120" TRUE "none" "4_7" 25 1
7 "55" 4 30 "60" FALSE "none" "1_7" 30 1
7 "55" 4 30 "60" FALSE "none" "2_7" 30 1
7 "55" 4 0 "120" TRUE "none" "3_7" 30 1
7 "55" 4 60 "120" FALSE "none" "4_7" 30 1
7 "55" 5 20 "60" FALSE "none" "1_7" 30 0.5
7 "55" 5 40 "60" FALSE "none" "2_7" 30 0.5
7 "55" 5 0 "120" TRUE "none" "3_7" 30 0.5
7 "55" 5 60 "120" FALSE "none" "4_7" 30 0.5
7 "55" 6 20 "60" FALSE "none" "1_7" 30 0.5
7 "55" 6 40 "60" FALSE "none" "2_7" 30 0.5
7 "55" 6 0 "120" TRUE "none" "3_7" 30 0.5
7 "55" 6 0 "120" TRUE "none" "4_7" 30 0.5
7 "55" 7 30 "60" FALSE "none" "1_7" 30 1
7 "55" 7 40 "60" FALSE "none" "2_7" 30 1
7 "55" 7 0 "120" TRUE "none" "3_7" 30 1
7 "55" 7 0 "120" TRUE "none" "4_7" 30 1
7 "55" 8 30 "60" FALSE "none" "1_7" 35 1
7 "55" 8 40 "60" FALSE "none" "2_7" 35 1
7 "55" 8 0 "120" TRUE "none" "3_7" 35 1
7 "55" 8 0 "120" TRUE "none" "4_7" 35 1
7 "55" 9 30 "60" FALSE "none" "1_7" 35 1
7 "55" 9 40 "60" FALSE "none" "2_7" 35 1
7 "55" 9 0 "120" TRUE "none" "3_7" 35 1
7 "55" 9 0 "120" TRUE "none" "4_7" 35 1
7 "55" 10 20 "60" FALSE "none" "1_7" 35 1
7 "55" 10 40 "60" FALSE "none" "2_7" 35 1
7 "55" 10 0 "120" TRUE "none" "3_7" 35 1
7 "55" 10 0 "120" TRUE "none" "4_7" 35 1
9 "65" 1 30 "60" FALSE "poor" "1_9" NA NA
9 "65" 1 50 "60" FALSE "poor" "2_9" NA NA
9 "65" 1 50 "120" FALSE "poor" "3_9" NA NA
9 "65" 1 30 "120" FALSE "poor" "4_9" NA NA
9 "65" 2 55 "60" FALSE "poor" "1_9" 40 0
9 "65" 2 50 "60" FALSE "poor" "2_9" 40 0
9 "65" 2 70 "120" FALSE "poor" "3_9" 40 0
9 "65" 2 50 "120" FALSE "poor" "4_9" 40 0
9 "65" 3 55 "60" FALSE "poor" "1_9" 52.5 0
9 "65" 3 45 "60" FALSE "poor" "2_9" 52.5 0
9 "65" 3 60 "120" FALSE "poor" "3_9" 52.5 0
9 "65" 3 45 "120" FALSE "poor" "4_9" 52.5 0
9 "65" 4 40 "60" FALSE "poor" "1_9" 50 0
9 "65" 4 45 "60" FALSE "poor" "2_9" 50 0
9 "65" 4 60 "120" FALSE "poor" "3_9" 50 0
9 "65" 4 45 "120" FALSE "poor" "4_9" 50 0
9 "65" 5 45 "60" FALSE "poor" "1_9" 42.5 0
9 "65" 5 40 "60" FALSE "poor" "2_9" 42.5 0
9 "65" 5 60 "120" FALSE "poor" "3_9" 42.5 0
9 "65" 5 45 "120" FALSE "poor" "4_9" 42.5 0
9 "65" 6 30 "60" FALSE "poor" "1_9" 42.5 0
9 "65" 6 45 "60" FALSE "poor" "2_9" 42.5 0
9 "65" 6 55 "120" FALSE "poor" "3_9" 42.5 0
9 "65" 6 45 "120" FALSE "poor" "4_9" 42.5 0
9 "65" 7 40 "60" FALSE "poor" "1_9" 37.5 0
9 "65" 7 40 "60" FALSE "poor" "2_9" 37.5 0
9 "65" 7 60 "120" FALSE "poor" "3_9" 37.5 0
9 "65" 7 50 "120" FALSE "poor" "4_9" 37.5 0
9 "65" 8 45 "60" FALSE "poor" "1_9" 40 0
9 "65" 8 45 "60" FALSE "poor" "2_9" 40 0
9 "65" 8 60 "120" FALSE "poor" "3_9" 40 0
9 "65" 8 50 "120" FALSE "poor" "4_9" 40 0
9 "65" 9 40 "60" FALSE "poor" "1_9" 45 0
9 "65" 9 45 "60" FALSE "poor" "2_9" 45 0
9 "65" 9 60 "120" FALSE "poor" "3_9" 45 0
9 "65" 9 50 "120" FALSE "poor" "4_9" 45 0
9 "65" 10 40 "60" FALSE "poor" "1_9" 42.5 0
9 "65" 10 30 "60" FALSE "poor" "2_9" 42.5 0
9 "65" 10 60 "120" FALSE "poor" "3_9" 42.5 0
9 "65" 10 50 "120" FALSE "poor" "4_9" 42.5 0
9 "75" 1 30 "60" FALSE "poor" "1_9" NA NA
9 "75" 1 40 "60" FALSE "poor" "2_9" NA NA
9 "75" 1 60 "120" FALSE "poor" "3_9" NA NA
9 "75" 1 50 "120" FALSE "poor" "4_9" NA NA
9 "75" 2 30 "60" FALSE "poor" "1_9" 35 0
9 "75" 2 40 "60" FALSE "poor" "2_9" 35 0
9 "75" 2 60 "120" FALSE "poor" "3_9" 35 0
9 "75" 2 50 "120" FALSE "poor" "4_9" 35 0
9 "75" 3 35 "60" FALSE "poor" "1_9" 35 0
9 "75" 3 30 "60" FALSE "poor" "2_9" 35 0
9 "75" 3 60 "120" FALSE "poor" "3_9" 35 0
9 "75" 3 50 "120" FALSE "poor" "4_9" 35 0
9 "75" 4 35 "60" FALSE "poor" "1_9" 32.5 0
9 "75" 4 35 "60" FALSE "poor" "2_9" 32.5 0
9 "75" 4 60 "120" FALSE "poor" "3_9" 32.5 0
9 "75" 4 50 "120" FALSE "poor" "4_9" 32.5 0
9 "75" 5 30 "60" FALSE "poor" "1_9" 35 0
9 "75" 5 40 "60" FALSE "poor" "2_9" 35 0
9 "75" 5 60 "120" FALSE "poor" "3_9" 35 0
9 "75" 5 55 "120" FALSE "poor" "4_9" 35 0
9 "75" 6 40 "60" FALSE "poor" "1_9" 35 0
9 "75" 6 30 "60" FALSE "poor" "2_9" 35 0
9 "75" 6 70 "120" FALSE "poor" "3_9" 35 0
9 "75" 6 55 "120" FALSE "poor" "4_9" 35 0
9 "75" 7 35 "60" FALSE "poor" "1_9" 35 0
9 "75" 7 25 "60" FALSE "poor" "2_9" 35 0
9 "75" 7 60 "120" FALSE "poor" "3_9" 35 0
9 "75" 7 55 "120" FALSE "poor" "4_9" 35 0
9 "75" 8 25 "60" FALSE "poor" "1_9" 30 0
9 "75" 8 35 "60" FALSE "poor" "2_9" 30 0
9 "75" 8 60 "120" FALSE "poor" "3_9" 30 0
9 "75" 8 55 "120" FALSE "poor" "4_9" 30 0
9 "75" 9 30 "60" FALSE "poor" "1_9" 30 0
9 "75" 9 35 "60" FALSE "poor" "2_9" 30 0
9 "75" 9 65 "120" FALSE "poor" "3_9" 30 0
9 "75" 9 55 "120" FALSE "poor" "4_9" 30 0
9 "75" 10 30 "60" FALSE "poor" "1_9" 32.5 0
9 "75" 10 30 "60" FALSE "poor" "2_9" 32.5 0
9 "75" 10 60 "120" FALSE "poor" "3_9" 32.5 0
9 "75" 10 55 "120" FALSE "poor" "4_9" 32.5 0
9 "45" 1 30 "60" FALSE "none" "1_9" NA NA
9 "45" 1 30 "60" FALSE "none" "2_9" NA NA
9 "45" 1 60 "120" FALSE "none" "3_9" NA NA
9 "45" 1 60 "120" FALSE "none" "4_9" NA NA
9 "45" 2 30 "60" FALSE "none" "1_9" 30 0
9 "45" 2 30 "60" FALSE "none" "2_9" 30 0
9 "45" 2 60 "120" FALSE "none" "3_9" 30 0
9 "45" 2 60 "120" FALSE "none" "4_9" 30 0
9 "45" 3 30 "60" FALSE "none" "1_9" 30 0
9 "45" 3 30 "60" FALSE "none" "2_9" 30 0
9 "45" 3 60 "120" FALSE "none" "3_9" 30 0
9 "45" 3 60 "120" FALSE "none" "4_9" 30 0
9 "45" 4 30 "60" FALSE "none" "1_9" 30 0
9 "45" 4 30 "60" FALSE "none" "2_9" 30 0
9 "45" 4 60 "120" FALSE "none" "3_9" 30 0
9 "45" 4 60 "120" FALSE "none" "4_9" 30 0
9 "45" 5 30 "60" FALSE "none" "1_9" 30 0
9 "45" 5 30 "60" FALSE "none" "2_9" 30 0
9 "45" 5 60 "120" FALSE "none" "3_9" 30 0
9 "45" 5 60 "120" FALSE "none" "4_9" 30 0
9 "45" 6 30 "60" FALSE "none" "1_9" 30 0
9 "45" 6 30 "60" FALSE "none" "2_9" 30 0
9 "45" 6 60 "120" FALSE "none" "3_9" 30 0
9 "45" 6 60 "120" FALSE "none" "4_9" 30 0
9 "45" 7 30 "60" FALSE "none" "1_9" 30 0
9 "45" 7 30 "60" FALSE "none" "2_9" 30 0
9 "45" 7 60 "120" FALSE "none" "3_9" 30 0
9 "45" 7 60 "120" FALSE "none" "4_9" 30 0
9 "45" 8 30 "60" FALSE "none" "1_9" 30 0
9 "45" 8 30 "60" FALSE "none" "2_9" 30 0
9 "45" 8 60 "120" FALSE "none" "3_9" 30 0
9 "45" 8 60 "120" FALSE "none" "4_9" 30 0
9 "45" 9 30 "60" FALSE "none" "1_9" 30 0
9 "45" 9 30 "60" FALSE "none" "2_9" 30 0
9 "45" 9 60 "120" FALSE "none" "3_9" 30 0
9 "45" 9 60 "120" FALSE "none" "4_9" 30 0
9 "45" 10 30 "60" FALSE "none" "1_9" 30 0
9 "45" 10 30 "60" FALSE "none" "2_9" 30 0
9 "45" 10 60 "120" FALSE "none" "3_9" 30 0
9 "45" 10 60 "120" FALSE "none" "4_9" 30 0
9 "200" 1 30 "60" FALSE "all" "1_9" NA NA
9 "200" 1 30 "60" FALSE "all" "2_9" NA NA
9 "200" 1 60 "120" FALSE "all" "3_9" NA NA
9 "200" 1 60 "120" FALSE "all" "4_9" NA NA
9 "200" 2 30 "60" FALSE "all" "1_9" 30 0
9 "200" 2 30 "60" FALSE "all" "2_9" 30 0
9 "200" 2 60 "120" FALSE "all" "3_9" 30 0
9 "200" 2 60 "120" FALSE "all" "4_9" 30 0
9 "200" 3 30 "60" FALSE "all" "1_9" 30 0
9 "200" 3 30 "60" FALSE "all" "2_9" 30 0
9 "200" 3 60 "120" FALSE "all" "3_9" 30 0
9 "200" 3 60 "120" FALSE "all" "4_9" 30 0
9 "200" 4 30 "60" FALSE "all" "1_9" 30 0
9 "200" 4 30 "60" FALSE "all" "2_9" 30 0
9 "200" 4 60 "120" FALSE "all" "3_9" 30 0
9 "200" 4 60 "120" FALSE "all" "4_9" 30 0
9 "200" 5 30 "60" FALSE "all" "1_9" 30 0
9 "200" 5 30 "60" FALSE "all" "2_9" 30 0
9 "200" 5 60 "120" FALSE "all" "3_9" 30 0
9 "200" 5 60 "120" FALSE "all" "4_9" 30 0
9 "200" 6 30 "60" FALSE "all" "1_9" 30 0
9 "200" 6 30 "60" FALSE "all" "2_9" 30 0
9 "200" 6 60 "120" FALSE "all" "3_9" 30 0
9 "200" 6 60 "120" FALSE "all" "4_9" 30 0
9 "200" 7 30 "60" FALSE "all" "1_9" 30 0
9 "200" 7 30 "60" FALSE "all" "2_9" 30 0
9 "200" 7 60 "120" FALSE "all" "3_9" 30 0
9 "200" 7 60 "120" FALSE "all" "4_9" 30 0
9 "200" 8 30 "60" FALSE "all" "1_9" 30 0
9 "200" 8 30 "60" FALSE "all" "2_9" 30 0
9 "200" 8 60 "120" FALSE "all" "3_9" 30 0
9 "200" 8 60 "120" FALSE "all" "4_9" 30 0
9 "200" 9 30 "60" FALSE "all" "1_9" 30 0
9 "200" 9 30 "60" FALSE "all" "2_9" 30 0
9 "200" 9 60 "120" FALSE "all" "3_9" 30 0
9 "200" 9 60 "120" FALSE "all" "4_9" 30 0
9 "200" 10 30 "60" FALSE "all" "1_9" 30 0
9 "200" 10 30 "60" FALSE "all" "2_9" 30 0
9 "200" 10 60 "120" FALSE "all" "3_9" 30 0
9 "200" 10 60 "120" FALSE "all" "4_9" 30 0
9 "55" 1 30 "60" FALSE "none" "1_9" NA NA
9 "55" 1 30 "60" FALSE "none" "2_9" NA NA
9 "55" 1 60 "120" FALSE "none" "3_9" NA NA
9 "55" 1 60 "120" FALSE "none" "4_9" NA NA
9 "55" 2 30 "60" FALSE "none" "1_9" 30 0
9 "55" 2 30 "60" FALSE "none" "2_9" 30 0
9 "55" 2 60 "120" FALSE "none" "3_9" 30 0
9 "55" 2 60 "120" FALSE "none" "4_9" 30 0
9 "55" 3 30 "60" FALSE "none" "1_9" 30 0
9 "55" 3 30 "60" FALSE "none" "2_9" 30 0
9 "55" 3 60 "120" FALSE "none" "3_9" 30 0
9 "55" 3 60 "120" FALSE "none" "4_9" 30 0
9 "55" 4 30 "60" FALSE "none" "1_9" 30 0
9 "55" 4 30 "60" FALSE "none" "2_9" 30 0
9 "55" 4 60 "120" FALSE "none" "3_9" 30 0
9 "55" 4 60 "120" FALSE "none" "4_9" 30 0
9 "55" 5 30 "60" FALSE "none" "1_9" 30 0
9 "55" 5 30 "60" FALSE "none" "2_9" 30 0
9 "55" 5 60 "120" FALSE "none" "3_9" 30 0
9 "55" 5 60 "120" FALSE "none" "4_9" 30 0
9 "55" 6 30 "60" FALSE "none" "1_9" 30 0
9 "55" 6 30 "60" FALSE "none" "2_9" 30 0
9 "55" 6 60 "120" FALSE "none" "3_9" 30 0
9 "55" 6 60 "120" FALSE "none" "4_9" 30 0
9 "55" 7 30 "60" FALSE "none" "1_9" 30 0
9 "55" 7 30 "60" FALSE "none" "2_9" 30 0
9 "55" 7 60 "120" FALSE "none" "3_9" 30 0
9 "55" 7 60 "120" FALSE "none" "4_9" 30 0
9 "55" 8 30 "60" FALSE "none" "1_9" 30 0
9 "55" 8 30 "60" FALSE "none" "2_9" 30 0
9 "55" 8 60 "120" FALSE "none" "3_9" 30 0
9 "55" 8 60 "120" FALSE "none" "4_9" 30 0
9 "55" 9 30 "60" FALSE "none" "1_9" 30 0
9 "55" 9 30 "60" FALSE "none" "2_9" 30 0
9 "55" 9 60 "120" FALSE "none" "3_9" 30 0
9 "55" 9 60 "120" FALSE "none" "4_9" 30 0
9 "55" 10 30 "60" FALSE "none" "1_9" 30 0
9 "55" 10 30 "60" FALSE "none" "2_9" 30 0
9 "55" 10 60 "120" FALSE "none" "3_9" 30 0
9 "55" 10 60 "120" FALSE "none" "4_9" 30 0
11 "65" 1 30 "60" FALSE "poor" "1_11" NA NA
11 "65" 1 45 "60" FALSE "poor" "2_11" NA NA
11 "65" 1 0 "120" TRUE "poor" "3_11" NA NA
11 "65" 1 0 "120" TRUE "poor" "4_11" NA NA
11 "65" 2 40 "60" FALSE "poor" "1_11" 37.5 1
11 "65" 2 50 "60" FALSE "poor" "2_11" 37.5 1
11 "65" 2 100 "120" FALSE "poor" "3_11" 37.5 1
11 "65" 2 100 "120" FALSE "poor" "4_11" 37.5 1
11 "65" 3 30 "60" FALSE "poor" "1_11" 45 0
11 "65" 3 40 "60" FALSE "poor" "2_11" 45 0
11 "65" 3 55 "120" TRUE "poor" "3_11" 45 0
11 "65" 3 80 "120" FALSE "poor" "4_11" 45 0
11 "65" 4 30 "60" FALSE "poor" "1_11" 35 0.5
11 "65" 4 30 "60" FALSE "poor" "2_11" 35 0.5
11 "65" 4 55 "120" TRUE "poor" "3_11" 35 0.5
11 "65" 4 70 "120" FALSE "poor" "4_11" 35 0.5
11 "65" 5 30 "60" FALSE "poor" "1_11" 30 0.5
11 "65" 5 30 "60" FALSE "poor" "2_11" 30 0.5
11 "65" 5 100 "120" FALSE "poor" "3_11" 30 0.5
11 "65" 5 80 "120" FALSE "poor" "4_11" 30 0.5
11 "65" 6 30 "60" FALSE "poor" "1_11" 30 0
11 "65" 6 25 "60" FALSE "poor" "2_11" 30 0
11 "65" 6 55 "120" TRUE "poor" "3_11" 30 0
11 "65" 6 60 "120" FALSE "poor" "4_11" 30 0
11 "65" 7 35 "60" FALSE "poor" "1_11" 27.5 0.5
11 "65" 7 25 "60" FALSE "poor" "2_11" 27.5 0.5
11 "65" 7 55 "120" TRUE "poor" "3_11" 27.5 0.5
11 "65" 7 70 "120" FALSE "poor" "4_11" 27.5 0.5
11 "65" 8 30 "60" FALSE "poor" "1_11" 30 0.5
11 "65" 8 25 "60" FALSE "poor" "2_11" 30 0.5
11 "65" 8 65 "120" FALSE "poor" "3_11" 30 0.5
11 "65" 8 0 "120" TRUE "poor" "4_11" 30 0.5
11 "65" 9 40 "60" FALSE "poor" "1_11" 27.5 0.5
11 "65" 9 25 "60" FALSE "poor" "2_11" 27.5 0.5
11 "65" 9 55 "120" TRUE "poor" "3_11" 27.5 0.5
11 "65" 9 90 "120" FALSE "poor" "4_11" 27.5 0.5
11 "65" 10 30 "60" FALSE "poor" "1_11" 32.5 0.5
11 "65" 10 25 "60" FALSE "poor" "2_11" 32.5 0.5
11 "65" 10 55 "120" TRUE "poor" "3_11" 32.5 0.5
11 "65" 10 60 "120" FALSE "poor" "4_11" 32.5 0.5
11 "55" 1 30 "60" FALSE "none" "1_11" NA NA
11 "55" 1 25 "60" FALSE "none" "2_11" NA NA
11 "55" 1 65 "120" TRUE "none" "3_11" NA NA
11 "55" 1 0 "120" TRUE "none" "4_11" NA NA
11 "55" 2 0 "60" TRUE "none" "1_11" 27.5 1
11 "55" 2 30 "60" FALSE "none" "2_11" 27.5 1
11 "55" 2 65 "120" TRUE "none" "3_11" 27.5 1
11 "55" 2 90 "120" FALSE "none" "4_11" 27.5 1
11 "55" 3 30 "60" FALSE "none" "1_11" 15 0.5
11 "55" 3 30 "60" FALSE "none" "2_11" 15 0.5
11 "55" 3 55 "120" TRUE "none" "3_11" 15 0.5
11 "55" 3 100 "120" FALSE "none" "4_11" 15 0.5
11 "55" 4 30 "60" FALSE "none" "1_11" 30 0.5
11 "55" 4 25 "60" FALSE "none" "2_11" 30 0.5
11 "55" 4 0 "120" TRUE "none" "3_11" 30 0.5
11 "55" 4 40 "120" TRUE "none" "4_11" 30 0.5
11 "55" 5 40 "60" FALSE "none" "1_11" 27.5 1
11 "55" 5 30 "60" FALSE "none" "2_11" 27.5 1
11 "55" 5 65 "120" TRUE "none" "3_11" 27.5 1
11 "55" 5 0 "120" TRUE "none" "4_11" 27.5 1
11 "55" 6 55 "60" FALSE "none" "1_11" 35 1
11 "55" 6 40 "60" FALSE "none" "2_11" 35 1
11 "55" 6 100 "120" FALSE "none" "3_11" 35 1
11 "55" 6 0 "120" TRUE "none" "4_11" 35 1
11 "55" 7 30 "60" FALSE "none" "1_11" 47.5 0.5
11 "55" 7 30 "60" FALSE "none" "2_11" 47.5 0.5
11 "55" 7 65 "120" TRUE "none" "3_11" 47.5 0.5
11 "55" 7 90 "120" FALSE "none" "4_11" 47.5 0.5
11 "55" 8 30 "60" FALSE "none" "1_11" 30 0.5
11 "55" 8 25 "60" FALSE "none" "2_11" 30 0.5
11 "55" 8 65 "120" TRUE "none" "3_11" 30 0.5
11 "55" 8 0 "120" TRUE "none" "4_11" 30 0.5
11 "55" 9 30 "60" FALSE "none" "1_11" 27.5 1
11 "55" 9 30 "60" FALSE "none" "2_11" 27.5 1
11 "55" 9 65 "120" TRUE "none" "3_11" 27.5 1
11 "55" 9 0 "120" TRUE "none" "4_11" 27.5 1
11 "55" 10 0 "60" TRUE "none" "1_11" 30 1
11 "55" 10 40 "60" FALSE "none" "2_11" 30 1
11 "55" 10 0 "120" TRUE "none" "3_11" 30 1
11 "55" 10 100 "120" FALSE "none" "4_11" 30 1
11 "75" 1 30 "60" FALSE "poor" "1_11" NA NA
11 "75" 1 30 "60" FALSE "poor" "2_11" NA NA
11 "75" 1 100 "120" FALSE "poor" "3_11" NA NA
11 "75" 1 70 "120" FALSE "poor" "4_11" NA NA
11 "75" 2 30 "60" FALSE "poor" "1_11" 30 0
11 "75" 2 25 "60" FALSE "poor" "2_11" 30 0
11 "75" 2 45 "120" TRUE "poor" "3_11" 30 0
11 "75" 2 80 "120" FALSE "poor" "4_11" 30 0
11 "75" 3 30 "60" FALSE "poor" "1_11" 27.5 0.5
11 "75" 3 25 "60" FALSE "poor" "2_11" 27.5 0.5
11 "75" 3 90 "120" FALSE "poor" "3_11" 27.5 0.5
11 "75" 3 0 "120" TRUE "poor" "4_11" 27.5 0.5
11 "75" 4 40 "60" FALSE "poor" "1_11" 27.5 0.5
11 "75" 4 30 "60" FALSE "poor" "2_11" 27.5 0.5
11 "75" 4 0 "120" TRUE "poor" "3_11" 27.5 0.5
11 "75" 4 70 "120" FALSE "poor" "4_11" 27.5 0.5
11 "75" 5 40 "60" FALSE "poor" "1_11" 35 0.5
11 "75" 5 30 "60" FALSE "poor" "2_11" 35 0.5
11 "75" 5 100 "120" FALSE "poor" "3_11" 35 0.5
11 "75" 5 80 "120" FALSE "poor" "4_11" 35 0.5
11 "75" 6 30 "60" FALSE "poor" "1_11" 35 0
11 "75" 6 25 "60" FALSE "poor" "2_11" 35 0
11 "75" 6 80 "120" FALSE "poor" "3_11" 35 0
11 "75" 6 80 "120" FALSE "poor" "4_11" 35 0
11 "75" 7 25 "60" FALSE "poor" "1_11" 27.5 0
11 "75" 7 30 "60" FALSE "poor" "2_11" 27.5 0
11 "75" 7 45 "120" TRUE "poor" "3_11" 27.5 0
11 "75" 7 0 "120" TRUE "poor" "4_11" 27.5 0
11 "75" 8 30 "60" FALSE "poor" "1_11" 27.5 1
11 "75" 8 30 "60" FALSE "poor" "2_11" 27.5 1
11 "75" 8 45 "120" TRUE "poor" "3_11" 27.5 1
11 "75" 8 0 "120" TRUE "poor" "4_11" 27.5 1
11 "75" 9 40 "60" FALSE "poor" "1_11" 30 1
11 "75" 9 30 "60" FALSE "poor" "2_11" 30 1
11 "75" 9 100 "120" FALSE "poor" "3_11" 30 1
11 "75" 9 80 "120" FALSE "poor" "4_11" 30 1
11 "75" 10 30 "60" FALSE "poor" "1_11" 35 0
11 "75" 10 25 "60" FALSE "poor" "2_11" 35 0
11 "75" 10 80 "120" FALSE "poor" "3_11" 35 0
11 "75" 10 70 "120" FALSE "poor" "4_11" 35 0
11 "200" 1 30 "60" FALSE "all" "1_11" NA NA
11 "200" 1 30 "60" FALSE "all" "2_11" NA NA
11 "200" 1 90 "120" FALSE "all" "3_11" NA NA
11 "200" 1 60 "120" FALSE "all" "4_11" NA NA
11 "200" 2 30 "60" FALSE "all" "1_11" 30 0
11 "200" 2 30 "60" FALSE "all" "2_11" 30 0
11 "200" 2 70 "120" FALSE "all" "3_11" 30 0
11 "200" 2 70 "120" FALSE "all" "4_11" 30 0
11 "200" 3 25 "60" FALSE "all" "1_11" 30 0
11 "200" 3 25 "60" FALSE "all" "2_11" 30 0
11 "200" 3 70 "120" FALSE "all" "3_11" 30 0
11 "200" 3 60 "120" FALSE "all" "4_11" 30 0
11 "200" 4 25 "60" FALSE "all" "1_11" 25 0
11 "200" 4 25 "60" FALSE "all" "2_11" 25 0
11 "200" 4 60 "120" FALSE "all" "3_11" 25 0
11 "200" 4 70 "120" FALSE "all" "4_11" 25 0
11 "200" 5 25 "60" FALSE "all" "1_11" 25 0
11 "200" 5 25 "60" FALSE "all" "2_11" 25 0
11 "200" 5 60 "120" FALSE "all" "3_11" 25 0
11 "200" 5 50 "120" FALSE "all" "4_11" 25 0
11 "200" 6 20 "60" FALSE "all" "1_11" 25 0
11 "200" 6 25 "60" FALSE "all" "2_11" 25 0
11 "200" 6 70 "120" FALSE "all" "3_11" 25 0
11 "200" 6 60 "120" FALSE "all" "4_11" 25 0
11 "200" 7 30 "60" FALSE "all" "1_11" 22.5 0
11 "200" 7 25 "60" FALSE "all" "2_11" 22.5 0
11 "200" 7 70 "120" FALSE "all" "3_11" 22.5 0
11 "200" 7 70 "120" FALSE "all" "4_11" 22.5 0
11 "200" 8 25 "60" FALSE "all" "1_11" 27.5 0
11 "200" 8 25 "60" FALSE "all" "2_11" 27.5 0
11 "200" 8 70 "120" FALSE "all" "3_11" 27.5 0
11 "200" 8 70 "120" FALSE "all" "4_11" 27.5 0
11 "200" 9 20 "60" FALSE "all" "1_11" 25 0
11 "200" 9 25 "60" FALSE "all" "2_11" 25 0
11 "200" 9 65 "120" FALSE "all" "3_11" 25 0
11 "200" 9 60 "120" FALSE "all" "4_11" 25 0
11 "200" 10 25 "60" FALSE "all" "1_11" 22.5 0
11 "200" 10 25 "60" FALSE "all" "2_11" 22.5 0
11 "200" 10 60 "120" FALSE "all" "3_11" 22.5 0
11 "200" 10 60 "120" FALSE "all" "4_11" 22.5 0
11 "45" 1 5 "60" TRUE "none" "1_11" NA NA
11 "45" 1 30 "60" FALSE "none" "2_11" NA NA
11 "45" 1 70 "120" TRUE "none" "3_11" NA NA
11 "45" 1 0 "120" TRUE "none" "4_11" NA NA
11 "45" 2 30 "60" FALSE "none" "1_11" 17.5 1
11 "45" 2 0 "60" TRUE "none" "2_11" 17.5 1
11 "45" 2 65 "120" TRUE "none" "3_11" 17.5 1
11 "45" 2 0 "120" TRUE "none" "4_11" 17.5 1
11 "45" 3 0 "60" TRUE "none" "1_11" 15 1
11 "45" 3 0 "60" TRUE "none" "2_11" 15 1
11 "45" 3 0 "120" TRUE "none" "3_11" 15 1
11 "45" 3 60 "120" TRUE "none" "4_11" 15 1
11 "45" 4 0 "60" TRUE "none" "1_11" 0 1
11 "45" 4 0 "60" TRUE "none" "2_11" 0 1
11 "45" 4 0 "120" TRUE "none" "3_11" 0 1
11 "45" 4 0 "120" TRUE "none" "4_11" 0 1
11 "45" 5 0 "60" TRUE "none" "1_11" 0 1
11 "45" 5 0 "60" TRUE "none" "2_11" 0 1
11 "45" 5 0 "120" TRUE "none" "3_11" 0 1
11 "45" 5 0 "120" TRUE "none" "4_11" 0 1
11 "45" 6 0 "60" TRUE "none" "1_11" 0 1
11 "45" 6 0 "60" TRUE "none" "2_11" 0 1
11 "45" 6 0 "120" TRUE "none" "3_11" 0 1
11 "45" 6 0 "120" TRUE "none" "4_11" 0 1
11 "45" 7 0 "60" TRUE "none" "1_11" 0 1
11 "45" 7 0 "60" TRUE "none" "2_11" 0 1
11 "45" 7 0 "120" TRUE "none" "3_11" 0 1
11 "45" 7 0 "120" TRUE "none" "4_11" 0 1
11 "45" 8 0 "60" TRUE "none" "1_11" 0 1
11 "45" 8 0 "60" TRUE "none" "2_11" 0 1
11 "45" 8 0 "120" TRUE "none" "3_11" 0 1
11 "45" 8 0 "120" TRUE "none" "4_11" 0 1
11 "45" 9 0 "60" TRUE "none" "1_11" 0 1
11 "45" 9 0 "60" TRUE "none" "2_11" 0 1
11 "45" 9 0 "120" TRUE "none" "3_11" 0 1
11 "45" 9 0 "120" TRUE "none" "4_11" 0 1
11 "45" 10 0 "60" TRUE "none" "1_11" 0 1
11 "45" 10 0 "60" TRUE "none" "2_11" 0 1
11 "45" 10 30 "120" TRUE "none" "3_11" 0 1
11 "45" 10 0 "120" TRUE "none" "4_11" 0 1
13 "65" 1 30 "60" FALSE "poor" "1_13" NA NA
13 "65" 1 60 "60" FALSE "poor" "2_13" NA NA
13 "65" 1 0 "120" TRUE "poor" "3_13" NA NA
13 "65" 1 60 "120" FALSE "poor" "4_13" NA NA
13 "65" 2 35 "60" FALSE "poor" "1_13" 45 0.5
13 "65" 2 60 "60" FALSE "poor" "2_13" 45 0.5
13 "65" 2 0 "120" TRUE "poor" "3_13" 45 0.5
13 "65" 2 60 "120" FALSE "poor" "4_13" 45 0.5
13 "65" 3 30 "60" FALSE "poor" "1_13" 47.5 0.5
13 "65" 3 60 "60" FALSE "poor" "2_13" 47.5 0.5
13 "65" 3 25 "120" FALSE "poor" "3_13" 47.5 0.5
13 "65" 3 60 "120" FALSE "poor" "4_13" 47.5 0.5
13 "65" 4 40 "60" FALSE "poor" "1_13" 45 0
13 "65" 4 60 "60" FALSE "poor" "2_13" 45 0
13 "65" 4 30 "120" FALSE "poor" "3_13" 45 0
13 "65" 4 60 "120" FALSE "poor" "4_13" 45 0
13 "65" 5 35 "60" FALSE "poor" "1_13" 50 0
13 "65" 5 60 "60" FALSE "poor" "2_13" 50 0
13 "65" 5 40 "120" FALSE "poor" "3_13" 50 0
13 "65" 5 20 "120" TRUE "poor" "4_13" 50 0
13 "65" 6 35 "60" FALSE "poor" "1_13" 47.5 0.5
13 "65" 6 40 "60" FALSE "poor" "2_13" 47.5 0.5
13 "65" 6 40 "120" FALSE "poor" "3_13" 47.5 0.5
13 "65" 6 50 "120" FALSE "poor" "4_13" 47.5 0.5
13 "65" 7 35 "60" FALSE "poor" "1_13" 37.5 0
13 "65" 7 55 "60" FALSE "poor" "2_13" 37.5 0
13 "65" 7 0 "120" TRUE "poor" "3_13" 37.5 0
13 "65" 7 50 "120" FALSE "poor" "4_13" 37.5 0
13 "65" 8 40 "60" FALSE "poor" "1_13" 45 0.5
13 "65" 8 55 "60" FALSE "poor" "2_13" 45 0.5
13 "65" 8 40 "120" FALSE "poor" "3_13" 45 0.5
13 "65" 8 55 "120" FALSE "poor" "4_13" 45 0.5
13 "65" 9 40 "60" FALSE "poor" "1_13" 47.5 0
13 "65" 9 50 "60" FALSE "poor" "2_13" 47.5 0
13 "65" 9 40 "120" FALSE "poor" "3_13" 47.5 0
13 "65" 9 50 "120" FALSE "poor" "4_13" 47.5 0
13 "65" 10 40 "60" FALSE "poor" "1_13" 45 0
13 "65" 10 50 "60" FALSE "poor" "2_13" 45 0
13 "65" 10 40 "120" FALSE "poor" "3_13" 45 0
13 "65" 10 60 "120" FALSE "poor" "4_13" 45 0
13 "55" 1 0 "60" TRUE "none" "1_13" NA NA
13 "55" 1 40 "60" FALSE "none" "2_13" NA NA
13 "55" 1 0 "120" TRUE "none" "3_13" NA NA
13 "55" 1 50 "120" FALSE "none" "4_13" NA NA
13 "55" 2 0 "60" TRUE "none" "1_13" 20 0.5
13 "55" 2 40 "60" FALSE "none" "2_13" 20 0.5
13 "55" 2 0 "120" TRUE "none" "3_13" 20 0.5
13 "55" 2 0 "120" TRUE "none" "4_13" 20 0.5
13 "55" 3 0 "60" TRUE "none" "1_13" 20 1
13 "55" 3 50 "60" FALSE "none" "2_13" 20 1
13 "55" 3 0 "120" TRUE "none" "3_13" 20 1
13 "55" 3 55 "120" FALSE "none" "4_13" 20 1
13 "55" 4 40 "60" FALSE "none" "1_13" 25 0.5
13 "55" 4 40 "60" FALSE "none" "2_13" 25 0.5
13 "55" 4 80 "120" FALSE "none" "3_13" 25 0.5
13 "55" 4 55 "120" FALSE "none" "4_13" 25 0.5
13 "55" 5 30 "60" FALSE "none" "1_13" 40 0
13 "55" 5 40 "60" FALSE "none" "2_13" 40 0
13 "55" 5 50 "120" FALSE "none" "3_13" 40 0
13 "55" 5 55 "120" FALSE "none" "4_13" 40 0
13 "55" 6 40 "60" FALSE "none" "1_13" 35 0
13 "55" 6 40 "60" FALSE "none" "2_13" 35 0
13 "55" 6 40 "120" FALSE "none" "3_13" 35 0
13 "55" 6 55 "120" FALSE "none" "4_13" 35 0
13 "55" 7 40 "60" FALSE "none" "1_13" 40 0
13 "55" 7 40 "60" FALSE "none" "2_13" 40 0
13 "55" 7 40 "120" FALSE "none" "3_13" 40 0
13 "55" 7 55 "120" FALSE "none" "4_13" 40 0
13 "55" 8 40 "60" FALSE "none" "1_13" 40 0
13 "55" 8 45 "60" FALSE "none" "2_13" 40 0
13 "55" 8 50 "120" FALSE "none" "3_13" 40 0
13 "55" 8 55 "120" FALSE "none" "4_13" 40 0
13 "55" 9 40 "60" FALSE "none" "1_13" 42.5 0
13 "55" 9 40 "60" FALSE "none" "2_13" 42.5 0
13 "55" 9 50 "120" FALSE "none" "3_13" 42.5 0
13 "55" 9 55 "120" FALSE "none" "4_13" 42.5 0
13 "55" 10 40 "60" FALSE "none" "1_13" 40 0
13 "55" 10 40 "60" FALSE "none" "2_13" 40 0
13 "55" 10 50 "120" FALSE "none" "3_13" 40 0
13 "55" 10 55 "120" FALSE "none" "4_13" 40 0
13 "200" 1 30 "60" FALSE "all" "1_13" NA NA
13 "200" 1 40 "60" FALSE "all" "2_13" NA NA
13 "200" 1 40 "120" FALSE "all" "3_13" NA NA
13 "200" 1 50 "120" FALSE "all" "4_13" NA NA
13 "200" 2 40 "60" FALSE "all" "1_13" 35 0
13 "200" 2 40 "60" FALSE "all" "2_13" 35 0
13 "200" 2 60 "120" FALSE "all" "3_13" 35 0
13 "200" 2 50 "120" FALSE "all" "4_13" 35 0
13 "200" 3 40 "60" FALSE "all" "1_13" 40 0
13 "200" 3 40 "60" FALSE "all" "2_13" 40 0
13 "200" 3 60 "120" FALSE "all" "3_13" 40 0
13 "200" 3 50 "120" FALSE "all" "4_13" 40 0
13 "200" 4 40 "60" FALSE "all" "1_13" 40 0
13 "200" 4 40 "60" FALSE "all" "2_13" 40 0
13 "200" 4 50 "120" FALSE "all" "3_13" 40 0
13 "200" 4 50 "120" FALSE "all" "4_13" 40 0
13 "200" 5 35 "60" FALSE "all" "1_13" 40 0
13 "200" 5 40 "60" FALSE "all" "2_13" 40 0
13 "200" 5 50 "120" FALSE "all" "3_13" 40 0
13 "200" 5 50 "120" FALSE "all" "4_13" 40 0
13 "200" 6 35 "60" FALSE "all" "1_13" 37.5 0
13 "200" 6 30 "60" FALSE "all" "2_13" 37.5 0
13 "200" 6 50 "120" FALSE "all" "3_13" 37.5 0
13 "200" 6 60 "120" FALSE "all" "4_13" 37.5 0
13 "200" 7 35 "60" FALSE "all" "1_13" 32.5 0
13 "200" 7 30 "60" FALSE "all" "2_13" 32.5 0
13 "200" 7 50 "120" FALSE "all" "3_13" 32.5 0
13 "200" 7 60 "120" FALSE "all" "4_13" 32.5 0
13 "200" 8 40 "60" FALSE "all" "1_13" 32.5 0
13 "200" 8 30 "60" FALSE "all" "2_13" 32.5 0
13 "200" 8 55 "120" FALSE "all" "3_13" 32.5 0
13 "200" 8 60 "120" FALSE "all" "4_13" 32.5 0
13 "200" 9 40 "60" FALSE "all" "1_13" 35 0
13 "200" 9 30 "60" FALSE "all" "2_13" 35 0
13 "200" 9 55 "120" FALSE "all" "3_13" 35 0
13 "200" 9 60 "120" FALSE "all" "4_13" 35 0
13 "200" 10 40 "60" FALSE "all" "1_13" 35 0
13 "200" 10 30 "60" FALSE "all" "2_13" 35 0
13 "200" 10 55 "120" FALSE "all" "3_13" 35 0
13 "200" 10 60 "120" FALSE "all" "4_13" 35 0
13 "75" 1 30 "60" FALSE "poor" "1_13" NA NA
13 "75" 1 40 "60" FALSE "poor" "2_13" NA NA
13 "75" 1 30 "120" FALSE "poor" "3_13" NA NA
13 "75" 1 60 "120" FALSE "poor" "4_13" NA NA
13 "75" 2 30 "60" FALSE "poor" "1_13" 35 0
13 "75" 2 40 "60" FALSE "poor" "2_13" 35 0
13 "75" 2 30 "120" FALSE "poor" "3_13" 35 0
13 "75" 2 60 "120" FALSE "poor" "4_13" 35 0
13 "75" 3 30 "60" FALSE "poor" "1_13" 35 0
13 "75" 3 40 "60" FALSE "poor" "2_13" 35 0
13 "75" 3 30 "120" FALSE "poor" "3_13" 35 0
13 "75" 3 60 "120" FALSE "poor" "4_13" 35 0
13 "75" 4 35 "60" FALSE "poor" "1_13" 35 0
13 "75" 4 40 "60" FALSE "poor" "2_13" 35 0
13 "75" 4 50 "120" FALSE "poor" "3_13" 35 0
13 "75" 4 60 "120" FALSE "poor" "4_13" 35 0
13 "75" 5 35 "60" FALSE "poor" "1_13" 37.5 0
13 "75" 5 40 "60" FALSE "poor" "2_13" 37.5 0
13 "75" 5 50 "120" FALSE "poor" "3_13" 37.5 0
13 "75" 5 60 "120" FALSE "poor" "4_13" 37.5 0
13 "75" 6 35 "60" FALSE "poor" "1_13" 37.5 0
13 "75" 6 35 "60" FALSE "poor" "2_13" 37.5 0
13 "75" 6 50 "120" FALSE "poor" "3_13" 37.5 0
13 "75" 6 60 "120" FALSE "poor" "4_13" 37.5 0
13 "75" 7 35 "60" FALSE "poor" "1_13" 35 0
13 "75" 7 35 "60" FALSE "poor" "2_13" 35 0
13 "75" 7 50 "120" FALSE "poor" "3_13" 35 0
13 "75" 7 60 "120" FALSE "poor" "4_13" 35 0
13 "75" 8 35 "60" FALSE "poor" "1_13" 35 0
13 "75" 8 35 "60" FALSE "poor" "2_13" 35 0
13 "75" 8 50 "120" FALSE "poor" "3_13" 35 0
13 "75" 8 60 "120" FALSE "poor" "4_13" 35 0
13 "75" 9 35 "60" FALSE "poor" "1_13" 35 0
13 "75" 9 35 "60" FALSE "poor" "2_13" 35 0
13 "75" 9 50 "120" FALSE "poor" "3_13" 35 0
13 "75" 9 60 "120" FALSE "poor" "4_13" 35 0
13 "75" 10 35 "60" FALSE "poor" "1_13" 35 0
13 "75" 10 35 "60" FALSE "poor" "2_13" 35 0
13 "75" 10 50 "120" FALSE "poor" "3_13" 35 0
13 "75" 10 60 "120" FALSE "poor" "4_13" 35 0
13 "45" 1 40 "60" FALSE "none" "1_13" NA NA
13 "45" 1 35 "60" FALSE "none" "2_13" NA NA
13 "45" 1 0 "120" TRUE "none" "3_13" NA NA
13 "45" 1 45 "120" FALSE "none" "4_13" NA NA
13 "45" 2 35 "60" FALSE "none" "1_13" 37.5 0.5
13 "45" 2 35 "60" FALSE "none" "2_13" 37.5 0.5
13 "45" 2 0 "120" TRUE "none" "3_13" 37.5 0.5
13 "45" 2 50 "120" FALSE "none" "4_13" 37.5 0.5
13 "45" 3 40 "60" FALSE "none" "1_13" 35 0.5
13 "45" 3 35 "60" FALSE "none" "2_13" 35 0.5
13 "45" 3 0 "120" TRUE "none" "3_13" 35 0.5
13 "45" 3 50 "120" FALSE "none" "4_13" 35 0.5
13 "45" 4 0 "60" TRUE "none" "1_13" 37.5 0.5
13 "45" 4 0 "60" TRUE "none" "2_13" 37.5 0.5
13 "45" 4 0 "120" TRUE "none" "3_13" 37.5 0.5
13 "45" 4 50 "120" FALSE "none" "4_13" 37.5 0.5
13 "45" 5 0 "60" TRUE "none" "1_13" 0 0.5
13 "45" 5 0 "60" TRUE "none" "2_13" 0 0.5
13 "45" 5 0 "120" TRUE "none" "3_13" 0 0.5
13 "45" 5 0 "120" TRUE "none" "4_13" 0 0.5
13 "45" 6 0 "60" TRUE "none" "1_13" 0 1
13 "45" 6 0 "60" TRUE "none" "2_13" 0 1
13 "45" 6 0 "120" TRUE "none" "3_13" 0 1
13 "45" 6 0 "120" TRUE "none" "4_13" 0 1
13 "45" 7 0 "60" TRUE "none" "1_13" 0 1
13 "45" 7 0 "60" TRUE "none" "2_13" 0 1
13 "45" 7 0 "120" TRUE "none" "3_13" 0 1
13 "45" 7 0 "120" TRUE "none" "4_13" 0 1
13 "45" 8 0 "60" TRUE "none" "1_13" 0 1
13 "45" 8 0 "60" TRUE "none" "2_13" 0 1
13 "45" 8 0 "120" TRUE "none" "3_13" 0 1
13 "45" 8 45 "120" FALSE "none" "4_13" 0 1
13 "45" 9 40 "60" FALSE "none" "1_13" 0 0.5
13 "45" 9 0 "60" TRUE "none" "2_13" 0 0.5
13 "45" 9 0 "120" TRUE "none" "3_13" 0 0.5
13 "45" 9 0 "120" TRUE "none" "4_13" 0 0.5
13 "45" 10 0 "60" TRUE "none" "1_13" 20 1
13 "45" 10 0 "60" TRUE "none" "2_13" 20 1
13 "45" 10 0 "120" TRUE "none" "3_13" 20 1
13 "45" 10 0 "120" TRUE "none" "4_13" 20 1
15 "65" 1 45 "60" FALSE "poor" "1_15" NA NA
15 "65" 1 30 "60" FALSE "poor" "2_15" NA NA
15 "65" 1 60 "120" FALSE "poor" "3_15" NA NA
15 "65" 1 0 "120" TRUE "poor" "4_15" NA NA
15 "65" 2 0 "60" FALSE "poor" "1_15" 37.5 0.5
15 "65" 2 40 "60" FALSE "poor" "2_15" 37.5 0.5
15 "65" 2 60 "120" FALSE "poor" "3_15" 37.5 0.5
15 "65" 2 50 "120" FALSE "poor" "4_15" 37.5 0.5
15 "65" 3 50 "60" FALSE "poor" "1_15" 20 0
15 "65" 3 40 "60" FALSE "poor" "2_15" 20 0
15 "65" 3 60 "120" FALSE "poor" "3_15" 20 0
15 "65" 3 50 "120" FALSE "poor" "4_15" 20 0
15 "65" 4 50 "60" FALSE "poor" "1_15" 45 0
15 "65" 4 40 "60" FALSE "poor" "2_15" 45 0
15 "65" 4 60 "120" FALSE "poor" "3_15" 45 0
15 "65" 4 45 "120" FALSE "poor" "4_15" 45 0
15 "65" 5 40 "60" FALSE "poor" "1_15" 45 0
15 "65" 5 35 "60" FALSE "poor" "2_15" 45 0
15 "65" 5 60 "120" FALSE "poor" "3_15" 45 0
15 "65" 5 40 "120" FALSE "poor" "4_15" 45 0
15 "65" 6 50 "60" FALSE "poor" "1_15" 37.5 0
15 "65" 6 40 "60" FALSE "poor" "2_15" 37.5 0
15 "65" 6 60 "120" FALSE "poor" "3_15" 37.5 0
15 "65" 6 45 "120" FALSE "poor" "4_15" 37.5 0
15 "65" 7 45 "60" FALSE "poor" "1_15" 45 0
15 "65" 7 40 "60" FALSE "poor" "2_15" 45 0
15 "65" 7 60 "120" FALSE "poor" "3_15" 45 0
15 "65" 7 40 "120" FALSE "poor" "4_15" 45 0
15 "65" 8 45 "60" FALSE "poor" "1_15" 42.5 0
15 "65" 8 40 "60" FALSE "poor" "2_15" 42.5 0
15 "65" 8 65 "120" FALSE "poor" "3_15" 42.5 0
15 "65" 8 40 "120" FALSE "poor" "4_15" 42.5 0
15 "65" 9 40 "60" FALSE "poor" "1_15" 42.5 0
15 "65" 9 40 "60" FALSE "poor" "2_15" 42.5 0
15 "65" 9 60 "120" FALSE "poor" "3_15" 42.5 0
15 "65" 9 40 "120" FALSE "poor" "4_15" 42.5 0
15 "65" 10 40 "60" FALSE "poor" "1_15" 40 0
15 "65" 10 40 "60" FALSE "poor" "2_15" 40 0
15 "65" 10 55 "120" FALSE "poor" "3_15" 40 0
15 "65" 10 40 "120" FALSE "poor" "4_15" 40 0
15 "75" 1 30 "60" FALSE "poor" "1_15" NA NA
15 "75" 1 30 "60" FALSE "poor" "2_15" NA NA
15 "75" 1 60 "120" FALSE "poor" "3_15" NA NA
15 "75" 1 60 "120" FALSE "poor" "4_15" NA NA
15 "75" 2 30 "60" FALSE "poor" "1_15" 30 0
15 "75" 2 30 "60" FALSE "poor" "2_15" 30 0
15 "75" 2 60 "120" FALSE "poor" "3_15" 30 0
15 "75" 2 60 "120" FALSE "poor" "4_15" 30 0
15 "75" 3 30 "60" FALSE "poor" "1_15" 30 0
15 "75" 3 30 "60" FALSE "poor" "2_15" 30 0
15 "75" 3 60 "120" FALSE "poor" "3_15" 30 0
15 "75" 3 10 "120" FALSE "poor" "4_15" 30 0
15 "75" 4 30 "60" FALSE "poor" "1_15" 30 0
15 "75" 4 30 "60" FALSE "poor" "2_15" 30 0
15 "75" 4 60 "120" FALSE "poor" "3_15" 30 0
15 "75" 4 50 "120" FALSE "poor" "4_15" 30 0
15 "75" 5 30 "60" FALSE "poor" "1_15" 30 0
15 "75" 5 30 "60" FALSE "poor" "2_15" 30 0
15 "75" 5 60 "120" FALSE "poor" "3_15" 30 0
15 "75" 5 0 "120" TRUE "poor" "4_15" 30 0
15 "75" 6 30 "60" FALSE "poor" "1_15" 30 0.5
15 "75" 6 35 "60" FALSE "poor" "2_15" 30 0.5
15 "75" 6 120 "120" FALSE "poor" "3_15" 30 0.5
15 "75" 6 60 "120" FALSE "poor" "4_15" 30 0.5
15 "75" 7 30 "60" FALSE "poor" "1_15" 32.5 0
15 "75" 7 35 "60" FALSE "poor" "2_15" 32.5 0
15 "75" 7 60 "120" FALSE "poor" "3_15" 32.5 0
15 "75" 7 50 "120" FALSE "poor" "4_15" 32.5 0
15 "75" 8 30 "60" FALSE "poor" "1_15" 32.5 0
15 "75" 8 30 "60" FALSE "poor" "2_15" 32.5 0
15 "75" 8 60 "120" FALSE "poor" "3_15" 32.5 0
15 "75" 8 55 "120" FALSE "poor" "4_15" 32.5 0
15 "75" 9 30 "60" FALSE "poor" "1_15" 30 0
15 "75" 9 30 "60" FALSE "poor" "2_15" 30 0
15 "75" 9 60 "120" FALSE "poor" "3_15" 30 0
15 "75" 9 60 "120" FALSE "poor" "4_15" 30 0
15 "75" 10 30 "60" FALSE "poor" "1_15" 30 0
15 "75" 10 30 "60" FALSE "poor" "2_15" 30 0
15 "75" 10 60 "120" FALSE "poor" "3_15" 30 0
15 "75" 10 60 "120" FALSE "poor" "4_15" 30 0
15 "45" 1 30 "60" FALSE "none" "1_15" NA NA
15 "45" 1 30 "60" FALSE "none" "2_15" NA NA
15 "45" 1 60 "120" FALSE "none" "3_15" NA NA
15 "45" 1 0 "120" TRUE "none" "4_15" NA NA
15 "45" 2 30 "60" FALSE "none" "1_15" 30 0.5
15 "45" 2 30 "60" FALSE "none" "2_15" 30 0.5
15 "45" 2 0 "120" TRUE "none" "3_15" 30 0.5
15 "45" 2 0 "120" TRUE "none" "4_15" 30 0.5
15 "45" 3 0 "60" TRUE "none" "1_15" 30 1
15 "45" 3 30 "60" FALSE "none" "2_15" 30 1
15 "45" 3 0 "120" TRUE "none" "3_15" 30 1
15 "45" 3 0 "120" TRUE "none" "4_15" 30 1
15 "45" 4 0 "60" TRUE "none" "1_15" 15 1
15 "45" 4 0 "60" TRUE "none" "2_15" 15 1
15 "45" 4 0 "120" TRUE "none" "3_15" 15 1
15 "45" 4 10 "120" TRUE "none" "4_15" 15 1
15 "45" 5 0 "60" TRUE "none" "1_15" 0 1
15 "45" 5 0 "60" TRUE "none" "2_15" 0 1
15 "45" 5 0 "120" TRUE "none" "3_15" 0 1
15 "45" 5 0 "120" TRUE "none" "4_15" 0 1
15 "45" 6 0 "60" TRUE "none" "1_15" 0 1
15 "45" 6 0 "60" TRUE "none" "2_15" 0 1
15 "45" 6 0 "120" TRUE "none" "3_15" 0 1
15 "45" 6 0 "120" TRUE "none" "4_15" 0 1
15 "45" 7 0 "60" TRUE "none" "1_15" 0 1
15 "45" 7 0 "60" TRUE "none" "2_15" 0 1
15 "45" 7 0 "120" TRUE "none" "3_15" 0 1
15 "45" 7 0 "120" TRUE "none" "4_15" 0 1
15 "45" 8 0 "60" TRUE "none" "1_15" 0 1
15 "45" 8 0 "60" TRUE "none" "2_15" 0 1
15 "45" 8 0 "120" TRUE "none" "3_15" 0 1
15 "45" 8 0 "120" TRUE "none" "4_15" 0 1
15 "45" 9 0 "60" TRUE "none" "1_15" 0 1
15 "45" 9 0 "60" TRUE "none" "2_15" 0 1
15 "45" 9 0 "120" TRUE "none" "3_15" 0 1
15 "45" 9 0 "120" TRUE "none" "4_15" 0 1
15 "45" 10 0 "60" TRUE "none" "1_15" 0 1
15 "45" 10 0 "60" TRUE "none" "2_15" 0 1
15 "45" 10 0 "120" TRUE "none" "3_15" 0 1
15 "45" 10 0 "120" TRUE "none" "4_15" 0 1
15 "55" 1 0 "60" TRUE "none" "1_15" NA NA
15 "55" 1 30 "60" FALSE "none" "2_15" NA NA
15 "55" 1 60 "120" FALSE "none" "3_15" NA NA
15 "55" 1 55 "120" FALSE "none" "4_15" NA NA
15 "55" 2 30 "60" FALSE "none" "1_15" 15 0
15 "55" 2 35 "60" FALSE "none" "2_15" 15 0
15 "55" 2 60 "120" FALSE "none" "3_15" 15 0
15 "55" 2 50 "120" TRUE "none" "4_15" 15 0
15 "55" 3 30 "60" FALSE "none" "1_15" 32.5 0.5
15 "55" 3 40 "60" FALSE "none" "2_15" 32.5 0.5
15 "55" 3 60 "120" FALSE "none" "3_15" 32.5 0.5
15 "55" 3 55 "120" FALSE "none" "4_15" 32.5 0.5
15 "55" 4 30 "60" FALSE "none" "1_15" 35 0
15 "55" 4 40 "60" FALSE "none" "2_15" 35 0
15 "55" 4 60 "120" FALSE "none" "3_15" 35 0
15 "55" 4 55 "120" FALSE "none" "4_15" 35 0
15 "55" 5 30 "60" FALSE "none" "1_15" 35 0
15 "55" 5 40 "60" FALSE "none" "2_15" 35 0
15 "55" 5 60 "120" FALSE "none" "3_15" 35 0
15 "55" 5 55 "120" FALSE "none" "4_15" 35 0
15 "55" 6 30 "60" FALSE "none" "1_15" 35 0
15 "55" 6 35 "60" FALSE "none" "2_15" 35 0
15 "55" 6 60 "120" FALSE "none" "3_15" 35 0
15 "55" 6 55 "120" FALSE "none" "4_15" 35 0
15 "55" 7 30 "60" FALSE "none" "1_15" 32.5 0
15 "55" 7 35 "60" FALSE "none" "2_15" 32.5 0
15 "55" 7 60 "120" FALSE "none" "3_15" 32.5 0
15 "55" 7 55 "120" FALSE "none" "4_15" 32.5 0
15 "55" 8 30 "60" FALSE "none" "1_15" 32.5 0
15 "55" 8 35 "60" FALSE "none" "2_15" 32.5 0
15 "55" 8 60 "120" FALSE "none" "3_15" 32.5 0
15 "55" 8 55 "120" FALSE "none" "4_15" 32.5 0
15 "55" 9 30 "60" FALSE "none" "1_15" 32.5 0
15 "55" 9 35 "60" FALSE "none" "2_15" 32.5 0
15 "55" 9 60 "120" FALSE "none" "3_15" 32.5 0
15 "55" 9 55 "120" FALSE "none" "4_15" 32.5 0
15 "55" 10 30 "60" FALSE "none" "1_15" 32.5 0
15 "55" 10 35 "60" FALSE "none" "2_15" 32.5 0
15 "55" 10 60 "120" FALSE "none" "3_15" 32.5 0
15 "55" 10 55 "120" FALSE "none" "4_15" 32.5 0
15 "200" 1 30 "60" FALSE "all" "1_15" NA NA
15 "200" 1 20 "60" FALSE "all" "2_15" NA NA
15 "200" 1 60 "120" FALSE "all" "3_15" NA NA
15 "200" 1 50 "120" FALSE "all" "4_15" NA NA
15 "200" 2 20 "60" FALSE "all" "1_15" 25 0
15 "200" 2 25 "60" FALSE "all" "2_15" 25 0
15 "200" 2 60 "120" FALSE "all" "3_15" 25 0
15 "200" 2 55 "120" FALSE "all" "4_15" 25 0
15 "200" 3 10 "60" FALSE "all" "1_15" 22.5 0
15 "200" 3 25 "60" FALSE "all" "2_15" 22.5 0
15 "200" 3 120 "120" FALSE "all" "3_15" 22.5 0
15 "200" 3 60 "120" FALSE "all" "4_15" 22.5 0
15 "200" 4 10 "60" FALSE "all" "1_15" 17.5 0
15 "200" 4 25 "60" FALSE "all" "2_15" 17.5 0
15 "200" 4 60 "120" FALSE "all" "3_15" 17.5 0
15 "200" 4 55 "120" FALSE "all" "4_15" 17.5 0
15 "200" 5 10 "60" FALSE "all" "1_15" 17.5 0
15 "200" 5 25 "60" FALSE "all" "2_15" 17.5 0
15 "200" 5 60 "120" FALSE "all" "3_15" 17.5 0
15 "200" 5 60 "120" FALSE "all" "4_15" 17.5 0
15 "200" 6 10 "60" FALSE "all" "1_15" 17.5 0
15 "200" 6 25 "60" FALSE "all" "2_15" 17.5 0
15 "200" 6 60 "120" FALSE "all" "3_15" 17.5 0
15 "200" 6 65 "120" FALSE "all" "4_15" 17.5 0
15 "200" 7 10 "60" FALSE "all" "1_15" 17.5 0
15 "200" 7 25 "60" FALSE "all" "2_15" 17.5 0
15 "200" 7 70 "120" FALSE "all" "3_15" 17.5 0
15 "200" 7 65 "120" FALSE "all" "4_15" 17.5 0
15 "200" 8 10 "60" FALSE "all" "1_15" 17.5 0
15 "200" 8 25 "60" FALSE "all" "2_15" 17.5 0
15 "200" 8 75 "120" FALSE "all" "3_15" 17.5 0
15 "200" 8 70 "120" FALSE "all" "4_15" 17.5 0
15 "200" 9 15 "60" FALSE "all" "1_15" 17.5 0
15 "200" 9 25 "60" FALSE "all" "2_15" 17.5 0
15 "200" 9 80 "120" FALSE "all" "3_15" 17.5 0
15 "200" 9 75 "120" FALSE "all" "4_15" 17.5 0
15 "200" 10 15 "60" FALSE "all" "1_15" 20 0
15 "200" 10 25 "60" FALSE "all" "2_15" 20 0
15 "200" 10 80 "120" FALSE "all" "3_15" 20 0
15 "200" 10 75 "120" FALSE "all" "4_15" 20 0
17 "75" 1 45 "60" FALSE "poor" "1_17" NA NA
17 "75" 1 20 "60" FALSE "poor" "2_17" NA NA
17 "75" 1 30 "120" TRUE "poor" "3_17" NA NA
17 "75" 1 0 "120" TRUE "poor" "4_17" NA NA
17 "75" 2 45 "60" FALSE "poor" "1_17" 32.5 1
17 "75" 2 50 "60" FALSE "poor" "2_17" 32.5 1
17 "75" 2 0 "120" TRUE "poor" "3_17" 32.5 1
17 "75" 2 70 "120" FALSE "poor" "4_17" 32.5 1
17 "75" 3 45 "60" FALSE "poor" "1_17" 47.5 0.5
17 "75" 3 45 "60" FALSE "poor" "2_17" 47.5 0.5
17 "75" 3 60 "120" FALSE "poor" "3_17" 47.5 0.5
17 "75" 3 70 "120" FALSE "poor" "4_17" 47.5 0.5
17 "75" 4 45 "60" FALSE "poor" "1_17" 45 0
17 "75" 4 45 "60" FALSE "poor" "2_17" 45 0
17 "75" 4 60 "120" FALSE "poor" "3_17" 45 0
17 "75" 4 60 "120" FALSE "poor" "4_17" 45 0
17 "75" 5 45 "60" FALSE "poor" "1_17" 45 0
17 "75" 5 35 "60" FALSE "poor" "2_17" 45 0
17 "75" 5 50 "120" FALSE "poor" "3_17" 45 0
17 "75" 5 50 "120" FALSE "poor" "4_17" 45 0
17 "75" 6 45 "60" FALSE "poor" "1_17" 40 0
17 "75" 6 37 "60" FALSE "poor" "2_17" 40 0
17 "75" 6 65 "120" FALSE "poor" "3_17" 40 0
17 "75" 6 50 "120" FALSE "poor" "4_17" 40 0
17 "75" 7 45 "60" FALSE "poor" "1_17" 41 0
17 "75" 7 37 "60" FALSE "poor" "2_17" 41 0
17 "75" 7 50 "120" FALSE "poor" "3_17" 41 0
17 "75" 7 50 "120" FALSE "poor" "4_17" 41 0
17 "75" 8 45 "60" FALSE "poor" "1_17" 41 0
17 "75" 8 25 "60" FALSE "poor" "2_17" 41 0
17 "75" 8 50 "120" FALSE "poor" "3_17" 41 0
17 "75" 8 50 "120" FALSE "poor" "4_17" 41 0
17 "75" 9 45 "60" FALSE "poor" "1_17" 35 0
17 "75" 9 25 "60" FALSE "poor" "2_17" 35 0
17 "75" 9 60 "120" FALSE "poor" "3_17" 35 0
17 "75" 9 60 "120" FALSE "poor" "4_17" 35 0
17 "75" 10 45 "60" FALSE "poor" "1_17" 35 0
17 "75" 10 25 "60" FALSE "poor" "2_17" 35 0
17 "75" 10 0 "120" TRUE "poor" "3_17" 35 0
17 "75" 10 60 "120" FALSE "poor" "4_17" 35 0
17 "45" 1 0 "60" TRUE "none" "1_17" NA NA
17 "45" 1 0 "60" TRUE "none" "2_17" NA NA
17 "45" 1 60 "120" FALSE "none" "3_17" NA NA
17 "45" 1 0 "120" TRUE "none" "4_17" NA NA
17 "45" 2 0 "60" TRUE "none" "1_17" 0 0.5
17 "45" 2 0 "60" TRUE "none" "2_17" 0 0.5
17 "45" 2 0 "120" TRUE "none" "3_17" 0 0.5
17 "45" 2 0 "120" TRUE "none" "4_17" 0 0.5
17 "45" 3 0 "60" TRUE "none" "1_17" 0 1
17 "45" 3 40 "60" FALSE "none" "2_17" 0 1
17 "45" 3 0 "120" TRUE "none" "3_17" 0 1
17 "45" 3 0 "120" TRUE "none" "4_17" 0 1
17 "45" 4 0 "60" TRUE "none" "1_17" 20 1
17 "45" 4 40 "60" FALSE "none" "2_17" 20 1
17 "45" 4 45 "120" TRUE "none" "3_17" 20 1
17 "45" 4 0 "120" TRUE "none" "4_17" 20 1
17 "45" 5 0 "60" TRUE "none" "1_17" 20 1
17 "45" 5 40 "60" FALSE "none" "2_17" 20 1
17 "45" 5 0 "120" TRUE "none" "3_17" 20 1
17 "45" 5 0 "120" TRUE "none" "4_17" 20 1
17 "45" 6 0 "60" TRUE "none" "1_17" 20 1
17 "45" 6 40 "60" FALSE "none" "2_17" 20 1
17 "45" 6 45 "120" TRUE "none" "3_17" 20 1
17 "45" 6 0 "120" TRUE "none" "4_17" 20 1
17 "45" 7 0 "60" TRUE "none" "1_17" 20 1
17 "45" 7 40 "60" FALSE "none" "2_17" 20 1
17 "45" 7 45 "120" TRUE "none" "3_17" 20 1
17 "45" 7 0 "120" TRUE "none" "4_17" 20 1
17 "45" 8 0 "60" TRUE "none" "1_17" 20 1
17 "45" 8 40 "60" FALSE "none" "2_17" 20 1
17 "45" 8 0 "120" TRUE "none" "3_17" 20 1
17 "45" 8 0 "120" TRUE "none" "4_17" 20 1
17 "45" 9 0 "60" TRUE "none" "1_17" 20 1
17 "45" 9 50 "60" FALSE "none" "2_17" 20 1
17 "45" 9 0 "120" TRUE "none" "3_17" 20 1
17 "45" 9 0 "120" TRUE "none" "4_17" 20 1
17 "45" 10 0 "60" TRUE "none" "1_17" 25 1
17 "45" 10 0 "60" TRUE "none" "2_17" 25 1
17 "45" 10 0 "120" TRUE "none" "3_17" 25 1
17 "45" 10 0 "120" TRUE "none" "4_17" 25 1
17 "200" 1 45 "60" FALSE "all" "1_17" NA NA
17 "200" 1 15 "60" FALSE "all" "2_17" NA NA
17 "200" 1 60 "120" FALSE "all" "3_17" NA NA
17 "200" 1 50 "120" FALSE "all" "4_17" NA NA
17 "200" 2 45 "60" FALSE "all" "1_17" 30 0
17 "200" 2 15 "60" FALSE "all" "2_17" 30 0
17 "200" 2 60 "120" FALSE "all" "3_17" 30 0
17 "200" 2 60 "120" FALSE "all" "4_17" 30 0
17 "200" 3 45 "60" FALSE "all" "1_17" 30 0
17 "200" 3 10 "60" FALSE "all" "2_17" 30 0
17 "200" 3 60 "120" FALSE "all" "3_17" 30 0
17 "200" 3 50 "120" FALSE "all" "4_17" 30 0
17 "200" 4 45 "60" FALSE "all" "1_17" 27.5 0
17 "200" 4 10 "60" FALSE "all" "2_17" 27.5 0
17 "200" 4 45 "120" FALSE "all" "3_17" 27.5 0
17 "200" 4 60 "120" FALSE "all" "4_17" 27.5 0
17 "200" 5 45 "60" FALSE "all" "1_17" 27.5 0
17 "200" 5 10 "60" FALSE "all" "2_17" 27.5 0
17 "200" 5 60 "120" FALSE "all" "3_17" 27.5 0
17 "200" 5 60 "120" FALSE "all" "4_17" 27.5 0
17 "200" 6 45 "60" FALSE "all" "1_17" 27.5 0
17 "200" 6 10 "60" FALSE "all" "2_17" 27.5 0
17 "200" 6 75 "120" FALSE "all" "3_17" 27.5 0
17 "200" 6 65 "120" FALSE "all" "4_17" 27.5 0
17 "200" 7 45 "60" FALSE "all" "1_17" 27.5 0
17 "200" 7 10 "60" FALSE "all" "2_17" 27.5 0
17 "200" 7 75 "120" FALSE "all" "3_17" 27.5 0
17 "200" 7 60 "120" FALSE "all" "4_17" 27.5 0
17 "200" 8 45 "60" FALSE "all" "1_17" 27.5 0
17 "200" 8 10 "60" FALSE "all" "2_17" 27.5 0
17 "200" 8 60 "120" FALSE "all" "3_17" 27.5 0
17 "200" 8 60 "120" FALSE "all" "4_17" 27.5 0
17 "200" 9 45 "60" FALSE "all" "1_17" 27.5 0
17 "200" 9 10 "60" FALSE "all" "2_17" 27.5 0
17 "200" 9 70 "120" FALSE "all" "3_17" 27.5 0
17 "200" 9 65 "120" FALSE "all" "4_17" 27.5 0
17 "200" 10 45 "60" FALSE "all" "1_17" 27.5 0
17 "200" 10 15 "60" FALSE "all" "2_17" 27.5 0
17 "200" 10 65 "120" FALSE "all" "3_17" 27.5 0
17 "200" 10 65 "120" FALSE "all" "4_17" 27.5 0
17 "65" 1 45 "60" FALSE "poor" "1_17" NA NA
17 "65" 1 20 "60" FALSE "poor" "2_17" NA NA
17 "65" 1 45 "120" FALSE "poor" "3_17" NA NA
17 "65" 1 55 "120" FALSE "poor" "4_17" NA NA
17 "65" 2 45 "60" FALSE "poor" "1_17" 32.5 0
17 "65" 2 20 "60" FALSE "poor" "2_17" 32.5 0
17 "65" 2 60 "120" FALSE "poor" "3_17" 32.5 0
17 "65" 2 55 "120" FALSE "poor" "4_17" 32.5 0
17 "65" 3 45 "60" FALSE "poor" "1_17" 32.5 0
17 "65" 3 20 "60" FALSE "poor" "2_17" 32.5 0
17 "65" 3 60 "120" FALSE "poor" "3_17" 32.5 0
17 "65" 3 55 "120" FALSE "poor" "4_17" 32.5 0
17 "65" 4 45 "60" FALSE "poor" "1_17" 32.5 0
17 "65" 4 20 "60" FALSE "poor" "2_17" 32.5 0
17 "65" 4 45 "120" TRUE "poor" "3_17" 32.5 0
17 "65" 4 55 "120" FALSE "poor" "4_17" 32.5 0
17 "65" 5 45 "60" FALSE "poor" "1_17" 32.5 0.5
17 "65" 5 20 "60" FALSE "poor" "2_17" 32.5 0.5
17 "65" 5 45 "120" FALSE "poor" "3_17" 32.5 0.5
17 "65" 5 55 "120" FALSE "poor" "4_17" 32.5 0.5
17 "65" 6 45 "60" FALSE "poor" "1_17" 32.5 0
17 "65" 6 20 "60" FALSE "poor" "2_17" 32.5 0
17 "65" 6 70 "120" FALSE "poor" "3_17" 32.5 0
17 "65" 6 60 "120" FALSE "poor" "4_17" 32.5 0
17 "65" 7 45 "60" FALSE "poor" "1_17" 32.5 0
17 "65" 7 20 "60" FALSE "poor" "2_17" 32.5 0
17 "65" 7 60 "120" FALSE "poor" "3_17" 32.5 0
17 "65" 7 60 "120" FALSE "poor" "4_17" 32.5 0
17 "65" 8 45 "60" FALSE "poor" "1_17" 32.5 0
17 "65" 8 20 "60" FALSE "poor" "2_17" 32.5 0
17 "65" 8 55 "120" FALSE "poor" "3_17" 32.5 0
17 "65" 8 60 "120" FALSE "poor" "4_17" 32.5 0
17 "65" 9 45 "60" FALSE "poor" "1_17" 32.5 0
17 "65" 9 20 "60" FALSE "poor" "2_17" 32.5 0
17 "65" 9 55 "120" FALSE "poor" "3_17" 32.5 0
17 "65" 9 55 "120" FALSE "poor" "4_17" 32.5 0
17 "65" 10 45 "60" FALSE "poor" "1_17" 32.5 0
17 "65" 10 20 "60" FALSE "poor" "2_17" 32.5 0
17 "65" 10 60 "120" FALSE "poor" "3_17" 32.5 0
17 "65" 10 60 "120" FALSE "poor" "4_17" 32.5 0
17 "55" 1 45 "60" FALSE "none" "1_17" NA NA
17 "55" 1 20 "60" FALSE "none" "2_17" NA NA
17 "55" 1 45 "120" TRUE "none" "3_17" NA NA
17 "55" 1 0 "120" TRUE "none" "4_17" NA NA
17 "55" 2 45 "60" FALSE "none" "1_17" 32.5 1
17 "55" 2 20 "60" FALSE "none" "2_17" 32.5 1
17 "55" 2 45 "120" TRUE "none" "3_17" 32.5 1
17 "55" 2 0 "120" TRUE "none" "4_17" 32.5 1
17 "55" 3 0 "60" TRUE "none" "1_17" 32.5 1
17 "55" 3 20 "60" FALSE "none" "2_17" 32.5 1
17 "55" 3 60 "120" FALSE "none" "3_17" 32.5 1
17 "55" 3 60 "120" FALSE "none" "4_17" 32.5 1
17 "55" 4 45 "60" FALSE "none" "1_17" 10 0
17 "55" 4 20 "60" FALSE "none" "2_17" 10 0
17 "55" 4 60 "120" FALSE "none" "3_17" 10 0
17 "55" 4 50 "120" FALSE "none" "4_17" 10 0
17 "55" 5 45 "60" FALSE "none" "1_17" 32.5 0
17 "55" 5 20 "60" FALSE "none" "2_17" 32.5 0
17 "55" 5 60 "120" FALSE "none" "3_17" 32.5 0
17 "55" 5 50 "120" FALSE "none" "4_17" 32.5 0
17 "55" 6 45 "60" FALSE "none" "1_17" 32.5 0
17 "55" 6 20 "60" FALSE "none" "2_17" 32.5 0
17 "55" 6 60 "120" FALSE "none" "3_17" 32.5 0
17 "55" 6 50 "120" FALSE "none" "4_17" 32.5 0
17 "55" 7 45 "60" FALSE "none" "1_17" 32.5 0
17 "55" 7 20 "60" FALSE "none" "2_17" 32.5 0
17 "55" 7 65 "120" FALSE "none" "3_17" 32.5 0
17 "55" 7 55 "120" FALSE "none" "4_17" 32.5 0
17 "55" 8 45 "60" FALSE "none" "1_17" 32.5 0
17 "55" 8 20 "60" FALSE "none" "2_17" 32.5 0
17 "55" 8 60 "120" FALSE "none" "3_17" 32.5 0
17 "55" 8 55 "120" FALSE "none" "4_17" 32.5 0
17 "55" 9 45 "60" FALSE "none" "1_17" 32.5 0
17 "55" 9 20 "60" FALSE "none" "2_17" 32.5 0
17 "55" 9 60 "120" FALSE "none" "3_17" 32.5 0
17 "55" 9 55 "120" FALSE "none" "4_17" 32.5 0
17 "55" 10 45 "60" FALSE "none" "1_17" 32.5 0
17 "55" 10 20 "60" FALSE "none" "2_17" 32.5 0
17 "55" 10 60 "120" FALSE "none" "3_17" 32.5 0
17 "55" 10 0 "120" TRUE "none" "4_17" 32.5 0
19 "65" 1 30 "60" FALSE "poor" "1_19" NA NA
19 "65" 1 20 "60" FALSE "poor" "2_19" NA NA
19 "65" 1 60 "120" FALSE "poor" "3_19" NA NA
19 "65" 1 60 "120" FALSE "poor" "4_19" NA NA
19 "65" 2 35 "60" FALSE "poor" "1_19" 25 0
19 "65" 2 40 "60" FALSE "poor" "2_19" 25 0
19 "65" 2 60 "120" FALSE "poor" "3_19" 25 0
19 "65" 2 80 "120" FALSE "poor" "4_19" 25 0
19 "65" 3 25 "60" FALSE "poor" "1_19" 37.5 0
19 "65" 3 30 "60" FALSE "poor" "2_19" 37.5 0
19 "65" 3 60 "120" FALSE "poor" "3_19" 37.5 0
19 "65" 3 70 "120" FALSE "poor" "4_19" 37.5 0
19 "65" 4 30 "60" FALSE "poor" "1_19" 27.5 0
19 "65" 4 30 "60" FALSE "poor" "2_19" 27.5 0
19 "65" 4 60 "120" FALSE "poor" "3_19" 27.5 0
19 "65" 4 65 "120" FALSE "poor" "4_19" 27.5 0
19 "65" 5 30 "60" FALSE "poor" "1_19" 30 0
19 "65" 5 30 "60" FALSE "poor" "2_19" 30 0
19 "65" 5 60 "120" FALSE "poor" "3_19" 30 0
19 "65" 5 70 "120" FALSE "poor" "4_19" 30 0
19 "65" 6 30 "60" FALSE "poor" "1_19" 30 0
19 "65" 6 30 "60" FALSE "poor" "2_19" 30 0
19 "65" 6 60 "120" FALSE "poor" "3_19" 30 0
19 "65" 6 70 "120" FALSE "poor" "4_19" 30 0
19 "65" 7 30 "60" FALSE "poor" "1_19" 30 0
19 "65" 7 30 "60" FALSE "poor" "2_19" 30 0
19 "65" 7 60 "120" FALSE "poor" "3_19" 30 0
19 "65" 7 70 "120" FALSE "poor" "4_19" 30 0
19 "65" 8 30 "60" FALSE "poor" "1_19" 30 0
19 "65" 8 25 "60" FALSE "poor" "2_19" 30 0
19 "65" 8 60 "120" FALSE "poor" "3_19" 30 0
19 "65" 8 60 "120" FALSE "poor" "4_19" 30 0
19 "65" 9 30 "60" FALSE "poor" "1_19" 27.5 0
19 "65" 9 40 "60" FALSE "poor" "2_19" 27.5 0
19 "65" 9 60 "120" FALSE "poor" "3_19" 27.5 0
19 "65" 9 60 "120" FALSE "poor" "4_19" 27.5 0
19 "65" 10 25 "60" FALSE "poor" "1_19" 35 0
19 "65" 10 30 "60" FALSE "poor" "2_19" 35 0
19 "65" 10 60 "120" FALSE "poor" "3_19" 35 0
19 "65" 10 60 "120" FALSE "poor" "4_19" 35 0
19 "200" 1 30 "60" FALSE "all" "1_19" NA NA
19 "200" 1 20 "60" FALSE "all" "2_19" NA NA
19 "200" 1 60 "120" FALSE "all" "3_19" NA NA
19 "200" 1 65 "120" FALSE "all" "4_19" NA NA
19 "200" 2 30 "60" FALSE "all" "1_19" 25 0
19 "200" 2 30 "60" FALSE "all" "2_19" 25 0
19 "200" 2 60 "120" FALSE "all" "3_19" 25 0
19 "200" 2 60 "120" FALSE "all" "4_19" 25 0
19 "200" 3 30 "60" FALSE "all" "1_19" 30 0
19 "200" 3 30 "60" FALSE "all" "2_19" 30 0
19 "200" 3 60 "120" FALSE "all" "3_19" 30 0
19 "200" 3 60 "120" FALSE "all" "4_19" 30 0
19 "200" 4 30 "60" FALSE "all" "1_19" 30 0
19 "200" 4 30 "60" FALSE "all" "2_19" 30 0
19 "200" 4 60 "120" FALSE "all" "3_19" 30 0
19 "200" 4 60 "120" FALSE "all" "4_19" 30 0
19 "200" 5 30 "60" FALSE "all" "1_19" 30 0
19 "200" 5 30 "60" FALSE "all" "2_19" 30 0
19 "200" 5 60 "120" FALSE "all" "3_19" 30 0
19 "200" 5 60 "120" FALSE "all" "4_19" 30 0
19 "200" 6 30 "60" FALSE "all" "1_19" 30 0
19 "200" 6 30 "60" FALSE "all" "2_19" 30 0
19 "200" 6 60 "120" FALSE "all" "3_19" 30 0
19 "200" 6 60 "120" FALSE "all" "4_19" 30 0
19 "200" 7 30 "60" FALSE "all" "1_19" 30 0
19 "200" 7 30 "60" FALSE "all" "2_19" 30 0
19 "200" 7 60 "120" FALSE "all" "3_19" 30 0
19 "200" 7 60 "120" FALSE "all" "4_19" 30 0
19 "200" 8 30 "60" FALSE "all" "1_19" 30 0
19 "200" 8 30 "60" FALSE "all" "2_19" 30 0
19 "200" 8 60 "120" FALSE "all" "3_19" 30 0
19 "200" 8 60 "120" FALSE "all" "4_19" 30 0
19 "200" 9 30 "60" FALSE "all" "1_19" 30 0
19 "200" 9 30 "60" FALSE "all" "2_19" 30 0
19 "200" 9 60 "120" FALSE "all" "3_19" 30 0
19 "200" 9 60 "120" FALSE "all" "4_19" 30 0
19 "200" 10 30 "60" FALSE "all" "1_19" 30 0
19 "200" 10 30 "60" FALSE "all" "2_19" 30 0
19 "200" 10 60 "120" FALSE "all" "3_19" 30 0
19 "200" 10 60 "120" FALSE "all" "4_19" 30 0
19 "55" 1 30 "60" FALSE "none" "1_19" NA NA
19 "55" 1 30 "60" FALSE "none" "2_19" NA NA
19 "55" 1 0 "120" TRUE "none" "3_19" NA NA
19 "55" 1 60 "120" FALSE "none" "4_19" NA NA
19 "55" 2 30 "60" FALSE "none" "1_19" 30 0.5
19 "55" 2 40 "60" FALSE "none" "2_19" 30 0.5
19 "55" 2 60 "120" FALSE "none" "3_19" 30 0.5
19 "55" 2 90 "120" FALSE "none" "4_19" 30 0.5
19 "55" 3 30 "60" FALSE "none" "1_19" 35 0
19 "55" 3 30 "60" FALSE "none" "2_19" 35 0
19 "55" 3 60 "120" FALSE "none" "3_19" 35 0
19 "55" 3 70 "120" FALSE "none" "4_19" 35 0
19 "55" 4 30 "60" FALSE "none" "1_19" 30 0
19 "55" 4 30 "60" FALSE "none" "2_19" 30 0
19 "55" 4 60 "120" FALSE "none" "3_19" 30 0
19 "55" 4 60 "120" FALSE "none" "4_19" 30 0
19 "55" 5 30 "60" FALSE "none" "1_19" 30 0
19 "55" 5 30 "60" FALSE "none" "2_19" 30 0
19 "55" 5 60 "120" FALSE "none" "3_19" 30 0
19 "55" 5 60 "120" FALSE "none" "4_19" 30 0
19 "55" 6 30 "60" FALSE "none" "1_19" 30 0
19 "55" 6 30 "60" FALSE "none" "2_19" 30 0
19 "55" 6 60 "120" FALSE "none" "3_19" 30 0
19 "55" 6 60 "120" FALSE "none" "4_19" 30 0
19 "55" 7 30 "60" FALSE "none" "1_19" 30 0
19 "55" 7 30 "60" FALSE "none" "2_19" 30 0
19 "55" 7 60 "120" FALSE "none" "3_19" 30 0
19 "55" 7 60 "120" FALSE "none" "4_19" 30 0
19 "55" 8 30 "60" FALSE "none" "1_19" 30 0
19 "55" 8 30 "60" FALSE "none" "2_19" 30 0
19 "55" 8 60 "120" FALSE "none" "3_19" 30 0
19 "55" 8 60 "120" FALSE "none" "4_19" 30 0
19 "55" 9 30 "60" FALSE "none" "1_19" 30 0
19 "55" 9 30 "60" FALSE "none" "2_19" 30 0
19 "55" 9 60 "120" FALSE "none" "3_19" 30 0
19 "55" 9 60 "120" FALSE "none" "4_19" 30 0
19 "55" 10 30 "60" FALSE "none" "1_19" 30 0
19 "55" 10 30 "60" FALSE "none" "2_19" 30 0
19 "55" 10 0 "120" TRUE "none" "3_19" 30 0
19 "55" 10 60 "120" FALSE "none" "4_19" 30 0
19 "45" 1 30 "60" FALSE "none" "1_19" NA NA
19 "45" 1 30 "60" FALSE "none" "2_19" NA NA
19 "45" 1 60 "120" FALSE "none" "3_19" NA NA
19 "45" 1 60 "120" FALSE "none" "4_19" NA NA
19 "45" 2 30 "60" FALSE "none" "1_19" 30 0
19 "45" 2 30 "60" FALSE "none" "2_19" 30 0
19 "45" 2 60 "120" FALSE "none" "3_19" 30 0
19 "45" 2 60 "120" FALSE "none" "4_19" 30 0
19 "45" 3 30 "60" FALSE "none" "1_19" 30 0
19 "45" 3 30 "60" FALSE "none" "2_19" 30 0
19 "45" 3 60 "120" FALSE "none" "3_19" 30 0
19 "45" 3 60 "120" FALSE "none" "4_19" 30 0
19 "45" 4 30 "60" FALSE "none" "1_19" 30 0
19 "45" 4 30 "60" FALSE "none" "2_19" 30 0
19 "45" 4 60 "120" FALSE "none" "3_19" 30 0
19 "45" 4 60 "120" FALSE "none" "4_19" 30 0
19 "45" 5 30 "60" FALSE "none" "1_19" 30 0
19 "45" 5 30 "60" FALSE "none" "2_19" 30 0
19 "45" 5 60 "120" FALSE "none" "3_19" 30 0
19 "45" 5 60 "120" FALSE "none" "4_19" 30 0
19 "45" 6 30 "60" FALSE "none" "1_19" 30 0
19 "45" 6 30 "60" FALSE "none" "2_19" 30 0
19 "45" 6 60 "120" FALSE "none" "3_19" 30 0
19 "45" 6 60 "120" FALSE "none" "4_19" 30 0
19 "45" 7 30 "60" FALSE "none" "1_19" 30 0
19 "45" 7 30 "60" FALSE "none" "2_19" 30 0
19 "45" 7 60 "120" FALSE "none" "3_19" 30 0
19 "45" 7 60 "120" FALSE "none" "4_19" 30 0
19 "45" 8 30 "60" FALSE "none" "1_19" 30 0
19 "45" 8 30 "60" FALSE "none" "2_19" 30 0
19 "45" 8 60 "120" FALSE "none" "3_19" 30 0
19 "45" 8 60 "120" FALSE "none" "4_19" 30 0
19 "45" 9 30 "60" FALSE "none" "1_19" 30 0
19 "45" 9 30 "60" FALSE "none" "2_19" 30 0
19 "45" 9 60 "120" FALSE "none" "3_19" 30 0
19 "45" 9 60 "120" FALSE "none" "4_19" 30 0
19 "45" 10 30 "60" FALSE "none" "1_19" 30 0
19 "45" 10 30 "60" FALSE "none" "2_19" 30 0
19 "45" 10 60 "120" FALSE "none" "3_19" 30 0
19 "45" 10 60 "120" FALSE "none" "4_19" 30 0
19 "75" 1 30 "60" FALSE "poor" "1_19" NA NA
19 "75" 1 30 "60" FALSE "poor" "2_19" NA NA
19 "75" 1 60 "120" FALSE "poor" "3_19" NA NA
19 "75" 1 60 "120" FALSE "poor" "4_19" NA NA
19 "75" 2 30 "60" FALSE "poor" "1_19" 30 0
19 "75" 2 30 "60" FALSE "poor" "2_19" 30 0
19 "75" 2 60 "120" FALSE "poor" "3_19" 30 0
19 "75" 2 60 "120" FALSE "poor" "4_19" 30 0
19 "75" 3 30 "60" FALSE "poor" "1_19" 30 0
19 "75" 3 30 "60" FALSE "poor" "2_19" 30 0
19 "75" 3 60 "120" FALSE "poor" "3_19" 30 0
19 "75" 3 60 "120" FALSE "poor" "4_19" 30 0
19 "75" 4 30 "60" FALSE "poor" "1_19" 30 0
19 "75" 4 30 "60" FALSE "poor" "2_19" 30 0
19 "75" 4 60 "120" FALSE "poor" "3_19" 30 0
19 "75" 4 60 "120" FALSE "poor" "4_19" 30 0
19 "75" 5 30 "60" FALSE "poor" "1_19" 30 0
19 "75" 5 30 "60" FALSE "poor" "2_19" 30 0
19 "75" 5 60 "120" FALSE "poor" "3_19" 30 0
19 "75" 5 60 "120" FALSE "poor" "4_19" 30 0
19 "75" 6 30 "60" FALSE "poor" "1_19" 30 0
19 "75" 6 30 "60" FALSE "poor" "2_19" 30 0
19 "75" 6 60 "120" FALSE "poor" "3_19" 30 0
19 "75" 6 60 "120" FALSE "poor" "4_19" 30 0
19 "75" 7 30 "60" FALSE "poor" "1_19" 30 0
19 "75" 7 30 "60" FALSE "poor" "2_19" 30 0
19 "75" 7 60 "120" FALSE "poor" "3_19" 30 0
19 "75" 7 60 "120" FALSE "poor" "4_19" 30 0
19 "75" 8 30 "60" FALSE "poor" "1_19" 30 0
19 "75" 8 30 "60" FALSE "poor" "2_19" 30 0
19 "75" 8 60 "120" FALSE "poor" "3_19" 30 0
19 "75" 8 60 "120" FALSE "poor" "4_19" 30 0
19 "75" 9 30 "60" FALSE "poor" "1_19" 30 0
19 "75" 9 30 "60" FALSE "poor" "2_19" 30 0
19 "75" 9 60 "120" FALSE "poor" "3_19" 30 0
19 "75" 9 60 "120" FALSE "poor" "4_19" 30 0
19 "75" 10 30 "60" FALSE "poor" "1_19" 30 0
19 "75" 10 30 "60" FALSE "poor" "2_19" 30 0
19 "75" 10 60 "120" FALSE "poor" "3_19" 30 0
19 "75" 10 60 "120" FALSE "poor" "4_19" 30 0
21 "45" 1 60 "60" FALSE "none" "1_21" NA NA
21 "45" 1 0 "60" TRUE "none" "2_21" NA NA
21 "45" 1 80 "120" FALSE "none" "3_21" NA NA
21 "45" 1 0 "120" TRUE "none" "4_21" NA NA
21 "45" 2 15 "60" TRUE "none" "1_21" 30 0.5
21 "45" 2 45 "60" FALSE "none" "2_21" 30 0.5
21 "45" 2 100 "120" FALSE "none" "3_21" 30 0.5
21 "45" 2 0 "120" TRUE "none" "4_21" 30 0.5
21 "45" 3 0 "60" TRUE "none" "1_21" 30 0.5
21 "45" 3 45 "60" FALSE "none" "2_21" 30 0.5
21 "45" 3 110 "120" FALSE "none" "3_21" 30 0.5
21 "45" 3 0 "120" TRUE "none" "4_21" 30 0.5
21 "45" 4 0 "60" FALSE "none" "1_21" 22.5 0.5
21 "45" 4 45 "60" FALSE "none" "2_21" 22.5 0.5
21 "45" 4 45 "120" FALSE "none" "3_21" 22.5 0.5
21 "45" 4 0 "120" TRUE "none" "4_21" 22.5 0.5
21 "45" 5 40 "60" FALSE "none" "1_21" 22.5 0.5
21 "45" 5 0 "60" TRUE "none" "2_21" 22.5 0.5
21 "45" 5 45 "120" FALSE "none" "3_21" 22.5 0.5
21 "45" 5 0 "120" TRUE "none" "4_21" 22.5 0.5
21 "45" 6 0 "60" TRUE "none" "1_21" 20 0.5
21 "45" 6 0 "60" TRUE "none" "2_21" 20 0.5
21 "45" 6 120 "120" FALSE "none" "3_21" 20 0.5
21 "45" 6 0 "120" TRUE "none" "4_21" 20 0.5
21 "45" 7 0 "60" TRUE "none" "1_21" 0 0.5
21 "45" 7 0 "60" TRUE "none" "2_21" 0 0.5
21 "45" 7 120 "120" FALSE "none" "3_21" 0 0.5
21 "45" 7 0 "120" TRUE "none" "4_21" 0 0.5
21 "45" 8 20 "60" FALSE "none" "1_21" 0 0.5
21 "45" 8 0 "60" TRUE "none" "2_21" 0 0.5
21 "45" 8 120 "120" FALSE "none" "3_21" 0 0.5
21 "45" 8 0 "120" TRUE "none" "4_21" 0 0.5
21 "45" 9 30 "60" FALSE "none" "1_21" 10 0.5
21 "45" 9 0 "60" TRUE "none" "2_21" 10 0.5
21 "45" 9 120 "120" FALSE "none" "3_21" 10 0.5
21 "45" 9 0 "120" TRUE "none" "4_21" 10 0.5
21 "45" 10 0 "60" TRUE "none" "1_21" 15 0.5
21 "45" 10 30 "60" FALSE "none" "2_21" 15 0.5
21 "45" 10 120 "120" FALSE "none" "3_21" 15 0.5
21 "45" 10 0 "120" TRUE "none" "4_21" 15 0.5
21 "200" 1 20 "60" FALSE "all" "1_21" NA NA
21 "200" 1 30 "60" FALSE "all" "2_21" NA NA
21 "200" 1 60 "120" FALSE "all" "3_21" NA NA
21 "200" 1 60 "120" FALSE "all" "4_21" NA NA
21 "200" 2 30 "60" FALSE "all" "1_21" 25 0
21 "200" 2 30 "60" FALSE "all" "2_21" 25 0
21 "200" 2 60 "120" FALSE "all" "3_21" 25 0
21 "200" 2 60 "120" FALSE "all" "4_21" 25 0
21 "200" 3 30 "60" FALSE "all" "1_21" 30 0
21 "200" 3 30 "60" FALSE "all" "2_21" 30 0
21 "200" 3 80 "120" FALSE "all" "3_21" 30 0
21 "200" 3 60 "120" FALSE "all" "4_21" 30 0
21 "200" 4 10 "60" FALSE "all" "1_21" 30 0
21 "200" 4 30 "60" FALSE "all" "2_21" 30 0
21 "200" 4 70 "120" FALSE "all" "3_21" 30 0
21 "200" 4 60 "120" FALSE "all" "4_21" 30 0
21 "200" 5 20 "60" FALSE "all" "1_21" 20 0
21 "200" 5 30 "60" FALSE "all" "2_21" 20 0
21 "200" 5 60 "120" FALSE "all" "3_21" 20 0
21 "200" 5 60 "120" FALSE "all" "4_21" 20 0
21 "200" 6 30 "60" FALSE "all" "1_21" 25 0
21 "200" 6 30 "60" FALSE "all" "2_21" 25 0
21 "200" 6 60 "120" FALSE "all" "3_21" 25 0
21 "200" 6 60 "120" FALSE "all" "4_21" 25 0
21 "200" 7 30 "60" FALSE "all" "1_21" 30 0
21 "200" 7 30 "60" FALSE "all" "2_21" 30 0
21 "200" 7 120 "120" FALSE "all" "3_21" 30 0
21 "200" 7 60 "120" FALSE "all" "4_21" 30 0
21 "200" 8 0 "60" FALSE "all" "1_21" 30 0
21 "200" 8 20 "60" FALSE "all" "2_21" 30 0
21 "200" 8 120 "120" FALSE "all" "3_21" 30 0
21 "200" 8 60 "120" FALSE "all" "4_21" 30 0
21 "200" 9 0 "60" FALSE "all" "1_21" 10 0
21 "200" 9 20 "60" FALSE "all" "2_21" 10 0
21 "200" 9 120 "120" FALSE "all" "3_21" 10 0
21 "200" 9 60 "120" FALSE "all" "4_21" 10 0
21 "200" 10 0 "60" FALSE "all" "1_21" 10 0
21 "200" 10 0 "60" FALSE "all" "2_21" 10 0
21 "200" 10 120 "120" FALSE "all" "3_21" 10 0
21 "200" 10 60 "120" FALSE "all" "4_21" 10 0
21 "65" 1 30 "60" FALSE "poor" "1_21" NA NA
21 "65" 1 30 "60" FALSE "poor" "2_21" NA NA
21 "65" 1 120 "120" FALSE "poor" "3_21" NA NA
21 "65" 1 0 "120" TRUE "poor" "4_21" NA NA
21 "65" 2 30 "60" FALSE "poor" "1_21" 30 0.5
21 "65" 2 30 "60" FALSE "poor" "2_21" 30 0.5
21 "65" 2 0 "120" TRUE "poor" "3_21" 30 0.5
21 "65" 2 30 "120" FALSE "poor" "4_21" 30 0.5
21 "65" 3 30 "60" FALSE "poor" "1_21" 30 0.5
21 "65" 3 30 "60" FALSE "poor" "2_21" 30 0.5
21 "65" 3 60 "120" FALSE "poor" "3_21" 30 0.5
21 "65" 3 0 "120" TRUE "poor" "4_21" 30 0.5
21 "65" 4 40 "60" FALSE "poor" "1_21" 30 0.5
21 "65" 4 30 "60" FALSE "poor" "2_21" 30 0.5
21 "65" 4 60 "120" FALSE "poor" "3_21" 30 0.5
21 "65" 4 0 "120" TRUE "poor" "4_21" 30 0.5
21 "65" 5 50 "60" FALSE "poor" "1_21" 35 0.5
21 "65" 5 30 "60" FALSE "poor" "2_21" 35 0.5
21 "65" 5 110 "120" FALSE "poor" "3_21" 35 0.5
21 "65" 5 0 "120" TRUE "poor" "4_21" 35 0.5
21 "65" 6 40 "60" FALSE "poor" "1_21" 40 0.5
21 "65" 6 40 "60" FALSE "poor" "2_21" 40 0.5
21 "65" 6 100 "120" FALSE "poor" "3_21" 40 0.5
21 "65" 6 0 "120" TRUE "poor" "4_21" 40 0.5
21 "65" 7 40 "60" FALSE "poor" "1_21" 40 0.5
21 "65" 7 40 "60" FALSE "poor" "2_21" 40 0.5
21 "65" 7 100 "120" FALSE "poor" "3_21" 40 0.5
21 "65" 7 20 "120" FALSE "poor" "4_21" 40 0.5
21 "65" 8 30 "60" FALSE "poor" "1_21" 40 0
21 "65" 8 30 "60" FALSE "poor" "2_21" 40 0
21 "65" 8 100 "120" FALSE "poor" "3_21" 40 0
21 "65" 8 30 "120" FALSE "poor" "4_21" 40 0
21 "65" 9 20 "60" FALSE "poor" "1_21" 30 0
21 "65" 9 30 "60" FALSE "poor" "2_21" 30 0
21 "65" 9 90 "120" FALSE "poor" "3_21" 30 0
21 "65" 9 30 "120" FALSE "poor" "4_21" 30 0
21 "65" 10 30 "60" FALSE "poor" "1_21" 25 0
21 "65" 10 30 "60" FALSE "poor" "2_21" 25 0
21 "65" 10 90 "120" FALSE "poor" "3_21" 25 0
21 "65" 10 40 "120" FALSE "poor" "4_21" 25 0
21 "75" 1 30 "60" FALSE "poor" "1_21" NA NA
21 "75" 1 30 "60" FALSE "poor" "2_21" NA NA
21 "75" 1 90 "120" FALSE "poor" "3_21" NA NA
21 "75" 1 45 "120" FALSE "poor" "4_21" NA NA
21 "75" 2 20 "60" FALSE "poor" "1_21" 30 0
21 "75" 2 20 "60" FALSE "poor" "2_21" 30 0
21 "75" 2 90 "120" FALSE "poor" "3_21" 30 0
21 "75" 2 45 "120" FALSE "poor" "4_21" 30 0
21 "75" 3 25 "60" FALSE "poor" "1_21" 20 0
21 "75" 3 20 "60" FALSE "poor" "2_21" 20 0
21 "75" 3 90 "120" FALSE "poor" "3_21" 20 0
21 "75" 3 50 "120" FALSE "poor" "4_21" 20 0
21 "75" 4 20 "60" FALSE "poor" "1_21" 22.5 0
21 "75" 4 20 "60" FALSE "poor" "2_21" 22.5 0
21 "75" 4 90 "120" FALSE "poor" "3_21" 22.5 0
21 "75" 4 50 "120" FALSE "poor" "4_21" 22.5 0
21 "75" 5 20 "60" FALSE "poor" "1_21" 20 0
21 "75" 5 20 "60" FALSE "poor" "2_21" 20 0
21 "75" 5 90 "120" FALSE "poor" "3_21" 20 0
21 "75" 5 50 "120" FALSE "poor" "4_21" 20 0
21 "75" 6 20 "60" FALSE "poor" "1_21" 20 0
21 "75" 6 20 "60" FALSE "poor" "2_21" 20 0
21 "75" 6 90 "120" FALSE "poor" "3_21" 20 0
21 "75" 6 50 "120" FALSE "poor" "4_21" 20 0
21 "75" 7 20 "60" FALSE "poor" "1_21" 20 0
21 "75" 7 20 "60" FALSE "poor" "2_21" 20 0
21 "75" 7 90 "120" FALSE "poor" "3_21" 20 0
21 "75" 7 50 "120" FALSE "poor" "4_21" 20 0
21 "75" 8 20 "60" FALSE "poor" "1_21" 20 0
21 "75" 8 20 "60" FALSE "poor" "2_21" 20 0
21 "75" 8 0 "120" TRUE "poor" "3_21" 20 0
21 "75" 8 50 "120" FALSE "poor" "4_21" 20 0
21 "75" 9 20 "60" FALSE "poor" "1_21" 20 0.5
21 "75" 9 20 "60" FALSE "poor" "2_21" 20 0.5
21 "75" 9 0 "120" FALSE "poor" "3_21" 20 0.5
21 "75" 9 60 "120" FALSE "poor" "4_21" 20 0.5
21 "75" 10 50 "60" FALSE "poor" "1_21" 20 0
21 "75" 10 30 "60" FALSE "poor" "2_21" 20 0
21 "75" 10 0 "120" FALSE "poor" "3_21" 20 0
21 "75" 10 0 "120" TRUE "poor" "4_21" 20 0
21 "55" 1 0 "60" TRUE "none" "1_21" NA NA
21 "55" 1 35 "60" FALSE "none" "2_21" NA NA
21 "55" 1 70 "120" FALSE "none" "3_21" NA NA
21 "55" 1 0 "120" TRUE "none" "4_21" NA NA
21 "55" 2 0 "60" TRUE "none" "1_21" 17.5 0.5
21 "55" 2 35 "60" FALSE "none" "2_21" 17.5 0.5
21 "55" 2 80 "120" FALSE "none" "3_21" 17.5 0.5
21 "55" 2 0 "120" TRUE "none" "4_21" 17.5 0.5
21 "55" 3 40 "60" FALSE "none" "1_21" 17.5 0.5
21 "55" 3 35 "60" FALSE "none" "2_21" 17.5 0.5
21 "55" 3 120 "120" FALSE "none" "3_21" 17.5 0.5
21 "55" 3 0 "120" TRUE "none" "4_21" 17.5 0.5
21 "55" 4 40 "60" FALSE "none" "1_21" 37.5 0.5
21 "55" 4 35 "60" FALSE "none" "2_21" 37.5 0.5
21 "55" 4 120 "120" FALSE "none" "3_21" 37.5 0.5
21 "55" 4 30 "120" FALSE "none" "4_21" 37.5 0.5
21 "55" 5 20 "60" FALSE "none" "1_21" 37.5 0
21 "55" 5 30 "60" FALSE "none" "2_21" 37.5 0
21 "55" 5 100 "120" FALSE "none" "3_21" 37.5 0
21 "55" 5 30 "120" FALSE "none" "4_21" 37.5 0
21 "55" 6 20 "60" FALSE "none" "1_21" 25 0
21 "55" 6 35 "60" FALSE "none" "2_21" 25 0
21 "55" 6 100 "120" FALSE "none" "3_21" 25 0
21 "55" 6 40 "120" FALSE "none" "4_21" 25 0
21 "55" 7 10 "60" FALSE "none" "1_21" 27.5 0
21 "55" 7 20 "60" FALSE "none" "2_21" 27.5 0
21 "55" 7 90 "120" FALSE "none" "3_21" 27.5 0
21 "55" 7 40 "120" FALSE "none" "4_21" 27.5 0
21 "55" 8 30 "60" FALSE "none" "1_21" 15 0
21 "55" 8 35 "60" FALSE "none" "2_21" 15 0
21 "55" 8 120 "120" FALSE "none" "3_21" 15 0
21 "55" 8 0 "120" TRUE "none" "4_21" 15 0
21 "55" 9 30 "60" FALSE "none" "1_21" 32.5 0.5
21 "55" 9 35 "60" FALSE "none" "2_21" 32.5 0.5
21 "55" 9 120 "120" FALSE "none" "3_21" 32.5 0.5
21 "55" 9 30 "120" FALSE "none" "4_21" 32.5 0.5
21 "55" 10 20 "60" FALSE "none" "1_21" 32.5 0
21 "55" 10 20 "60" FALSE "none" "2_21" 32.5 0
21 "55" 10 120 "120" FALSE "none" "3_21" 32.5 0
21 "55" 10 30 "120" FALSE "none" "4_21" 32.5 0
23 "200" 1 45 "60" FALSE "all" "1_23" NA NA
23 "200" 1 40 "60" FALSE "all" "2_23" NA NA
23 "200" 1 55 "120" FALSE "all" "3_23" NA NA
23 "200" 1 60 "120" FALSE "all" "4_23" NA NA
23 "200" 2 40 "60" FALSE "all" "1_23" 42.5 0
23 "200" 2 40 "60" FALSE "all" "2_23" 42.5 0
23 "200" 2 55 "120" FALSE "all" "3_23" 42.5 0
23 "200" 2 60 "120" FALSE "all" "4_23" 42.5 0
23 "200" 3 35 "60" FALSE "all" "1_23" 40 0
23 "200" 3 40 "60" FALSE "all" "2_23" 40 0
23 "200" 3 60 "120" FALSE "all" "3_23" 40 0
23 "200" 3 60 "120" FALSE "all" "4_23" 40 0
23 "200" 4 30 "60" FALSE "all" "1_23" 37.5 0
23 "200" 4 35 "60" FALSE "all" "2_23" 37.5 0
23 "200" 4 60 "120" FALSE "all" "3_23" 37.5 0
23 "200" 4 55 "120" FALSE "all" "4_23" 37.5 0
23 "200" 5 30 "60" FALSE "all" "1_23" 32.5 0
23 "200" 5 35 "60" FALSE "all" "2_23" 32.5 0
23 "200" 5 60 "120" FALSE "all" "3_23" 32.5 0
23 "200" 5 60 "120" FALSE "all" "4_23" 32.5 0
23 "200" 6 30 "60" FALSE "all" "1_23" 32.5 0
23 "200" 6 30 "60" FALSE "all" "2_23" 32.5 0
23 "200" 6 60 "120" FALSE "all" "3_23" 32.5 0
23 "200" 6 60 "120" FALSE "all" "4_23" 32.5 0
23 "200" 7 30 "60" FALSE "all" "1_23" 30 0
23 "200" 7 30 "60" FALSE "all" "2_23" 30 0
23 "200" 7 60 "120" FALSE "all" "3_23" 30 0
23 "200" 7 65 "120" FALSE "all" "4_23" 30 0
23 "200" 8 30 "60" FALSE "all" "1_23" 30 0
23 "200" 8 30 "60" FALSE "all" "2_23" 30 0
23 "200" 8 60 "120" FALSE "all" "3_23" 30 0
23 "200" 8 60 "120" FALSE "all" "4_23" 30 0
23 "200" 9 30 "60" FALSE "all" "1_23" 30 0
23 "200" 9 30 "60" FALSE "all" "2_23" 30 0
23 "200" 9 60 "120" FALSE "all" "3_23" 30 0
23 "200" 9 60 "120" FALSE "all" "4_23" 30 0
23 "200" 10 30 "60" FALSE "all" "1_23" 30 0
23 "200" 10 30 "60" FALSE "all" "2_23" 30 0
23 "200" 10 60 "120" FALSE "all" "3_23" 30 0
23 "200" 10 60 "120" FALSE "all" "4_23" 30 0
23 "45" 1 30 "60" FALSE "none" "1_23" NA NA
23 "45" 1 15 "60" TRUE "none" "2_23" NA NA
23 "45" 1 60 "120" FALSE "none" "3_23" NA NA
23 "45" 1 0 "120" TRUE "none" "4_23" NA NA
23 "45" 2 30 "60" FALSE "none" "1_23" 22.5 0.5
23 "45" 2 0 "60" TRUE "none" "2_23" 22.5 0.5
23 "45" 2 70 "120" FALSE "none" "3_23" 22.5 0.5
23 "45" 2 0 "120" TRUE "none" "4_23" 22.5 0.5
23 "45" 3 0 "60" TRUE "none" "1_23" 15 0.5
23 "45" 3 0 "60" TRUE "none" "2_23" 15 0.5
23 "45" 3 0 "120" TRUE "none" "3_23" 15 0.5
23 "45" 3 60 "120" TRUE "none" "4_23" 15 0.5
23 "45" 4 0 "60" TRUE "none" "1_23" 0 1
23 "45" 4 30 "60" FALSE "none" "2_23" 0 1
23 "45" 4 0 "120" TRUE "none" "3_23" 0 1
23 "45" 4 60 "120" TRUE "none" "4_23" 0 1
23 "45" 5 0 "60" TRUE "none" "1_23" 15 1
23 "45" 5 30 "60" FALSE "none" "2_23" 15 1
23 "45" 5 60 "120" TRUE "none" "3_23" 15 1
23 "45" 5 60 "120" TRUE "none" "4_23" 15 1
23 "45" 6 30 "60" FALSE "none" "1_23" 15 1
23 "45" 6 30 "60" FALSE "none" "2_23" 15 1
23 "45" 6 65 "120" TRUE "none" "3_23" 15 1
23 "45" 6 60 "120" TRUE "none" "4_23" 15 1
23 "45" 7 30 "60" FALSE "none" "1_23" 30 1
23 "45" 7 30 "60" FALSE "none" "2_23" 30 1
23 "45" 7 70 "120" FALSE "none" "3_23" 30 1
23 "45" 7 60 "120" FALSE "none" "4_23" 30 1
23 "45" 8 30 "60" FALSE "none" "1_23" 30 0
23 "45" 8 30 "60" FALSE "none" "2_23" 30 0
23 "45" 8 60 "120" FALSE "none" "3_23" 30 0
23 "45" 8 60 "120" FALSE "none" "4_23" 30 0
23 "45" 9 30 "60" FALSE "none" "1_23" 30 0
23 "45" 9 30 "60" FALSE "none" "2_23" 30 0
23 "45" 9 60 "120" FALSE "none" "3_23" 30 0
23 "45" 9 60 "120" FALSE "none" "4_23" 30 0
23 "45" 10 30 "60" FALSE "none" "1_23" 30 0
23 "45" 10 30 "60" FALSE "none" "2_23" 30 0
23 "45" 10 60 "120" FALSE "none" "3_23" 30 0
23 "45" 10 60 "120" FALSE "none" "4_23" 30 0
23 "65" 1 30 "60" FALSE "poor" "1_23" NA NA
23 "65" 1 30 "60" FALSE "poor" "2_23" NA NA
23 "65" 1 60 "120" FALSE "poor" "3_23" NA NA
23 "65" 1 60 "120" FALSE "poor" "4_23" NA NA
23 "65" 2 30 "60" FALSE "poor" "1_23" 30 0
23 "65" 2 30 "60" FALSE "poor" "2_23" 30 0
23 "65" 2 60 "120" FALSE "poor" "3_23" 30 0
23 "65" 2 60 "120" FALSE "poor" "4_23" 30 0
23 "65" 3 30 "60" FALSE "poor" "1_23" 30 0
23 "65" 3 30 "60" FALSE "poor" "2_23" 30 0
23 "65" 3 60 "120" FALSE "poor" "3_23" 30 0
23 "65" 3 60 "120" FALSE "poor" "4_23" 30 0
23 "65" 4 30 "60" FALSE "poor" "1_23" 30 0
23 "65" 4 30 "60" FALSE "poor" "2_23" 30 0
23 "65" 4 60 "120" FALSE "poor" "3_23" 30 0
23 "65" 4 60 "120" FALSE "poor" "4_23" 30 0
23 "65" 5 30 "60" FALSE "poor" "1_23" 30 0
23 "65" 5 30 "60" FALSE "poor" "2_23" 30 0
23 "65" 5 60 "120" FALSE "poor" "3_23" 30 0
23 "65" 5 60 "120" FALSE "poor" "4_23" 30 0
23 "65" 6 30 "60" FALSE "poor" "1_23" 30 0
23 "65" 6 30 "60" FALSE "poor" "2_23" 30 0
23 "65" 6 60 "120" FALSE "poor" "3_23" 30 0
23 "65" 6 60 "120" FALSE "poor" "4_23" 30 0
23 "65" 7 30 "60" FALSE "poor" "1_23" 30 0
23 "65" 7 30 "60" FALSE "poor" "2_23" 30 0
23 "65" 7 60 "120" FALSE "poor" "3_23" 30 0
23 "65" 7 60 "120" FALSE "poor" "4_23" 30 0
23 "65" 8 30 "60" FALSE "poor" "1_23" 30 0
23 "65" 8 30 "60" FALSE "poor" "2_23" 30 0
23 "65" 8 60 "120" FALSE "poor" "3_23" 30 0
23 "65" 8 60 "120" FALSE "poor" "4_23" 30 0
23 "65" 9 30 "60" FALSE "poor" "1_23" 30 0
23 "65" 9 30 "60" FALSE "poor" "2_23" 30 0
23 "65" 9 60 "120" FALSE "poor" "3_23" 30 0
23 "65" 9 60 "120" FALSE "poor" "4_23" 30 0
23 "65" 10 30 "60" FALSE "poor" "1_23" 30 0
23 "65" 10 30 "60" FALSE "poor" "2_23" 30 0
23 "65" 10 60 "120" FALSE "poor" "3_23" 30 0
23 "65" 10 60 "120" FALSE "poor" "4_23" 30 0
23 "55" 1 30 "60" FALSE "none" "1_23" NA NA
23 "55" 1 30 "60" FALSE "none" "2_23" NA NA
23 "55" 1 60 "120" FALSE "none" "3_23" NA NA
23 "55" 1 60 "120" FALSE "none" "4_23" NA NA
23 "55" 2 30 "60" FALSE "none" "1_23" 30 0
23 "55" 2 30 "60" FALSE "none" "2_23" 30 0
23 "55" 2 60 "120" FALSE "none" "3_23" 30 0
23 "55" 2 60 "120" FALSE "none" "4_23" 30 0
23 "55" 3 30 "60" FALSE "none" "1_23" 30 0
23 "55" 3 30 "60" FALSE "none" "2_23" 30 0
23 "55" 3 60 "120" FALSE "none" "3_23" 30 0
23 "55" 3 60 "120" FALSE "none" "4_23" 30 0
23 "55" 4 30 "60" FALSE "none" "1_23" 30 0
23 "55" 4 30 "60" FALSE "none" "2_23" 30 0
23 "55" 4 60 "120" FALSE "none" "3_23" 30 0
23 "55" 4 60 "120" FALSE "none" "4_23" 30 0
23 "55" 5 30 "60" FALSE "none" "1_23" 30 0
23 "55" 5 30 "60" FALSE "none" "2_23" 30 0
23 "55" 5 60 "120" FALSE "none" "3_23" 30 0
23 "55" 5 60 "120" FALSE "none" "4_23" 30 0
23 "55" 6 30 "60" FALSE "none" "1_23" 30 0
23 "55" 6 30 "60" FALSE "none" "2_23" 30 0
23 "55" 6 60 "120" FALSE "none" "3_23" 30 0
23 "55" 6 60 "120" FALSE "none" "4_23" 30 0
23 "55" 7 30 "60" FALSE "none" "1_23" 30 0
23 "55" 7 30 "60" FALSE "none" "2_23" 30 0
23 "55" 7 60 "120" FALSE "none" "3_23" 30 0
23 "55" 7 60 "120" FALSE "none" "4_23" 30 0
23 "55" 8 30 "60" FALSE "none" "1_23" 30 0
23 "55" 8 30 "60" FALSE "none" "2_23" 30 0
23 "55" 8 60 "120" FALSE "none" "3_23" 30 0
23 "55" 8 60 "120" FALSE "none" "4_23" 30 0
23 "55" 9 30 "60" FALSE "none" "1_23" 30 0
23 "55" 9 30 "60" FALSE "none" "2_23" 30 0
23 "55" 9 60 "120" FALSE "none" "3_23" 30 0
23 "55" 9 60 "120" FALSE "none" "4_23" 30 0
23 "55" 10 30 "60" FALSE "none" "1_23" 30 0
23 "55" 10 30 "60" FALSE "none" "2_23" 30 0
23 "55" 10 60 "120" FALSE "none" "3_23" 30 0
23 "55" 10 60 "120" FALSE "none" "4_23" 30 0
23 "75" 1 30 "60" FALSE "poor" "1_23" NA NA
23 "75" 1 30 "60" FALSE "poor" "2_23" NA NA
23 "75" 1 60 "120" FALSE "poor" "3_23" NA NA
23 "75" 1 60 "120" FALSE "poor" "4_23" NA NA
23 "75" 2 30 "60" FALSE "poor" "1_23" 30 0
23 "75" 2 30 "60" FALSE "poor" "2_23" 30 0
23 "75" 2 60 "120" FALSE "poor" "3_23" 30 0
23 "75" 2 60 "120" FALSE "poor" "4_23" 30 0
23 "75" 3 30 "60" FALSE "poor" "1_23" 30 0
23 "75" 3 30 "60" FALSE "poor" "2_23" 30 0
23 "75" 3 60 "120" FALSE "poor" "3_23" 30 0
23 "75" 3 60 "120" FALSE "poor" "4_23" 30 0
23 "75" 4 30 "60" FALSE "poor" "1_23" 30 0
23 "75" 4 30 "60" FALSE "poor" "2_23" 30 0
23 "75" 4 60 "120" FALSE "poor" "3_23" 30 0
23 "75" 4 60 "120" FALSE "poor" "4_23" 30 0
23 "75" 5 30 "60" FALSE "poor" "1_23" 30 0
23 "75" 5 30 "60" FALSE "poor" "2_23" 30 0
23 "75" 5 60 "120" FALSE "poor" "3_23" 30 0
23 "75" 5 60 "120" FALSE "poor" "4_23" 30 0
23 "75" 6 30 "60" FALSE "poor" "1_23" 30 0
23 "75" 6 30 "60" FALSE "poor" "2_23" 30 0
23 "75" 6 60 "120" FALSE "poor" "3_23" 30 0
23 "75" 6 60 "120" FALSE "poor" "4_23" 30 0
23 "75" 7 30 "60" FALSE "poor" "1_23" 30 0
23 "75" 7 30 "60" FALSE "poor" "2_23" 30 0
23 "75" 7 60 "120" FALSE "poor" "3_23" 30 0
23 "75" 7 60 "120" FALSE "poor" "4_23" 30 0
23 "75" 8 30 "60" FALSE "poor" "1_23" 30 0
23 "75" 8 30 "60" FALSE "poor" "2_23" 30 0
23 "75" 8 60 "120" FALSE "poor" "3_23" 30 0
23 "75" 8 60 "120" FALSE "poor" "4_23" 30 0
23 "75" 9 30 "60" FALSE "poor" "1_23" 30 0
23 "75" 9 30 "60" FALSE "poor" "2_23" 30 0
23 "75" 9 60 "120" FALSE "poor" "3_23" 30 0
23 "75" 9 60 "120" FALSE "poor" "4_23" 30 0
23 "75" 10 30 "60" FALSE "poor" "1_23" 30 0
23 "75" 10 30 "60" FALSE "poor" "2_23" 30 0
23 "75" 10 60 "120" FALSE "poor" "3_23" 30 0
23 "75" 10 60 "120" FALSE "poor" "4_23" 30 0
25 "55" 1 40 "60" FALSE "none" "1_25" NA NA
25 "55" 1 0 "60" FALSE "none" "2_25" NA NA
25 "55" 1 0 "120" TRUE "none" "3_25" NA NA
25 "55" 1 20 "120" TRUE "none" "4_25" NA NA
25 "55" 2 0 "60" TRUE "none" "1_25" 20 1
25 "55" 2 1 "60" TRUE "none" "2_25" 20 1
25 "55" 2 60 "120" TRUE "none" "3_25" 20 1
25 "55" 2 0 "120" TRUE "none" "4_25" 20 1
25 "55" 3 0 "60" TRUE "none" "1_25" 0.5 1
25 "55" 3 1 "60" TRUE "none" "2_25" 0.5 1
25 "55" 3 0 "120" TRUE "none" "3_25" 0.5 1
25 "55" 3 20 "120" TRUE "none" "4_25" 0.5 1
25 "55" 4 0 "60" TRUE "none" "1_25" 0.5 1
25 "55" 4 1 "60" TRUE "none" "2_25" 0.5 1
25 "55" 4 0 "120" TRUE "none" "3_25" 0.5 1
25 "55" 4 10 "120" TRUE "none" "4_25" 0.5 1
25 "55" 5 0 "60" TRUE "none" "1_25" 0.5 1
25 "55" 5 1 "60" TRUE "none" "2_25" 0.5 1
25 "55" 5 0 "120" TRUE "none" "3_25" 0.5 1
25 "55" 5 5 "120" TRUE "none" "4_25" 0.5 1
25 "55" 6 0 "60" TRUE "none" "1_25" 0.5 1
25 "55" 6 1 "60" TRUE "none" "2_25" 0.5 1
25 "55" 6 0 "120" TRUE "none" "3_25" 0.5 1
25 "55" 6 0 "120" TRUE "none" "4_25" 0.5 1
25 "55" 7 0 "60" TRUE "none" "1_25" 0.5 1
25 "55" 7 1 "60" TRUE "none" "2_25" 0.5 1
25 "55" 7 0 "120" TRUE "none" "3_25" 0.5 1
25 "55" 7 0 "120" TRUE "none" "4_25" 0.5 1
25 "55" 8 0 "60" TRUE "none" "1_25" 0.5 1
25 "55" 8 1 "60" TRUE "none" "2_25" 0.5 1
25 "55" 8 0 "120" TRUE "none" "3_25" 0.5 1
25 "55" 8 0 "120" TRUE "none" "4_25" 0.5 1
25 "55" 9 0 "60" TRUE "none" "1_25" 0.5 1
25 "55" 9 1 "60" TRUE "none" "2_25" 0.5 1
25 "55" 9 0 "120" TRUE "none" "3_25" 0.5 1
25 "55" 9 1 "120" TRUE "none" "4_25" 0.5 1
25 "55" 10 0 "60" TRUE "none" "1_25" 0.5 1
25 "55" 10 2 "60" TRUE "none" "2_25" 0.5 1
25 "55" 10 0 "120" TRUE "none" "3_25" 0.5 1
25 "55" 10 0 "120" TRUE "none" "4_25" 0.5 1
25 "75" 1 60 "60" FALSE "poor" "1_25" NA NA
25 "75" 1 45 "60" FALSE "poor" "2_25" NA NA
25 "75" 1 60 "120" FALSE "poor" "3_25" NA NA
25 "75" 1 60 "120" FALSE "poor" "4_25" NA NA
25 "75" 2 20 "60" FALSE "poor" "1_25" 52.5 0
25 "75" 2 45 "60" FALSE "poor" "2_25" 52.5 0
25 "75" 2 15 "120" FALSE "poor" "3_25" 52.5 0
25 "75" 2 50 "120" FALSE "poor" "4_25" 52.5 0
25 "75" 3 40 "60" FALSE "poor" "1_25" 32.5 0
25 "75" 3 50 "60" FALSE "poor" "2_25" 32.5 0
25 "75" 3 50 "120" FALSE "poor" "3_25" 32.5 0
25 "75" 3 60 "120" FALSE "poor" "4_25" 32.5 0
25 "75" 4 20 "60" FALSE "poor" "1_25" 45 0
25 "75" 4 45 "60" FALSE "poor" "2_25" 45 0
25 "75" 4 50 "120" FALSE "poor" "3_25" 45 0
25 "75" 4 50 "120" FALSE "poor" "4_25" 45 0
25 "75" 5 30 "60" FALSE "poor" "1_25" 32.5 0
25 "75" 5 45 "60" FALSE "poor" "2_25" 32.5 0
25 "75" 5 50 "120" FALSE "poor" "3_25" 32.5 0
25 "75" 5 60 "120" FALSE "poor" "4_25" 32.5 0
25 "75" 6 30 "60" FALSE "poor" "1_25" 37.5 0
25 "75" 6 45 "60" FALSE "poor" "2_25" 37.5 0
25 "75" 6 65 "120" FALSE "poor" "3_25" 37.5 0
25 "75" 6 50 "120" FALSE "poor" "4_25" 37.5 0
25 "75" 7 30 "60" FALSE "poor" "1_25" 37.5 0
25 "75" 7 40 "60" FALSE "poor" "2_25" 37.5 0
25 "75" 7 60 "120" FALSE "poor" "3_25" 37.5 0
25 "75" 7 60 "120" FALSE "poor" "4_25" 37.5 0
25 "75" 8 30 "60" FALSE "poor" "1_25" 35 0
25 "75" 8 40 "60" FALSE "poor" "2_25" 35 0
25 "75" 8 60 "120" FALSE "poor" "3_25" 35 0
25 "75" 8 50 "120" FALSE "poor" "4_25" 35 0
25 "75" 9 30 "60" FALSE "poor" "1_25" 35 0
25 "75" 9 40 "60" FALSE "poor" "2_25" 35 0
25 "75" 9 60 "120" FALSE "poor" "3_25" 35 0
25 "75" 9 50 "120" FALSE "poor" "4_25" 35 0
25 "75" 10 30 "60" FALSE "poor" "1_25" 35 0
25 "75" 10 40 "60" FALSE "poor" "2_25" 35 0
25 "75" 10 60 "120" FALSE "poor" "3_25" 35 0
25 "75" 10 50 "120" FALSE "poor" "4_25" 35 0
25 "200" 1 30 "60" FALSE "all" "1_25" NA NA
25 "200" 1 40 "60" FALSE "all" "2_25" NA NA
25 "200" 1 55 "120" FALSE "all" "3_25" NA NA
25 "200" 1 60 "120" FALSE "all" "4_25" NA NA
25 "200" 2 30 "60" FALSE "all" "1_25" 35 0
25 "200" 2 35 "60" FALSE "all" "2_25" 35 0
25 "200" 2 55 "120" FALSE "all" "3_25" 35 0
25 "200" 2 50 "120" FALSE "all" "4_25" 35 0
25 "200" 3 30 "60" FALSE "all" "1_25" 32.5 0
25 "200" 3 35 "60" FALSE "all" "2_25" 32.5 0
25 "200" 3 60 "120" FALSE "all" "3_25" 32.5 0
25 "200" 3 60 "120" FALSE "all" "4_25" 32.5 0
25 "200" 4 30 "60" FALSE "all" "1_25" 32.5 0
25 "200" 4 34 "60" FALSE "all" "2_25" 32.5 0
25 "200" 4 65 "120" FALSE "all" "3_25" 32.5 0
25 "200" 4 60 "120" FALSE "all" "4_25" 32.5 0
25 "200" 5 30 "60" FALSE "all" "1_25" 32 0
25 "200" 5 33 "60" FALSE "all" "2_25" 32 0
25 "200" 5 60 "120" FALSE "all" "3_25" 32 0
25 "200" 5 50 "120" FALSE "all" "4_25" 32 0
25 "200" 6 30 "60" FALSE "all" "1_25" 31.5 0
25 "200" 6 35 "60" FALSE "all" "2_25" 31.5 0
25 "200" 6 55 "120" FALSE "all" "3_25" 31.5 0
25 "200" 6 50 "120" FALSE "all" "4_25" 31.5 0
25 "200" 7 30 "60" FALSE "all" "1_25" 32.5 0
25 "200" 7 35 "60" FALSE "all" "2_25" 32.5 0
25 "200" 7 65 "120" FALSE "all" "3_25" 32.5 0
25 "200" 7 60 "120" FALSE "all" "4_25" 32.5 0
25 "200" 8 30 "60" FALSE "all" "1_25" 32.5 0
25 "200" 8 30 "60" FALSE "all" "2_25" 32.5 0
25 "200" 8 65 "120" FALSE "all" "3_25" 32.5 0
25 "200" 8 60 "120" FALSE "all" "4_25" 32.5 0
25 "200" 9 30 "60" FALSE "all" "1_25" 30 0
25 "200" 9 30 "60" FALSE "all" "2_25" 30 0
25 "200" 9 65 "120" FALSE "all" "3_25" 30 0
25 "200" 9 60 "120" FALSE "all" "4_25" 30 0
25 "200" 10 30 "60" FALSE "all" "1_25" 30 0
25 "200" 10 30 "60" FALSE "all" "2_25" 30 0
25 "200" 10 60 "120" FALSE "all" "3_25" 30 0
25 "200" 10 60 "120" FALSE "all" "4_25" 30 0
25 "65" 1 30 "60" FALSE "poor" "1_25" NA NA
25 "65" 1 45 "60" FALSE "poor" "2_25" NA NA
25 "65" 1 60 "120" FALSE "poor" "3_25" NA NA
25 "65" 1 45 "120" FALSE "poor" "4_25" NA NA
25 "65" 2 30 "60" FALSE "poor" "1_25" 37.5 0
25 "65" 2 45 "60" FALSE "poor" "2_25" 37.5 0
25 "65" 2 60 "120" FALSE "poor" "3_25" 37.5 0
25 "65" 2 45 "120" FALSE "poor" "4_25" 37.5 0
25 "65" 3 30 "60" FALSE "poor" "1_25" 37.5 0
25 "65" 3 45 "60" FALSE "poor" "2_25" 37.5 0
25 "65" 3 60 "120" FALSE "poor" "3_25" 37.5 0
25 "65" 3 45 "120" FALSE "poor" "4_25" 37.5 0
25 "65" 4 30 "60" FALSE "poor" "1_25" 37.5 0
25 "65" 4 45 "60" FALSE "poor" "2_25" 37.5 0
25 "65" 4 60 "120" FALSE "poor" "3_25" 37.5 0
25 "65" 4 45 "120" FALSE "poor" "4_25" 37.5 0
25 "65" 5 30 "60" FALSE "poor" "1_25" 37.5 0
25 "65" 5 45 "60" FALSE "poor" "2_25" 37.5 0
25 "65" 5 60 "120" FALSE "poor" "3_25" 37.5 0
25 "65" 5 45 "120" FALSE "poor" "4_25" 37.5 0
25 "65" 6 30 "60" FALSE "poor" "1_25" 37.5 0
25 "65" 6 45 "60" FALSE "poor" "2_25" 37.5 0
25 "65" 6 60 "120" FALSE "poor" "3_25" 37.5 0
25 "65" 6 45 "120" FALSE "poor" "4_25" 37.5 0
25 "65" 7 30 "60" FALSE "poor" "1_25" 37.5 0
25 "65" 7 45 "60" FALSE "poor" "2_25" 37.5 0
25 "65" 7 60 "120" FALSE "poor" "3_25" 37.5 0
25 "65" 7 45 "120" FALSE "poor" "4_25" 37.5 0
25 "65" 8 30 "60" FALSE "poor" "1_25" 37.5 0
25 "65" 8 45 "60" FALSE "poor" "2_25" 37.5 0
25 "65" 8 60 "120" FALSE "poor" "3_25" 37.5 0
25 "65" 8 45 "120" FALSE "poor" "4_25" 37.5 0
25 "65" 9 30 "60" FALSE "poor" "1_25" 37.5 0
25 "65" 9 45 "60" FALSE "poor" "2_25" 37.5 0
25 "65" 9 60 "120" FALSE "poor" "3_25" 37.5 0
25 "65" 9 45 "120" FALSE "poor" "4_25" 37.5 0
25 "65" 10 30 "60" FALSE "poor" "1_25" 37.5 0
25 "65" 10 45 "60" FALSE "poor" "2_25" 37.5 0
25 "65" 10 60 "120" FALSE "poor" "3_25" 37.5 0
25 "65" 10 45 "120" FALSE "poor" "4_25" 37.5 0
25 "45" 1 30 "60" FALSE "none" "1_25" NA NA
25 "45" 1 40 "60" FALSE "none" "2_25" NA NA
25 "45" 1 55 "120" FALSE "none" "3_25" NA NA
25 "45" 1 0 "120" TRUE "none" "4_25" NA NA
25 "45" 2 30 "60" FALSE "none" "1_25" 35 0.5
25 "45" 2 40 "60" FALSE "none" "2_25" 35 0.5
25 "45" 2 55 "120" FALSE "none" "3_25" 35 0.5
25 "45" 2 45 "120" FALSE "none" "4_25" 35 0.5
25 "45" 3 30 "60" FALSE "none" "1_25" 35 0
25 "45" 3 50 "60" FALSE "none" "2_25" 35 0
25 "45" 3 55 "120" FALSE "none" "3_25" 35 0
25 "45" 3 45 "120" FALSE "none" "4_25" 35 0
25 "45" 4 30 "60" FALSE "none" "1_25" 40 0
25 "45" 4 40 "60" FALSE "none" "2_25" 40 0
25 "45" 4 55 "120" FALSE "none" "3_25" 40 0
25 "45" 4 45 "120" FALSE "none" "4_25" 40 0
25 "45" 5 30 "60" FALSE "none" "1_25" 35 0
25 "45" 5 40 "60" FALSE "none" "2_25" 35 0
25 "45" 5 0 "120" TRUE "none" "3_25" 35 0
25 "45" 5 45 "120" FALSE "none" "4_25" 35 0
25 "45" 6 30 "60" FALSE "none" "1_25" 35 0.5
25 "45" 6 1 "60" TRUE "none" "2_25" 35 0.5
25 "45" 6 0 "120" TRUE "none" "3_25" 35 0.5
25 "45" 6 50 "120" FALSE "none" "4_25" 35 0.5
25 "45" 7 0 "60" TRUE "none" "1_25" 15.5 0.5
25 "45" 7 1 "60" TRUE "none" "2_25" 15.5 0.5
25 "45" 7 0 "120" TRUE "none" "3_25" 15.5 0.5
25 "45" 7 0 "120" TRUE "none" "4_25" 15.5 0.5
25 "45" 8 0 "60" TRUE "none" "1_25" 0.5 1
25 "45" 8 1 "60" TRUE "none" "2_25" 0.5 1
25 "45" 8 0 "120" TRUE "none" "3_25" 0.5 1
25 "45" 8 0 "120" TRUE "none" "4_25" 0.5 1
25 "45" 9 0 "60" TRUE "none" "1_25" 0.5 1
25 "45" 9 1 "60" TRUE "none" "2_25" 0.5 1
25 "45" 9 0 "120" TRUE "none" "3_25" 0.5 1
25 "45" 9 0 "120" TRUE "none" "4_25" 0.5 1
25 "45" 10 0 "60" TRUE "none" "1_25" 0.5 1
25 "45" 10 1 "60" TRUE "none" "2_25" 0.5 1
25 "45" 10 0 "120" TRUE "none" "3_25" 0.5 1
25 "45" 10 0 "120" TRUE "none" "4_25" 0.5 1
27 "75" 1 40 "60" FALSE "poor" "1_27" NA NA
27 "75" 1 40 "60" FALSE "poor" "2_27" NA NA
27 "75" 1 0 "120" TRUE "poor" "3_27" NA NA
27 "75" 1 0 "120" TRUE "poor" "4_27" NA NA
27 "75" 2 40 "60" FALSE "poor" "1_27" 40 1
27 "75" 2 40 "60" FALSE "poor" "2_27" 40 1
27 "75" 2 0 "120" TRUE "poor" "3_27" 40 1
27 "75" 2 0 "120" TRUE "poor" "4_27" 40 1
27 "75" 3 40 "60" FALSE "poor" "1_27" 40 1
27 "75" 3 40 "60" FALSE "poor" "2_27" 40 1
27 "75" 3 0 "120" TRUE "poor" "3_27" 40 1
27 "75" 3 0 "120" TRUE "poor" "4_27" 40 1
27 "75" 4 40 "60" FALSE "poor" "1_27" 40 1
27 "75" 4 40 "60" FALSE "poor" "2_27" 40 1
27 "75" 4 0 "120" TRUE "poor" "3_27" 40 1
27 "75" 4 0 "120" TRUE "poor" "4_27" 40 1
27 "75" 5 40 "60" FALSE "poor" "1_27" 40 1
27 "75" 5 40 "60" FALSE "poor" "2_27" 40 1
27 "75" 5 20 "120" TRUE "poor" "3_27" 40 1
27 "75" 5 0 "120" TRUE "poor" "4_27" 40 1
27 "75" 6 40 "60" FALSE "poor" "1_27" 40 1
27 "75" 6 40 "60" FALSE "poor" "2_27" 40 1
27 "75" 6 0 "120" TRUE "poor" "3_27" 40 1
27 "75" 6 0 "120" TRUE "poor" "4_27" 40 1
27 "75" 7 30 "60" FALSE "poor" "1_27" 40 1
27 "75" 7 40 "60" FALSE "poor" "2_27" 40 1
27 "75" 7 100 "120" FALSE "poor" "3_27" 40 1
27 "75" 7 0 "120" TRUE "poor" "4_27" 40 1
27 "75" 8 40 "60" FALSE "poor" "1_27" 35 0.5
27 "75" 8 40 "60" FALSE "poor" "2_27" 35 0.5
27 "75" 8 0 "120" TRUE "poor" "3_27" 35 0.5
27 "75" 8 60 "120" FALSE "poor" "4_27" 35 0.5
27 "75" 9 40 "60" FALSE "poor" "1_27" 40 0.5
27 "75" 9 40 "60" FALSE "poor" "2_27" 40 0.5
27 "75" 9 0 "120" TRUE "poor" "3_27" 40 0.5
27 "75" 9 60 "120" FALSE "poor" "4_27" 40 0.5
27 "75" 10 40 "60" FALSE "poor" "1_27" 40 0.5
27 "75" 10 60 "60" FALSE "poor" "2_27" 40 0.5
27 "75" 10 20 "120" TRUE "poor" "3_27" 40 0.5
27 "75" 10 0 "120" TRUE "poor" "4_27" 40 0.5
27 "45" 1 0 "60" TRUE "none" "1_27" NA NA
27 "45" 1 0 "60" TRUE "none" "2_27" NA NA
27 "45" 1 0 "120" TRUE "none" "3_27" NA NA
27 "45" 1 0 "120" TRUE "none" "4_27" NA NA
27 "45" 2 0 "60" TRUE "none" "1_27" 0 1
27 "45" 2 0 "60" TRUE "none" "2_27" 0 1
27 "45" 2 0 "120" TRUE "none" "3_27" 0 1
27 "45" 2 0 "120" TRUE "none" "4_27" 0 1
27 "45" 3 0 "60" TRUE "none" "1_27" 0 1
27 "45" 3 0 "60" TRUE "none" "2_27" 0 1
27 "45" 3 0 "120" TRUE "none" "3_27" 0 1
27 "45" 3 0 "120" TRUE "none" "4_27" 0 1
27 "45" 4 0 "60" TRUE "none" "1_27" 0 1
27 "45" 4 0 "60" TRUE "none" "2_27" 0 1
27 "45" 4 0 "120" TRUE "none" "3_27" 0 1
27 "45" 4 0 "120" TRUE "none" "4_27" 0 1
27 "45" 5 0 "60" TRUE "none" "1_27" 0 1
27 "45" 5 0 "60" TRUE "none" "2_27" 0 1
27 "45" 5 0 "120" TRUE "none" "3_27" 0 1
27 "45" 5 0 "120" TRUE "none" "4_27" 0 1
27 "45" 6 0 "60" TRUE "none" "1_27" 0 1
27 "45" 6 0 "60" TRUE "none" "2_27" 0 1
27 "45" 6 0 "120" TRUE "none" "3_27" 0 1
27 "45" 6 0 "120" TRUE "none" "4_27" 0 1
27 "45" 7 0 "60" TRUE "none" "1_27" 0 1
27 "45" 7 0 "60" TRUE "none" "2_27" 0 1
27 "45" 7 0 "120" TRUE "none" "3_27" 0 1
27 "45" 7 0 "120" TRUE "none" "4_27" 0 1
27 "45" 8 0 "60" TRUE "none" "1_27" 0 1
27 "45" 8 0 "60" TRUE "none" "2_27" 0 1
27 "45" 8 0 "120" TRUE "none" "3_27" 0 1
27 "45" 8 0 "120" TRUE "none" "4_27" 0 1
27 "45" 9 0 "60" TRUE "none" "1_27" 0 1
27 "45" 9 0 "60" TRUE "none" "2_27" 0 1
27 "45" 9 0 "120" TRUE "none" "3_27" 0 1
27 "45" 9 0 "120" TRUE "none" "4_27" 0 1
27 "45" 10 0 "60" TRUE "none" "1_27" 0 1
27 "45" 10 0 "60" TRUE "none" "2_27" 0 1
27 "45" 10 0 "120" TRUE "none" "3_27" 0 1
27 "45" 10 0 "120" TRUE "none" "4_27" 0 1
27 "65" 1 40 "60" FALSE "poor" "1_27" NA NA
27 "65" 1 45 "60" FALSE "poor" "2_27" NA NA
27 "65" 1 0 "120" TRUE "poor" "3_27" NA NA
27 "65" 1 45 "120" FALSE "poor" "4_27" NA NA
27 "65" 2 40 "60" FALSE "poor" "1_27" 42.5 0.5
27 "65" 2 40 "60" FALSE "poor" "2_27" 42.5 0.5
27 "65" 2 0 "120" TRUE "poor" "3_27" 42.5 0.5
27 "65" 2 50 "120" FALSE "poor" "4_27" 42.5 0.5
27 "65" 3 50 "60" FALSE "poor" "1_27" 40 0.5
27 "65" 3 50 "60" FALSE "poor" "2_27" 40 0.5
27 "65" 3 0 "120" TRUE "poor" "3_27" 40 0.5
27 "65" 3 50 "120" FALSE "poor" "4_27" 40 0.5
27 "65" 4 45 "60" FALSE "poor" "1_27" 50 0.5
27 "65" 4 50 "60" FALSE "poor" "2_27" 50 0.5
27 "65" 4 0 "120" TRUE "poor" "3_27" 50 0.5
27 "65" 4 50 "120" FALSE "poor" "4_27" 50 0.5
27 "65" 5 50 "60" FALSE "poor" "1_27" 47.5 0.5
27 "65" 5 60 "60" FALSE "poor" "2_27" 47.5 0.5
27 "65" 5 0 "120" TRUE "poor" "3_27" 47.5 0.5
27 "65" 5 0 "120" TRUE "poor" "4_27" 47.5 0.5
27 "65" 6 40 "60" FALSE "poor" "1_27" 55 1
27 "65" 6 60 "60" FALSE "poor" "2_27" 55 1
27 "65" 6 0 "120" TRUE "poor" "3_27" 55 1
27 "65" 6 0 "120" TRUE "poor" "4_27" 55 1
27 "65" 7 40 "60" FALSE "poor" "1_27" 50 1
27 "65" 7 60 "60" FALSE "poor" "2_27" 50 1
27 "65" 7 0 "120" TRUE "poor" "3_27" 50 1
27 "65" 7 0 "120" TRUE "poor" "4_27" 50 1
27 "65" 8 0 "60" FALSE "poor" "1_27" 50 1
27 "65" 8 60 "60" FALSE "poor" "2_27" 50 1
27 "65" 8 0 "120" TRUE "poor" "3_27" 50 1
27 "65" 8 0 "120" TRUE "poor" "4_27" 50 1
27 "65" 9 20 "60" FALSE "poor" "1_27" 30 1
27 "65" 9 60 "60" FALSE "poor" "2_27" 30 1
27 "65" 9 0 "120" TRUE "poor" "3_27" 30 1
27 "65" 9 0 "120" TRUE "poor" "4_27" 30 1
27 "65" 10 30 "60" FALSE "poor" "1_27" 40 1
27 "65" 10 60 "60" FALSE "poor" "2_27" 40 1
27 "65" 10 0 "120" TRUE "poor" "3_27" 40 1
27 "65" 10 0 "120" TRUE "poor" "4_27" 40 1
27 "200" 1 40 "60" FALSE "all" "1_27" NA NA
27 "200" 1 40 "60" FALSE "all" "2_27" NA NA
27 "200" 1 40 "120" FALSE "all" "3_27" NA NA
27 "200" 1 60 "120" FALSE "all" "4_27" NA NA
27 "200" 2 40 "60" FALSE "all" "1_27" 40 0
27 "200" 2 30 "60" FALSE "all" "2_27" 40 0
27 "200" 2 50 "120" FALSE "all" "3_27" 40 0
27 "200" 2 55 "120" FALSE "all" "4_27" 40 0
27 "200" 3 40 "60" FALSE "all" "1_27" 35 0
27 "200" 3 35 "60" FALSE "all" "2_27" 35 0
27 "200" 3 60 "120" FALSE "all" "3_27" 35 0
27 "200" 3 50 "120" FALSE "all" "4_27" 35 0
27 "200" 4 40 "60" FALSE "all" "1_27" 37.5 0
27 "200" 4 30 "60" FALSE "all" "2_27" 37.5 0
27 "200" 4 55 "120" FALSE "all" "3_27" 37.5 0
27 "200" 4 50 "120" FALSE "all" "4_27" 37.5 0
27 "200" 5 40 "60" FALSE "all" "1_27" 35 0
27 "200" 5 30 "60" FALSE "all" "2_27" 35 0
27 "200" 5 60 "120" FALSE "all" "3_27" 35 0
27 "200" 5 55 "120" FALSE "all" "4_27" 35 0
27 "200" 6 35 "60" FALSE "all" "1_27" 35 0
27 "200" 6 30 "60" FALSE "all" "2_27" 35 0
27 "200" 6 60 "120" FALSE "all" "3_27" 35 0
27 "200" 6 55 "120" FALSE "all" "4_27" 35 0
27 "200" 7 35 "60" FALSE "all" "1_27" 32.5 0
27 "200" 7 30 "60" FALSE "all" "2_27" 32.5 0
27 "200" 7 60 "120" FALSE "all" "3_27" 32.5 0
27 "200" 7 55 "120" FALSE "all" "4_27" 32.5 0
27 "200" 8 35 "60" FALSE "all" "1_27" 32.5 0
27 "200" 8 30 "60" FALSE "all" "2_27" 32.5 0
27 "200" 8 60 "120" FALSE "all" "3_27" 32.5 0
27 "200" 8 55 "120" FALSE "all" "4_27" 32.5 0
27 "200" 9 35 "60" FALSE "all" "1_27" 32.5 0
27 "200" 9 30 "60" FALSE "all" "2_27" 32.5 0
27 "200" 9 60 "120" FALSE "all" "3_27" 32.5 0
27 "200" 9 55 "120" FALSE "all" "4_27" 32.5 0
27 "200" 10 35 "60" FALSE "all" "1_27" 32.5 0
27 "200" 10 30 "60" FALSE "all" "2_27" 32.5 0
27 "200" 10 60 "120" FALSE "all" "3_27" 32.5 0
27 "200" 10 55 "120" FALSE "all" "4_27" 32.5 0
27 "55" 1 40 "60" FALSE "none" "1_27" NA NA
27 "55" 1 0 "60" TRUE "none" "2_27" NA NA
27 "55" 1 0 "120" TRUE "none" "3_27" NA NA
27 "55" 1 0 "120" TRUE "none" "4_27" NA NA
27 "55" 2 0 "60" TRUE "none" "1_27" 20 1
27 "55" 2 0 "60" TRUE "none" "2_27" 20 1
27 "55" 2 0 "120" TRUE "none" "3_27" 20 1
27 "55" 2 0 "120" TRUE "none" "4_27" 20 1
27 "55" 3 0 "60" TRUE "none" "1_27" 0 1
27 "55" 3 0 "60" TRUE "none" "2_27" 0 1
27 "55" 3 0 "120" TRUE "none" "3_27" 0 1
27 "55" 3 0 "120" TRUE "none" "4_27" 0 1
27 "55" 4 0 "60" TRUE "none" "1_27" 0 1
27 "55" 4 0 "60" TRUE "none" "2_27" 0 1
27 "55" 4 0 "120" TRUE "none" "3_27" 0 1
27 "55" 4 0 "120" TRUE "none" "4_27" 0 1
27 "55" 5 0 "60" TRUE "none" "1_27" 0 1
27 "55" 5 0 "60" TRUE "none" "2_27" 0 1
27 "55" 5 0 "120" TRUE "none" "3_27" 0 1
27 "55" 5 0 "120" TRUE "none" "4_27" 0 1
27 "55" 6 0 "60" TRUE "none" "1_27" 0 1
27 "55" 6 0 "60" TRUE "none" "2_27" 0 1
27 "55" 6 0 "120" TRUE "none" "3_27" 0 1
27 "55" 6 0 "120" TRUE "none" "4_27" 0 1
27 "55" 7 0 "60" TRUE "none" "1_27" 0 1
27 "55" 7 0 "60" TRUE "none" "2_27" 0 1
27 "55" 7 0 "120" TRUE "none" "3_27" 0 1
27 "55" 7 0 "120" TRUE "none" "4_27" 0 1
27 "55" 8 0 "60" TRUE "none" "1_27" 0 1
27 "55" 8 0 "60" TRUE "none" "2_27" 0 1
27 "55" 8 0 "120" TRUE "none" "3_27" 0 1
27 "55" 8 0 "120" TRUE "none" "4_27" 0 1
27 "55" 9 0 "60" TRUE "none" "1_27" 0 1
27 "55" 9 0 "60" TRUE "none" "2_27" 0 1
27 "55" 9 0 "120" TRUE "none" "3_27" 0 1
27 "55" 9 0 "120" TRUE "none" "4_27" 0 1
27 "55" 10 0 "60" TRUE "none" "1_27" 0 1
27 "55" 10 0 "60" TRUE "none" "2_27" 0 1
27 "55" 10 0 "120" TRUE "none" "3_27" 0 1
27 "55" 10 0 "120" TRUE "none" "4_27" 0 1
29 "55" 1 50 "60" FALSE "none" "1_29" NA NA
29 "55" 1 0 "60" TRUE "none" "2_29" NA NA
29 "55" 1 0 "120" TRUE "none" "3_29" NA NA
29 "55" 1 60 "120" FALSE "none" "4_29" NA NA
29 "55" 2 0 "60" TRUE "none" "1_29" 25 0.5
29 "55" 2 40 "60" FALSE "none" "2_29" 25 0.5
29 "55" 2 0 "120" TRUE "none" "3_29" 25 0.5
29 "55" 2 0 "120" TRUE "none" "4_29" 25 0.5
29 "55" 3 0 "60" TRUE "none" "1_29" 20 1
29 "55" 3 40 "60" FALSE "none" "2_29" 20 1
29 "55" 3 0 "120" TRUE "none" "3_29" 20 1
29 "55" 3 0 "120" TRUE "none" "4_29" 20 1
29 "55" 4 0 "60" TRUE "none" "1_29" 20 1
29 "55" 4 40 "60" FALSE "none" "2_29" 20 1
29 "55" 4 0 "120" TRUE "none" "3_29" 20 1
29 "55" 4 0 "120" TRUE "none" "4_29" 20 1
29 "55" 5 0 "60" TRUE "none" "1_29" 20 1
29 "55" 5 0 "60" TRUE "none" "2_29" 20 1
29 "55" 5 0 "120" TRUE "none" "3_29" 20 1
29 "55" 5 0 "120" TRUE "none" "4_29" 20 1
29 "55" 6 0 "60" TRUE "none" "1_29" 0 1
29 "55" 6 0 "60" TRUE "none" "2_29" 0 1
29 "55" 6 0 "120" TRUE "none" "3_29" 0 1
29 "55" 6 0 "120" TRUE "none" "4_29" 0 1
29 "55" 7 0 "60" TRUE "none" "1_29" 0 1
29 "55" 7 0 "60" TRUE "none" "2_29" 0 1
29 "55" 7 0 "120" TRUE "none" "3_29" 0 1
29 "55" 7 0 "120" TRUE "none" "4_29" 0 1
29 "55" 8 0 "60" TRUE "none" "1_29" 0 1
29 "55" 8 0 "60" TRUE "none" "2_29" 0 1
29 "55" 8 0 "120" TRUE "none" "3_29" 0 1
29 "55" 8 0 "120" TRUE "none" "4_29" 0 1
29 "55" 9 0 "60" TRUE "none" "1_29" 0 1
29 "55" 9 0 "60" TRUE "none" "2_29" 0 1
29 "55" 9 0 "120" TRUE "none" "3_29" 0 1
29 "55" 9 60 "120" TRUE "none" "4_29" 0 1
29 "55" 10 30 "60" FALSE "none" "1_29" 0 1
29 "55" 10 40 "60" FALSE "none" "2_29" 0 1
29 "55" 10 0 "120" TRUE "none" "3_29" 0 1
29 "55" 10 60 "120" FALSE "none" "4_29" 0 1
29 "65" 1 30 "60" FALSE "poor" "1_29" NA NA
29 "65" 1 50 "60" FALSE "poor" "2_29" NA NA
29 "65" 1 0 "120" TRUE "poor" "3_29" NA NA
29 "65" 1 60 "120" FALSE "poor" "4_29" NA NA
29 "65" 2 40 "60" FALSE "poor" "1_29" 40 0.5
29 "65" 2 50 "60" FALSE "poor" "2_29" 40 0.5
29 "65" 2 0 "120" TRUE "poor" "3_29" 40 0.5
29 "65" 2 60 "120" FALSE "poor" "4_29" 40 0.5
29 "65" 3 50 "60" FALSE "poor" "1_29" 45 0.5
29 "65" 3 50 "60" FALSE "poor" "2_29" 45 0.5
29 "65" 3 50 "120" FALSE "poor" "3_29" 45 0.5
29 "65" 3 0 "120" TRUE "poor" "4_29" 45 0.5
29 "65" 4 40 "60" FALSE "poor" "1_29" 50 0.5
29 "65" 4 50 "60" FALSE "poor" "2_29" 50 0.5
29 "65" 4 50 "120" FALSE "poor" "3_29" 50 0.5
29 "65" 4 50 "120" FALSE "poor" "4_29" 50 0.5
29 "65" 5 40 "60" FALSE "poor" "1_29" 45 0
29 "65" 5 40 "60" FALSE "poor" "2_29" 45 0
29 "65" 5 50 "120" FALSE "poor" "3_29" 45 0
29 "65" 5 55 "120" FALSE "poor" "4_29" 45 0
29 "65" 6 40 "60" FALSE "poor" "1_29" 40 0
29 "65" 6 40 "60" FALSE "poor" "2_29" 40 0
29 "65" 6 50 "120" FALSE "poor" "3_29" 40 0
29 "65" 6 55 "120" FALSE "poor" "4_29" 40 0
29 "65" 7 35 "60" FALSE "poor" "1_29" 40 0
29 "65" 7 40 "60" FALSE "poor" "2_29" 40 0
29 "65" 7 50 "120" FALSE "poor" "3_29" 40 0
29 "65" 7 50 "120" FALSE "poor" "4_29" 40 0
29 "65" 8 35 "60" FALSE "poor" "1_29" 37.5 0
29 "65" 8 40 "60" FALSE "poor" "2_29" 37.5 0
29 "65" 8 50 "120" FALSE "poor" "3_29" 37.5 0
29 "65" 8 50 "120" FALSE "poor" "4_29" 37.5 0
29 "65" 9 35 "60" FALSE "poor" "1_29" 37.5 0
29 "65" 9 40 "60" FALSE "poor" "2_29" 37.5 0
29 "65" 9 0 "120" TRUE "poor" "3_29" 37.5 0
29 "65" 9 55 "120" FALSE "poor" "4_29" 37.5 0
29 "65" 10 50 "60" FALSE "poor" "1_29" 37.5 0.5
29 "65" 10 50 "60" FALSE "poor" "2_29" 37.5 0.5
29 "65" 10 55 "120" FALSE "poor" "3_29" 37.5 0.5
29 "65" 10 55 "120" FALSE "poor" "4_29" 37.5 0.5
29 "75" 1 35 "60" FALSE "poor" "1_29" NA NA
29 "75" 1 40 "60" FALSE "poor" "2_29" NA NA
29 "75" 1 50 "120" FALSE "poor" "3_29" NA NA
29 "75" 1 60 "120" FALSE "poor" "4_29" NA NA
29 "75" 2 35 "60" FALSE "poor" "1_29" 37.5 0
29 "75" 2 35 "60" FALSE "poor" "2_29" 37.5 0
29 "75" 2 60 "120" FALSE "poor" "3_29" 37.5 0
29 "75" 2 55 "120" FALSE "poor" "4_29" 37.5 0
29 "75" 3 35 "60" FALSE "poor" "1_29" 35 0
29 "75" 3 35 "60" FALSE "poor" "2_29" 35 0
29 "75" 3 60 "120" FALSE "poor" "3_29" 35 0
29 "75" 3 57 "120" FALSE "poor" "4_29" 35 0
29 "75" 4 33 "60" FALSE "poor" "1_29" 35 0
29 "75" 4 35 "60" FALSE "poor" "2_29" 35 0
29 "75" 4 60 "120" FALSE "poor" "3_29" 35 0
29 "75" 4 57 "120" FALSE "poor" "4_29" 35 0
29 "75" 5 33 "60" FALSE "poor" "1_29" 34 0
29 "75" 5 35 "60" FALSE "poor" "2_29" 34 0
29 "75" 5 60 "120" FALSE "poor" "3_29" 34 0
29 "75" 5 60 "120" FALSE "poor" "4_29" 34 0
29 "75" 6 30 "60" FALSE "poor" "1_29" 34 0
29 "75" 6 32 "60" FALSE "poor" "2_29" 34 0
29 "75" 6 60 "120" FALSE "poor" "3_29" 34 0
29 "75" 6 60 "120" FALSE "poor" "4_29" 34 0
29 "75" 7 30 "60" FALSE "poor" "1_29" 31 0
29 "75" 7 32 "60" FALSE "poor" "2_29" 31 0
29 "75" 7 60 "120" FALSE "poor" "3_29" 31 0
29 "75" 7 62 "120" FALSE "poor" "4_29" 31 0
29 "75" 8 30 "60" FALSE "poor" "1_29" 31 0
29 "75" 8 30 "60" FALSE "poor" "2_29" 31 0
29 "75" 8 60 "120" FALSE "poor" "3_29" 31 0
29 "75" 8 60 "120" FALSE "poor" "4_29" 31 0
29 "75" 9 30 "60" FALSE "poor" "1_29" 30 0
29 "75" 9 30 "60" FALSE "poor" "2_29" 30 0
29 "75" 9 60 "120" FALSE "poor" "3_29" 30 0
29 "75" 9 60 "120" FALSE "poor" "4_29" 30 0
29 "75" 10 30 "60" FALSE "poor" "1_29" 30 0
29 "75" 10 30 "60" FALSE "poor" "2_29" 30 0
29 "75" 10 60 "120" FALSE "poor" "3_29" 30 0
29 "75" 10 60 "120" FALSE "poor" "4_29" 30 0
29 "45" 1 40 "60" FALSE "none" "1_29" NA NA
29 "45" 1 0 "60" TRUE "none" "2_29" NA NA
29 "45" 1 60 "120" FALSE "none" "3_29" NA NA
29 "45" 1 0 "120" TRUE "none" "4_29" NA NA
29 "45" 2 40 "60" FALSE "none" "1_29" 20 0.5
29 "45" 2 0 "60" TRUE "none" "2_29" 20 0.5
29 "45" 2 0 "120" TRUE "none" "3_29" 20 0.5
29 "45" 2 60 "120" FALSE "none" "4_29" 20 0.5
29 "45" 3 40 "60" FALSE "none" "1_29" 20 0.5
29 "45" 3 40 "60" FALSE "none" "2_29" 20 0.5
29 "45" 3 0 "120" TRUE "none" "3_29" 20 0.5
29 "45" 3 55 "120" FALSE "none" "4_29" 20 0.5
29 "45" 4 40 "60" FALSE "none" "1_29" 40 0.5
29 "45" 4 40 "60" FALSE "none" "2_29" 40 0.5
29 "45" 4 50 "120" TRUE "none" "3_29" 40 0.5
29 "45" 4 55 "120" FALSE "none" "4_29" 40 0.5
29 "45" 5 40 "60" FALSE "none" "1_29" 40 0.5
29 "45" 5 40 "60" FALSE "none" "2_29" 40 0.5
29 "45" 5 50 "120" FALSE "none" "3_29" 40 0.5
29 "45" 5 55 "120" FALSE "none" "4_29" 40 0.5
29 "45" 6 40 "60" FALSE "none" "1_29" 40 0
29 "45" 6 35 "60" FALSE "none" "2_29" 40 0
29 "45" 6 50 "120" FALSE "none" "3_29" 40 0
29 "45" 6 55 "120" FALSE "none" "4_29" 40 0
29 "45" 7 40 "60" FALSE "none" "1_29" 37.5 0
29 "45" 7 35 "60" FALSE "none" "2_29" 37.5 0
29 "45" 7 50 "120" FALSE "none" "3_29" 37.5 0
29 "45" 7 55 "120" FALSE "none" "4_29" 37.5 0
29 "45" 8 40 "60" FALSE "none" "1_29" 37.5 0
29 "45" 8 35 "60" FALSE "none" "2_29" 37.5 0
29 "45" 8 50 "120" FALSE "none" "3_29" 37.5 0
29 "45" 8 55 "120" FALSE "none" "4_29" 37.5 0
29 "45" 9 40 "60" FALSE "none" "1_29" 37.5 0
29 "45" 9 35 "60" FALSE "none" "2_29" 37.5 0
29 "45" 9 50 "120" FALSE "none" "3_29" 37.5 0
29 "45" 9 55 "120" FALSE "none" "4_29" 37.5 0
29 "45" 10 40 "60" FALSE "none" "1_29" 37.5 0
29 "45" 10 35 "60" FALSE "none" "2_29" 37.5 0
29 "45" 10 50 "120" FALSE "none" "3_29" 37.5 0
29 "45" 10 55 "120" FALSE "none" "4_29" 37.5 0
29 "200" 1 20 "60" FALSE "all" "1_29" NA NA
29 "200" 1 20 "60" FALSE "all" "2_29" NA NA
29 "200" 1 50 "120" FALSE "all" "3_29" NA NA
29 "200" 1 60 "120" FALSE "all" "4_29" NA NA
29 "200" 2 15 "60" FALSE "all" "1_29" 20 0
29 "200" 2 20 "60" FALSE "all" "2_29" 20 0
29 "200" 2 60 "120" FALSE "all" "3_29" 20 0
29 "200" 2 70 "120" FALSE "all" "4_29" 20 0
29 "200" 3 15 "60" FALSE "all" "1_29" 17.5 0
29 "200" 3 15 "60" FALSE "all" "2_29" 17.5 0
29 "200" 3 75 "120" FALSE "all" "3_29" 17.5 0
29 "200" 3 75 "120" FALSE "all" "4_29" 17.5 0
29 "200" 4 15 "60" FALSE "all" "1_29" 15 0
29 "200" 4 15 "60" FALSE "all" "2_29" 15 0
29 "200" 4 75 "120" FALSE "all" "3_29" 15 0
29 "200" 4 75 "120" FALSE "all" "4_29" 15 0
29 "200" 5 15 "60" FALSE "all" "1_29" 15 0
29 "200" 5 15 "60" FALSE "all" "2_29" 15 0
29 "200" 5 75 "120" FALSE "all" "3_29" 15 0
29 "200" 5 75 "120" FALSE "all" "4_29" 15 0
29 "200" 6 15 "60" FALSE "all" "1_29" 15 0
29 "200" 6 15 "60" FALSE "all" "2_29" 15 0
29 "200" 6 75 "120" FALSE "all" "3_29" 15 0
29 "200" 6 75 "120" FALSE "all" "4_29" 15 0
29 "200" 7 15 "60" FALSE "all" "1_29" 15 0
29 "200" 7 15 "60" FALSE "all" "2_29" 15 0
29 "200" 7 75 "120" FALSE "all" "3_29" 15 0
29 "200" 7 75 "120" FALSE "all" "4_29" 15 0
29 "200" 8 15 "60" FALSE "all" "1_29" 15 0
29 "200" 8 15 "60" FALSE "all" "2_29" 15 0
29 "200" 8 75 "120" FALSE "all" "3_29" 15 0
29 "200" 8 75 "120" FALSE "all" "4_29" 15 0
29 "200" 9 15 "60" FALSE "all" "1_29" 15 0
29 "200" 9 15 "60" FALSE "all" "2_29" 15 0
29 "200" 9 75 "120" FALSE "all" "3_29" 15 0
29 "200" 9 75 "120" FALSE "all" "4_29" 15 0
29 "200" 10 15 "60" FALSE "all" "1_29" 15 0
29 "200" 10 15 "60" FALSE "all" "2_29" 15 0
29 "200" 10 75 "120" FALSE "all" "3_29" 15 0
29 "200" 10 75 "120" FALSE "all" "4_29" 15 0
31 "200" 1 40 "60" FALSE "all" "1_31" NA NA
31 "200" 1 30 "60" FALSE "all" "2_31" NA NA
31 "200" 1 60 "120" FALSE "all" "3_31" NA NA
31 "200" 1 80 "120" FALSE "all" "4_31" NA NA
31 "200" 2 30 "60" FALSE "all" "1_31" 35 0
31 "200" 2 30 "60" FALSE "all" "2_31" 35 0
31 "200" 2 60 "120" FALSE "all" "3_31" 35 0
31 "200" 2 80 "120" FALSE "all" "4_31" 35 0
31 "200" 3 20 "60" FALSE "all" "1_31" 30 0
31 "200" 3 30 "60" FALSE "all" "2_31" 30 0
31 "200" 3 60 "120" FALSE "all" "3_31" 30 0
31 "200" 3 80 "120" FALSE "all" "4_31" 30 0
31 "200" 4 30 "60" FALSE "all" "1_31" 25 0
31 "200" 4 30 "60" FALSE "all" "2_31" 25 0
31 "200" 4 80 "120" FALSE "all" "3_31" 25 0
31 "200" 4 80 "120" FALSE "all" "4_31" 25 0
31 "200" 5 10 "60" FALSE "all" "1_31" 30 0
31 "200" 5 30 "60" FALSE "all" "2_31" 30 0
31 "200" 5 80 "120" FALSE "all" "3_31" 30 0
31 "200" 5 75 "120" FALSE "all" "4_31" 30 0
31 "200" 6 20 "60" FALSE "all" "1_31" 20 0
31 "200" 6 30 "60" FALSE "all" "2_31" 20 0
31 "200" 6 75 "120" FALSE "all" "3_31" 20 0
31 "200" 6 75 "120" FALSE "all" "4_31" 20 0
31 "200" 7 15 "60" FALSE "all" "1_31" 25 0
31 "200" 7 30 "60" FALSE "all" "2_31" 25 0
31 "200" 7 75 "120" FALSE "all" "3_31" 25 0
31 "200" 7 75 "120" FALSE "all" "4_31" 25 0
31 "200" 8 10 "60" FALSE "all" "1_31" 22.5 0
31 "200" 8 30 "60" FALSE "all" "2_31" 22.5 0
31 "200" 8 65 "120" FALSE "all" "3_31" 22.5 0
31 "200" 8 75 "120" FALSE "all" "4_31" 22.5 0
31 "200" 9 20 "60" FALSE "all" "1_31" 20 0
31 "200" 9 30 "60" FALSE "all" "2_31" 20 0
31 "200" 9 75 "120" FALSE "all" "3_31" 20 0
31 "200" 9 75 "120" FALSE "all" "4_31" 20 0
31 "200" 10 10 "60" FALSE "all" "1_31" 25 0
31 "200" 10 30 "60" FALSE "all" "2_31" 25 0
31 "200" 10 75 "120" FALSE "all" "3_31" 25 0
31 "200" 10 75 "120" FALSE "all" "4_31" 25 0
31 "75" 1 30 "60" FALSE "poor" "1_31" NA NA
31 "75" 1 40 "60" FALSE "poor" "2_31" NA NA
31 "75" 1 50 "120" FALSE "poor" "3_31" NA NA
31 "75" 1 80 "120" FALSE "poor" "4_31" NA NA
31 "75" 2 30 "60" FALSE "poor" "1_31" 35 0
31 "75" 2 30 "60" FALSE "poor" "2_31" 35 0
31 "75" 2 50 "120" FALSE "poor" "3_31" 35 0
31 "75" 2 75 "120" FALSE "poor" "4_31" 35 0
31 "75" 3 30 "60" FALSE "poor" "1_31" 30 0
31 "75" 3 30 "60" FALSE "poor" "2_31" 30 0
31 "75" 3 45 "120" TRUE "poor" "3_31" 30 0
31 "75" 3 75 "120" FALSE "poor" "4_31" 30 0
31 "75" 4 35 "60" FALSE "poor" "1_31" 30 0.5
31 "75" 4 30 "60" FALSE "poor" "2_31" 30 0.5
31 "75" 4 50 "120" FALSE "poor" "3_31" 30 0.5
31 "75" 4 75 "120" FALSE "poor" "4_31" 30 0.5
31 "75" 5 30 "60" FALSE "poor" "1_31" 32.5 0
31 "75" 5 30 "60" FALSE "poor" "2_31" 32.5 0
31 "75" 5 70 "120" FALSE "poor" "3_31" 32.5 0
31 "75" 5 75 "120" FALSE "poor" "4_31" 32.5 0
31 "75" 6 20 "60" FALSE "poor" "1_31" 30 0
31 "75" 6 30 "60" FALSE "poor" "2_31" 30 0
31 "75" 6 75 "120" FALSE "poor" "3_31" 30 0
31 "75" 6 75 "120" FALSE "poor" "4_31" 30 0
31 "75" 7 15 "60" FALSE "poor" "1_31" 25 0
31 "75" 7 30 "60" FALSE "poor" "2_31" 25 0
31 "75" 7 45 "120" FALSE "poor" "3_31" 25 0
31 "75" 7 75 "120" FALSE "poor" "4_31" 25 0
31 "75" 8 30 "60" FALSE "poor" "1_31" 22.5 0
31 "75" 8 30 "60" FALSE "poor" "2_31" 22.5 0
31 "75" 8 60 "120" FALSE "poor" "3_31" 22.5 0
31 "75" 8 75 "120" FALSE "poor" "4_31" 22.5 0
31 "75" 9 30 "60" FALSE "poor" "1_31" 30 0
31 "75" 9 25 "60" FALSE "poor" "2_31" 30 0
31 "75" 9 0 "120" TRUE "poor" "3_31" 30 0
31 "75" 9 75 "120" FALSE "poor" "4_31" 30 0
31 "75" 10 30 "60" FALSE "poor" "1_31" 27.5 0.5
31 "75" 10 30 "60" FALSE "poor" "2_31" 27.5 0.5
31 "75" 10 0 "120" TRUE "poor" "3_31" 27.5 0.5
31 "75" 10 90 "120" FALSE "poor" "4_31" 27.5 0.5
31 "65" 1 30 "60" FALSE "poor" "1_31" NA NA
31 "65" 1 40 "60" FALSE "poor" "2_31" NA NA
31 "65" 1 0 "120" TRUE "poor" "3_31" NA NA
31 "65" 1 75 "120" FALSE "poor" "4_31" NA NA
31 "65" 2 50 "60" FALSE "poor" "1_31" 35 0.5
31 "65" 2 30 "60" FALSE "poor" "2_31" 35 0.5
31 "65" 2 70 "120" FALSE "poor" "3_31" 35 0.5
31 "65" 2 100 "120" FALSE "poor" "4_31" 35 0.5
31 "65" 3 30 "60" FALSE "poor" "1_31" 40 0
31 "65" 3 30 "60" FALSE "poor" "2_31" 40 0
31 "65" 3 0 "120" TRUE "poor" "3_31" 40 0
31 "65" 3 75 "120" FALSE "poor" "4_31" 40 0
31 "65" 4 40 "60" FALSE "poor" "1_31" 30 0.5
31 "65" 4 30 "60" FALSE "poor" "2_31" 30 0.5
31 "65" 4 70 "120" FALSE "poor" "3_31" 30 0.5
31 "65" 4 100 "120" FALSE "poor" "4_31" 30 0.5
31 "65" 5 40 "60" FALSE "poor" "1_31" 35 0
31 "65" 5 30 "60" FALSE "poor" "2_31" 35 0
31 "65" 5 70 "120" FALSE "poor" "3_31" 35 0
31 "65" 5 100 "120" FALSE "poor" "4_31" 35 0
31 "65" 6 20 "60" FALSE "poor" "1_31" 35 0
31 "65" 6 25 "60" FALSE "poor" "2_31" 35 0
31 "65" 6 70 "120" FALSE "poor" "3_31" 35 0
31 "65" 6 75 "120" FALSE "poor" "4_31" 35 0
31 "65" 7 20 "60" FALSE "poor" "1_31" 22.5 0
31 "65" 7 25 "60" FALSE "poor" "2_31" 22.5 0
31 "65" 7 70 "120" FALSE "poor" "3_31" 22.5 0
31 "65" 7 75 "120" FALSE "poor" "4_31" 22.5 0
31 "65" 8 20 "60" FALSE "poor" "1_31" 22.5 0
31 "65" 8 25 "60" FALSE "poor" "2_31" 22.5 0
31 "65" 8 0 "120" TRUE "poor" "3_31" 22.5 0
31 "65" 8 75 "120" FALSE "poor" "4_31" 22.5 0
31 "65" 9 50 "60" FALSE "poor" "1_31" 22.5 0.5
31 "65" 9 30 "60" FALSE "poor" "2_31" 22.5 0.5
31 "65" 9 70 "120" FALSE "poor" "3_31" 22.5 0.5
31 "65" 9 75 "120" FALSE "poor" "4_31" 22.5 0.5
31 "65" 10 20 "60" FALSE "poor" "1_31" 40 0
31 "65" 10 25 "60" FALSE "poor" "2_31" 40 0
31 "65" 10 70 "120" FALSE "poor" "3_31" 40 0
31 "65" 10 75 "120" FALSE "poor" "4_31" 40 0
31 "45" 1 15 "60" TRUE "none" "1_31" NA NA
31 "45" 1 30 "60" FALSE "none" "2_31" NA NA
31 "45" 1 0 "120" TRUE "none" "3_31" NA NA
31 "45" 1 75 "120" FALSE "none" "4_31" NA NA
31 "45" 2 40 "60" FALSE "none" "1_31" 22.5 0.5
31 "45" 2 0 "60" TRUE "none" "2_31" 22.5 0.5
31 "45" 2 0 "120" TRUE "none" "3_31" 22.5 0.5
31 "45" 2 100 "120" FALSE "none" "4_31" 22.5 0.5
31 "45" 3 30 "60" FALSE "none" "1_31" 20 0.5
31 "45" 3 0 "60" TRUE "none" "2_31" 20 0.5
31 "45" 3 0 "120" TRUE "none" "3_31" 20 0.5
31 "45" 3 100 "120" FALSE "none" "4_31" 20 0.5
31 "45" 4 0 "60" TRUE "none" "1_31" 15 0.5
31 "45" 4 45 "60" FALSE "none" "2_31" 15 0.5
31 "45" 4 50 "120" FALSE "none" "3_31" 15 0.5
31 "45" 4 0 "120" TRUE "none" "4_31" 15 0.5
31 "45" 5 50 "60" FALSE "none" "1_31" 22.5 0.5
31 "45" 5 0 "60" TRUE "none" "2_31" 22.5 0.5
31 "45" 5 0 "120" TRUE "none" "3_31" 22.5 0.5
31 "45" 5 75 "120" FALSE "none" "4_31" 22.5 0.5
31 "45" 6 40 "60" FALSE "none" "1_31" 25 0.5
31 "45" 6 0 "60" TRUE "none" "2_31" 25 0.5
31 "45" 6 0 "120" TRUE "none" "3_31" 25 0.5
31 "45" 6 75 "120" FALSE "none" "4_31" 25 0.5
31 "45" 7 0 "60" TRUE "none" "1_31" 20 0.5
31 "45" 7 0 "60" TRUE "none" "2_31" 20 0.5
31 "45" 7 70 "120" FALSE "none" "3_31" 20 0.5
31 "45" 7 75 "120" FALSE "none" "4_31" 20 0.5
31 "45" 8 30 "60" FALSE "none" "1_31" 0 0
31 "45" 8 0 "60" TRUE "none" "2_31" 0 0
31 "45" 8 0 "120" TRUE "none" "3_31" 0 0
31 "45" 8 75 "120" FALSE "none" "4_31" 0 0
31 "45" 9 60 "60" FALSE "none" "1_31" 15 0.5
31 "45" 9 0 "60" TRUE "none" "2_31" 15 0.5
31 "45" 9 0 "120" TRUE "none" "3_31" 15 0.5
31 "45" 9 75 "120" FALSE "none" "4_31" 15 0.5
31 "45" 10 0 "60" TRUE "none" "1_31" 30 0.5
31 "45" 10 0 "60" TRUE "none" "2_31" 30 0.5
31 "45" 10 0 "120" TRUE "none" "3_31" 30 0.5
31 "45" 10 0 "120" TRUE "none" "4_31" 30 0.5
31 "55" 1 30 "60" FALSE "none" "1_31" NA NA
31 "55" 1 45 "60" FALSE "none" "2_31" NA NA
31 "55" 1 0 "120" TRUE "none" "3_31" NA NA
31 "55" 1 75 "120" FALSE "none" "4_31" NA NA
31 "55" 2 30 "60" FALSE "none" "1_31" 37.5 0.5
31 "55" 2 45 "60" FALSE "none" "2_31" 37.5 0.5
31 "55" 2 100 "120" FALSE "none" "3_31" 37.5 0.5
31 "55" 2 90 "120" FALSE "none" "4_31" 37.5 0.5
31 "55" 3 30 "60" FALSE "none" "1_31" 37.5 0
31 "55" 3 30 "60" FALSE "none" "2_31" 37.5 0
31 "55" 3 60 "120" FALSE "none" "3_31" 37.5 0
31 "55" 3 75 "120" FALSE "none" "4_31" 37.5 0
31 "55" 4 30 "60" FALSE "none" "1_31" 30 0
31 "55" 4 30 "60" FALSE "none" "2_31" 30 0
31 "55" 4 60 "120" FALSE "none" "3_31" 30 0
31 "55" 4 75 "120" FALSE "none" "4_31" 30 0
31 "55" 5 25 "60" FALSE "none" "1_31" 30 0
31 "55" 5 25 "60" FALSE "none" "2_31" 30 0
31 "55" 5 60 "120" FALSE "none" "3_31" 30 0
31 "55" 5 75 "120" FALSE "none" "4_31" 30 0
31 "55" 6 30 "60" FALSE "none" "1_31" 25 0
31 "55" 6 25 "60" FALSE "none" "2_31" 25 0
31 "55" 6 60 "120" FALSE "none" "3_31" 25 0
31 "55" 6 75 "120" FALSE "none" "4_31" 25 0
31 "55" 7 25 "60" FALSE "none" "1_31" 27.5 0
31 "55" 7 25 "60" FALSE "none" "2_31" 27.5 0
31 "55" 7 60 "120" FALSE "none" "3_31" 27.5 0
31 "55" 7 75 "120" FALSE "none" "4_31" 27.5 0
31 "55" 8 25 "60" FALSE "none" "1_31" 25 0
31 "55" 8 25 "60" FALSE "none" "2_31" 25 0
31 "55" 8 55 "120" FALSE "none" "3_31" 25 0
31 "55" 8 75 "120" FALSE "none" "4_31" 25 0
31 "55" 9 25 "60" FALSE "none" "1_31" 25 0
31 "55" 9 25 "60" FALSE "none" "2_31" 25 0
31 "55" 9 55 "120" FALSE "none" "3_31" 25 0
31 "55" 9 75 "120" FALSE "none" "4_31" 25 0
31 "55" 10 25 "60" FALSE "none" "1_31" 25 0
31 "55" 10 25 "60" FALSE "none" "2_31" 25 0
31 "55" 10 55 "120" FALSE "none" "3_31" 25 0
31 "55" 10 75 "120" FALSE "none" "4_31" 25 0
33 "45" 1 30 "60" FALSE "none" "1_33" NA NA
33 "45" 1 0 "60" TRUE "none" "2_33" NA NA
33 "45" 1 0 "120" TRUE "none" "3_33" NA NA
33 "45" 1 0 "120" TRUE "none" "4_33" NA NA
33 "45" 2 20 "60" FALSE "none" "1_33" 15 1
33 "45" 2 0 "60" TRUE "none" "2_33" 15 1
33 "45" 2 0 "120" TRUE "none" "3_33" 15 1
33 "45" 2 0 "120" TRUE "none" "4_33" 15 1
33 "45" 3 10 "60" TRUE "none" "1_33" 10 1
33 "45" 3 0 "60" TRUE "none" "2_33" 10 1
33 "45" 3 0 "120" TRUE "none" "3_33" 10 1
33 "45" 3 0 "120" TRUE "none" "4_33" 10 1
33 "45" 4 0 "60" TRUE "none" "1_33" 5 1
33 "45" 4 0 "60" TRUE "none" "2_33" 5 1
33 "45" 4 0 "120" TRUE "none" "3_33" 5 1
33 "45" 4 0 "120" TRUE "none" "4_33" 5 1
33 "45" 5 0 "60" FALSE "none" "1_33" 0 1
33 "45" 5 0 "60" TRUE "none" "2_33" 0 1
33 "45" 5 0 "120" TRUE "none" "3_33" 0 1
33 "45" 5 0 "120" TRUE "none" "4_33" 0 1
33 "45" 6 40 "60" FALSE "none" "1_33" 0 1
33 "45" 6 0 "60" TRUE "none" "2_33" 0 1
33 "45" 6 0 "120" TRUE "none" "3_33" 0 1
33 "45" 6 0 "120" TRUE "none" "4_33" 0 1
33 "45" 7 0 "60" TRUE "none" "1_33" 20 1
33 "45" 7 0 "60" TRUE "none" "2_33" 20 1
33 "45" 7 0 "120" TRUE "none" "3_33" 20 1
33 "45" 7 0 "120" TRUE "none" "4_33" 20 1
33 "45" 8 60 "60" FALSE "none" "1_33" 0 1
33 "45" 8 0 "60" TRUE "none" "2_33" 0 1
33 "45" 8 0 "120" TRUE "none" "3_33" 0 1
33 "45" 8 0 "120" TRUE "none" "4_33" 0 1
33 "45" 9 10 "60" FALSE "none" "1_33" 30 1
33 "45" 9 0 "60" TRUE "none" "2_33" 30 1
33 "45" 9 0 "120" TRUE "none" "3_33" 30 1
33 "45" 9 0 "120" TRUE "none" "4_33" 30 1
33 "45" 10 50 "60" FALSE "none" "1_33" 5 1
33 "45" 10 0 "60" TRUE "none" "2_33" 5 1
33 "45" 10 0 "120" TRUE "none" "3_33" 5 1
33 "45" 10 0 "120" TRUE "none" "4_33" 5 1
33 "75" 1 0 "60" FALSE "poor" "1_33" NA NA
33 "75" 1 45 "60" FALSE "poor" "2_33" NA NA
33 "75" 1 0 "120" TRUE "poor" "3_33" NA NA
33 "75" 1 60 "120" FALSE "poor" "4_33" NA NA
33 "75" 2 60 "60" FALSE "poor" "1_33" 22.5 0.5
33 "75" 2 45 "60" FALSE "poor" "2_33" 22.5 0.5
33 "75" 2 0 "120" TRUE "poor" "3_33" 22.5 0.5
33 "75" 2 60 "120" FALSE "poor" "4_33" 22.5 0.5
33 "75" 3 0 "60" FALSE "poor" "1_33" 52.5 0.5
33 "75" 3 45 "60" FALSE "poor" "2_33" 52.5 0.5
33 "75" 3 60 "120" FALSE "poor" "3_33" 52.5 0.5
33 "75" 3 60 "120" FALSE "poor" "4_33" 52.5 0.5
33 "75" 4 20 "60" FALSE "poor" "1_33" 22.5 0
33 "75" 4 45 "60" FALSE "poor" "2_33" 22.5 0
33 "75" 4 0 "120" TRUE "poor" "3_33" 22.5 0
33 "75" 4 60 "120" FALSE "poor" "4_33" 22.5 0
33 "75" 5 30 "60" FALSE "poor" "1_33" 32.5 0.5
33 "75" 5 45 "60" FALSE "poor" "2_33" 32.5 0.5
33 "75" 5 0 "120" TRUE "poor" "3_33" 32.5 0.5
33 "75" 5 0 "120" TRUE "poor" "4_33" 32.5 0.5
33 "75" 6 20 "60" FALSE "poor" "1_33" 37.5 1
33 "75" 6 45 "60" FALSE "poor" "2_33" 37.5 1
33 "75" 6 0 "120" TRUE "poor" "3_33" 37.5 1
33 "75" 6 0 "120" TRUE "poor" "4_33" 37.5 1
33 "75" 7 40 "60" FALSE "poor" "1_33" 32.5 1
33 "75" 7 45 "60" FALSE "poor" "2_33" 32.5 1
33 "75" 7 0 "120" TRUE "poor" "3_33" 32.5 1
33 "75" 7 0 "120" TRUE "poor" "4_33" 32.5 1
33 "75" 8 45 "60" FALSE "poor" "1_33" 42.5 1
33 "75" 8 50 "60" FALSE "poor" "2_33" 42.5 1
33 "75" 8 0 "120" TRUE "poor" "3_33" 42.5 1
33 "75" 8 0 "120" TRUE "poor" "4_33" 42.5 1
33 "75" 9 50 "60" FALSE "poor" "1_33" 47.5 1
33 "75" 9 50 "60" FALSE "poor" "2_33" 47.5 1
33 "75" 9 0 "120" TRUE "poor" "3_33" 47.5 1
33 "75" 9 0 "120" TRUE "poor" "4_33" 47.5 1
33 "75" 10 10 "60" FALSE "poor" "1_33" 50 1
33 "75" 10 50 "60" FALSE "poor" "2_33" 50 1
33 "75" 10 0 "120" TRUE "poor" "3_33" 50 1
33 "75" 10 80 "120" FALSE "poor" "4_33" 50 1
33 "55" 1 10 "60" FALSE "none" "1_33" NA NA
33 "55" 1 50 "60" FALSE "none" "2_33" NA NA
33 "55" 1 0 "120" TRUE "none" "3_33" NA NA
33 "55" 1 55 "120" FALSE "none" "4_33" NA NA
33 "55" 2 25 "60" FALSE "none" "1_33" 30 0.5
33 "55" 2 0 "60" TRUE "none" "2_33" 30 0.5
33 "55" 2 0 "120" TRUE "none" "3_33" 30 0.5
33 "55" 2 0 "120" TRUE "none" "4_33" 30 0.5
33 "55" 3 5 "60" TRUE "none" "1_33" 12.5 1
33 "55" 3 0 "60" TRUE "none" "2_33" 12.5 1
33 "55" 3 0 "120" TRUE "none" "3_33" 12.5 1
33 "55" 3 0 "120" TRUE "none" "4_33" 12.5 1
33 "55" 4 40 "60" FALSE "none" "1_33" 2.5 1
33 "55" 4 0 "60" TRUE "none" "2_33" 2.5 1
33 "55" 4 0 "120" TRUE "none" "3_33" 2.5 1
33 "55" 4 0 "120" TRUE "none" "4_33" 2.5 1
33 "55" 5 60 "60" FALSE "none" "1_33" 20 1
33 "55" 5 0 "60" TRUE "none" "2_33" 20 1
33 "55" 5 0 "120" TRUE "none" "3_33" 20 1
33 "55" 5 0 "120" TRUE "none" "4_33" 20 1
33 "55" 6 35 "60" FALSE "none" "1_33" 30 1
33 "55" 6 0 "60" TRUE "none" "2_33" 30 1
33 "55" 6 0 "120" TRUE "none" "3_33" 30 1
33 "55" 6 0 "120" TRUE "none" "4_33" 30 1
33 "55" 7 5 "60" TRUE "none" "1_33" 17.5 1
33 "55" 7 0 "60" TRUE "none" "2_33" 17.5 1
33 "55" 7 0 "120" TRUE "none" "3_33" 17.5 1
33 "55" 7 0 "120" TRUE "none" "4_33" 17.5 1
33 "55" 8 5 "60" TRUE "none" "1_33" 2.5 1
33 "55" 8 0 "60" TRUE "none" "2_33" 2.5 1
33 "55" 8 0 "120" TRUE "none" "3_33" 2.5 1
33 "55" 8 0 "120" TRUE "none" "4_33" 2.5 1
33 "55" 9 5 "60" TRUE "none" "1_33" 2.5 1
33 "55" 9 0 "60" TRUE "none" "2_33" 2.5 1
33 "55" 9 0 "120" TRUE "none" "3_33" 2.5 1
33 "55" 9 0 "120" TRUE "none" "4_33" 2.5 1
33 "55" 10 5 "60" TRUE "none" "1_33" 2.5 1
33 "55" 10 0 "60" TRUE "none" "2_33" 2.5 1
33 "55" 10 0 "120" TRUE "none" "3_33" 2.5 1
33 "55" 10 0 "120" TRUE "none" "4_33" 2.5 1
33 "200" 1 20 "60" FALSE "all" "1_33" NA NA
33 "200" 1 30 "60" FALSE "all" "2_33" NA NA
33 "200" 1 60 "120" FALSE "all" "3_33" NA NA
33 "200" 1 60 "120" FALSE "all" "4_33" NA NA
33 "200" 2 30 "60" FALSE "all" "1_33" 25 0
33 "200" 2 40 "60" FALSE "all" "2_33" 25 0
33 "200" 2 75 "120" FALSE "all" "3_33" 25 0
33 "200" 2 70 "120" FALSE "all" "4_33" 25 0
33 "200" 3 30 "60" FALSE "all" "1_33" 35 0
33 "200" 3 30 "60" FALSE "all" "2_33" 35 0
33 "200" 3 60 "120" FALSE "all" "3_33" 35 0
33 "200" 3 70 "120" FALSE "all" "4_33" 35 0
33 "200" 4 20 "60" FALSE "all" "1_33" 30 0
33 "200" 4 30 "60" FALSE "all" "2_33" 30 0
33 "200" 4 65 "120" FALSE "all" "3_33" 30 0
33 "200" 4 65 "120" FALSE "all" "4_33" 30 0
33 "200" 5 20 "60" FALSE "all" "1_33" 25 0
33 "200" 5 35 "60" FALSE "all" "2_33" 25 0
33 "200" 5 70 "120" FALSE "all" "3_33" 25 0
33 "200" 5 70 "120" FALSE "all" "4_33" 25 0
33 "200" 6 15 "60" FALSE "all" "1_33" 27.5 0
33 "200" 6 30 "60" FALSE "all" "2_33" 27.5 0
33 "200" 6 70 "120" FALSE "all" "3_33" 27.5 0
33 "200" 6 65 "120" FALSE "all" "4_33" 27.5 0
33 "200" 7 15 "60" FALSE "all" "1_33" 22.5 0
33 "200" 7 30 "60" FALSE "all" "2_33" 22.5 0
33 "200" 7 70 "120" FALSE "all" "3_33" 22.5 0
33 "200" 7 70 "120" FALSE "all" "4_33" 22.5 0
33 "200" 8 15 "60" FALSE "all" "1_33" 22.5 0
33 "200" 8 30 "60" FALSE "all" "2_33" 22.5 0
33 "200" 8 70 "120" FALSE "all" "3_33" 22.5 0
33 "200" 8 70 "120" FALSE "all" "4_33" 22.5 0
33 "200" 9 15 "60" FALSE "all" "1_33" 22.5 0
33 "200" 9 30 "60" FALSE "all" "2_33" 22.5 0
33 "200" 9 70 "120" FALSE "all" "3_33" 22.5 0
33 "200" 9 70 "120" FALSE "all" "4_33" 22.5 0
33 "200" 10 15 "60" FALSE "all" "1_33" 22.5 0
33 "200" 10 30 "60" FALSE "all" "2_33" 22.5 0
33 "200" 10 70 "120" FALSE "all" "3_33" 22.5 0
33 "200" 10 70 "120" FALSE "all" "4_33" 22.5 0
33 "65" 1 0 "60" FALSE "poor" "1_33" NA NA
33 "65" 1 30 "60" FALSE "poor" "2_33" NA NA
33 "65" 1 0 "120" TRUE "poor" "3_33" NA NA
33 "65" 1 65 "120" FALSE "poor" "4_33" NA NA
33 "65" 2 10 "60" FALSE "poor" "1_33" 15 0.5
33 "65" 2 45 "60" FALSE "poor" "2_33" 15 0.5
33 "65" 2 0 "120" TRUE "poor" "3_33" 15 0.5
33 "65" 2 65 "120" FALSE "poor" "4_33" 15 0.5
33 "65" 3 10 "60" FALSE "poor" "1_33" 27.5 0.5
33 "65" 3 45 "60" FALSE "poor" "2_33" 27.5 0.5
33 "65" 3 0 "120" TRUE "poor" "3_33" 27.5 0.5
33 "65" 3 65 "120" FALSE "poor" "4_33" 27.5 0.5
33 "65" 4 50 "60" FALSE "poor" "1_33" 27.5 0.5
33 "65" 4 50 "60" FALSE "poor" "2_33" 27.5 0.5
33 "65" 4 0 "120" TRUE "poor" "3_33" 27.5 0.5
33 "65" 4 0 "120" TRUE "poor" "4_33" 27.5 0.5
33 "65" 5 30 "60" FALSE "poor" "1_33" 50 1
33 "65" 5 50 "60" FALSE "poor" "2_33" 50 1
33 "65" 5 0 "120" TRUE "poor" "3_33" 50 1
33 "65" 5 0 "120" TRUE "poor" "4_33" 50 1
33 "65" 6 60 "60" FALSE "poor" "1_33" 40 1
33 "65" 6 50 "60" FALSE "poor" "2_33" 40 1
33 "65" 6 0 "120" TRUE "poor" "3_33" 40 1
33 "65" 6 0 "120" TRUE "poor" "4_33" 40 1
33 "65" 7 60 "60" FALSE "poor" "1_33" 55 1
33 "65" 7 50 "60" FALSE "poor" "2_33" 55 1
33 "65" 7 0 "120" TRUE "poor" "3_33" 55 1
33 "65" 7 65 "120" FALSE "poor" "4_33" 55 1
33 "65" 8 60 "60" FALSE "poor" "1_33" 55 0.5
33 "65" 8 50 "60" FALSE "poor" "2_33" 55 0.5
33 "65" 8 0 "120" TRUE "poor" "3_33" 55 0.5
33 "65" 8 70 "120" FALSE "poor" "4_33" 55 0.5
33 "65" 9 60 "60" FALSE "poor" "1_33" 55 0.5
33 "65" 9 50 "60" FALSE "poor" "2_33" 55 0.5
33 "65" 9 0 "120" TRUE "poor" "3_33" 55 0.5
33 "65" 9 70 "120" FALSE "poor" "4_33" 55 0.5
33 "65" 10 60 "60" FALSE "poor" "1_33" 55 0.5
33 "65" 10 50 "60" FALSE "poor" "2_33" 55 0.5
33 "65" 10 0 "120" TRUE "poor" "3_33" 55 0.5
33 "65" 10 70 "120" FALSE "poor" "4_33" 55 0.5
35 "45" 1 0 "60" TRUE "none" "1_35" NA NA
35 "45" 1 15 "60" TRUE "none" "2_35" NA NA
35 "45" 1 15 "120" TRUE "none" "3_35" NA NA
35 "45" 1 50 "120" TRUE "none" "4_35" NA NA
35 "45" 2 20 "60" FALSE "none" "1_35" 7.5 1
35 "45" 2 0 "60" FALSE "none" "2_35" 7.5 1
35 "45" 2 70 "120" TRUE "none" "3_35" 7.5 1
35 "45" 2 20 "120" TRUE "none" "4_35" 7.5 1
35 "45" 3 40 "60" FALSE "none" "1_35" 10 1
35 "45" 3 40 "60" FALSE "none" "2_35" 10 1
35 "45" 3 75 "120" FALSE "none" "3_35" 10 1
35 "45" 3 45 "120" TRUE "none" "4_35" 10 1
35 "45" 4 30 "60" FALSE "none" "1_35" 40 0.5
35 "45" 4 30 "60" FALSE "none" "2_35" 40 0.5
35 "45" 4 80 "120" FALSE "none" "3_35" 40 0.5
35 "45" 4 60 "120" FALSE "none" "4_35" 40 0.5
35 "45" 5 15 "60" FALSE "none" "1_35" 30 0
35 "45" 5 25 "60" FALSE "none" "2_35" 30 0
35 "45" 5 60 "120" FALSE "none" "3_35" 30 0
35 "45" 5 55 "120" FALSE "none" "4_35" 30 0
35 "45" 6 20 "60" FALSE "none" "1_35" 20 0
35 "45" 6 30 "60" FALSE "none" "2_35" 20 0
35 "45" 6 65 "120" FALSE "none" "3_35" 20 0
35 "45" 6 60 "120" FALSE "none" "4_35" 20 0
35 "45" 7 10 "60" FALSE "none" "1_35" 25 0
35 "45" 7 30 "60" FALSE "none" "2_35" 25 0
35 "45" 7 65 "120" TRUE "none" "3_35" 25 0
35 "45" 7 65 "120" FALSE "none" "4_35" 25 0
35 "45" 8 20 "60" FALSE "none" "1_35" 20 0.5
35 "45" 8 0 "60" TRUE "none" "2_35" 20 0.5
35 "45" 8 70 "120" TRUE "none" "3_35" 20 0.5
35 "45" 8 60 "120" TRUE "none" "4_35" 20 0.5
35 "45" 9 30 "60" FALSE "none" "1_35" 10 1
35 "45" 9 15 "60" TRUE "none" "2_35" 10 1
35 "45" 9 70 "120" FALSE "none" "3_35" 10 1
35 "45" 9 85 "120" FALSE "none" "4_35" 10 1
35 "45" 10 25 "60" FALSE "none" "1_35" 22.5 0
35 "45" 10 0 "60" TRUE "none" "2_35" 22.5 0
35 "45" 10 80 "120" FALSE "none" "3_35" 22.5 0
35 "45" 10 80 "120" FALSE "none" "4_35" 22.5 0
35 "200" 1 30 "60" FALSE "all" "1_35" NA NA
35 "200" 1 30 "60" FALSE "all" "2_35" NA NA
35 "200" 1 75 "120" FALSE "all" "3_35" NA NA
35 "200" 1 75 "120" FALSE "all" "4_35" NA NA
35 "200" 2 20 "60" FALSE "all" "1_35" 30 0
35 "200" 2 30 "60" FALSE "all" "2_35" 30 0
35 "200" 2 75 "120" FALSE "all" "3_35" 30 0
35 "200" 2 75 "120" FALSE "all" "4_35" 30 0
35 "200" 3 20 "60" FALSE "all" "1_35" 25 0
35 "200" 3 25 "60" FALSE "all" "2_35" 25 0
35 "200" 3 75 "120" FALSE "all" "3_35" 25 0
35 "200" 3 75 "120" FALSE "all" "4_35" 25 0
35 "200" 4 20 "60" FALSE "all" "1_35" 22.5 0
35 "200" 4 20 "60" FALSE "all" "2_35" 22.5 0
35 "200" 4 70 "120" FALSE "all" "3_35" 22.5 0
35 "200" 4 75 "120" FALSE "all" "4_35" 22.5 0
35 "200" 5 25 "60" FALSE "all" "1_35" 20 0
35 "200" 5 20 "60" FALSE "all" "2_35" 20 0
35 "200" 5 70 "120" FALSE "all" "3_35" 20 0
35 "200" 5 75 "120" FALSE "all" "4_35" 20 0
35 "200" 6 15 "60" FALSE "all" "1_35" 22.5 0
35 "200" 6 20 "60" FALSE "all" "2_35" 22.5 0
35 "200" 6 70 "120" FALSE "all" "3_35" 22.5 0
35 "200" 6 70 "120" FALSE "all" "4_35" 22.5 0
35 "200" 7 20 "60" FALSE "all" "1_35" 17.5 0
35 "200" 7 20 "60" FALSE "all" "2_35" 17.5 0
35 "200" 7 75 "120" FALSE "all" "3_35" 17.5 0
35 "200" 7 70 "120" FALSE "all" "4_35" 17.5 0
35 "200" 8 15 "60" FALSE "all" "1_35" 20 0
35 "200" 8 20 "60" FALSE "all" "2_35" 20 0
35 "200" 8 75 "120" FALSE "all" "3_35" 20 0
35 "200" 8 75 "120" FALSE "all" "4_35" 20 0
35 "200" 9 10 "60" FALSE "all" "1_35" 17.5 0
35 "200" 9 20 "60" FALSE "all" "2_35" 17.5 0
35 "200" 9 75 "120" FALSE "all" "3_35" 17.5 0
35 "200" 9 75 "120" FALSE "all" "4_35" 17.5 0
35 "200" 10 20 "60" FALSE "all" "1_35" 15 0
35 "200" 10 15 "60" FALSE "all" "2_35" 15 0
35 "200" 10 75 "120" FALSE "all" "3_35" 15 0
35 "200" 10 75 "120" FALSE "all" "4_35" 15 0
35 "65" 1 20 "60" FALSE "poor" "1_35" NA NA
35 "65" 1 30 "60" FALSE "poor" "2_35" NA NA
35 "65" 1 75 "120" FALSE "poor" "3_35" NA NA
35 "65" 1 75 "120" FALSE "poor" "4_35" NA NA
35 "65" 2 35 "60" FALSE "poor" "1_35" 25 0
35 "65" 2 20 "60" FALSE "poor" "2_35" 25 0
35 "65" 2 75 "120" FALSE "poor" "3_35" 25 0
35 "65" 2 75 "120" FALSE "poor" "4_35" 25 0
35 "65" 3 10 "60" FALSE "poor" "1_35" 27.5 0
35 "65" 3 15 "60" FALSE "poor" "2_35" 27.5 0
35 "65" 3 40 "120" FALSE "poor" "3_35" 27.5 0
35 "65" 3 70 "120" FALSE "poor" "4_35" 27.5 0
35 "65" 4 20 "60" FALSE "poor" "1_35" 12.5 0
35 "65" 4 15 "60" FALSE "poor" "2_35" 12.5 0
35 "65" 4 80 "120" FALSE "poor" "3_35" 12.5 0
35 "65" 4 70 "120" FALSE "poor" "4_35" 12.5 0
35 "65" 5 15 "60" FALSE "poor" "1_35" 17.5 0
35 "65" 5 20 "60" FALSE "poor" "2_35" 17.5 0
35 "65" 5 75 "120" FALSE "poor" "3_35" 17.5 0
35 "65" 5 75 "120" FALSE "poor" "4_35" 17.5 0
35 "65" 6 20 "60" FALSE "poor" "1_35" 17.5 0
35 "65" 6 20 "60" FALSE "poor" "2_35" 17.5 0
35 "65" 6 0 "120" TRUE "poor" "3_35" 17.5 0
35 "65" 6 75 "120" FALSE "poor" "4_35" 17.5 0
35 "65" 7 30 "60" FALSE "poor" "1_35" 20 0.5
35 "65" 7 20 "60" FALSE "poor" "2_35" 20 0.5
35 "65" 7 75 "120" FALSE "poor" "3_35" 20 0.5
35 "65" 7 70 "120" FALSE "poor" "4_35" 20 0.5
35 "65" 8 20 "60" FALSE "poor" "1_35" 25 0
35 "65" 8 20 "60" FALSE "poor" "2_35" 25 0
35 "65" 8 70 "120" FALSE "poor" "3_35" 25 0
35 "65" 8 70 "120" FALSE "poor" "4_35" 25 0
35 "65" 9 15 "60" FALSE "poor" "1_35" 20 0
35 "65" 9 25 "60" FALSE "poor" "2_35" 20 0
35 "65" 9 70 "120" FALSE "poor" "3_35" 20 0
35 "65" 9 75 "120" FALSE "poor" "4_35" 20 0
35 "65" 10 5 "60" FALSE "poor" "1_35" 20 0
35 "65" 10 20 "60" FALSE "poor" "2_35" 20 0
35 "65" 10 75 "120" FALSE "poor" "3_35" 20 0
35 "65" 10 0 "120" TRUE "poor" "4_35" 20 0
35 "55" 1 20 "60" FALSE "none" "1_35" NA NA
35 "55" 1 25 "60" FALSE "none" "2_35" NA NA
35 "55" 1 75 "120" FALSE "none" "3_35" NA NA
35 "55" 1 70 "120" FALSE "none" "4_35" NA NA
35 "55" 2 10 "60" FALSE "none" "1_35" 22.5 0
35 "55" 2 20 "60" FALSE "none" "2_35" 22.5 0
35 "55" 2 70 "120" FALSE "none" "3_35" 22.5 0
35 "55" 2 75 "120" FALSE "none" "4_35" 22.5 0
35 "55" 3 10 "60" FALSE "none" "1_35" 15 0
35 "55" 3 20 "60" FALSE "none" "2_35" 15 0
35 "55" 3 0 "120" TRUE "none" "3_35" 15 0
35 "55" 3 75 "120" FALSE "none" "4_35" 15 0
35 "55" 4 25 "60" FALSE "none" "1_35" 15 0.5
35 "55" 4 20 "60" FALSE "none" "2_35" 15 0.5
35 "55" 4 0 "120" TRUE "none" "3_35" 15 0.5
35 "55" 4 75 "120" FALSE "none" "4_35" 15 0.5
35 "55" 5 30 "60" FALSE "none" "1_35" 22.5 0.5
35 "55" 5 20 "60" FALSE "none" "2_35" 22.5 0.5
35 "55" 5 75 "120" FALSE "none" "3_35" 22.5 0.5
35 "55" 5 0 "120" TRUE "none" "4_35" 22.5 0.5
35 "55" 6 50 "60" FALSE "none" "1_35" 25 0.5
35 "55" 6 0 "60" TRUE "none" "2_35" 25 0.5
35 "55" 6 75 "120" FALSE "none" "3_35" 25 0.5
35 "55" 6 0 "120" TRUE "none" "4_35" 25 0.5
35 "55" 7 50 "60" FALSE "none" "1_35" 25 0.5
35 "55" 7 20 "60" FALSE "none" "2_35" 25 0.5
35 "55" 7 0 "120" TRUE "none" "3_35" 25 0.5
35 "55" 7 75 "120" FALSE "none" "4_35" 25 0.5
35 "55" 8 0 "60" TRUE "none" "1_35" 35 0.5
35 "55" 8 20 "60" FALSE "none" "2_35" 35 0.5
35 "55" 8 75 "120" FALSE "none" "3_35" 35 0.5
35 "55" 8 0 "120" TRUE "none" "4_35" 35 0.5
35 "55" 9 50 "60" FALSE "none" "1_35" 10 0.5
35 "55" 9 20 "60" FALSE "none" "2_35" 10 0.5
35 "55" 9 75 "120" FALSE "none" "3_35" 10 0.5
35 "55" 9 0 "120" TRUE "none" "4_35" 10 0.5
35 "55" 10 0 "60" TRUE "none" "1_35" 35 0.5
35 "55" 10 20 "60" FALSE "none" "2_35" 35 0.5
35 "55" 10 80 "120" FALSE "none" "3_35" 35 0.5
35 "55" 10 75 "120" FALSE "none" "4_35" 35 0.5
35 "75" 1 10 "60" FALSE "poor" "1_35" NA NA
35 "75" 1 30 "60" FALSE "poor" "2_35" NA NA
35 "75" 1 75 "120" FALSE "poor" "3_35" NA NA
35 "75" 1 70 "120" FALSE "poor" "4_35" NA NA
35 "75" 2 15 "60" FALSE "poor" "1_35" 20 0
35 "75" 2 15 "60" FALSE "poor" "2_35" 20 0
35 "75" 2 75 "120" FALSE "poor" "3_35" 20 0
35 "75" 2 75 "120" FALSE "poor" "4_35" 20 0
35 "75" 3 20 "60" FALSE "poor" "1_35" 15 0
35 "75" 3 15 "60" FALSE "poor" "2_35" 15 0
35 "75" 3 75 "120" FALSE "poor" "3_35" 15 0
35 "75" 3 75 "120" FALSE "poor" "4_35" 15 0
35 "75" 4 10 "60" FALSE "poor" "1_35" 17.5 0
35 "75" 4 15 "60" FALSE "poor" "2_35" 17.5 0
35 "75" 4 75 "120" FALSE "poor" "3_35" 17.5 0
35 "75" 4 75 "120" FALSE "poor" "4_35" 17.5 0
35 "75" 5 20 "60" FALSE "poor" "1_35" 12.5 0
35 "75" 5 15 "60" FALSE "poor" "2_35" 12.5 0
35 "75" 5 75 "120" FALSE "poor" "3_35" 12.5 0
35 "75" 5 75 "120" FALSE "poor" "4_35" 12.5 0
35 "75" 6 15 "60" FALSE "poor" "1_35" 17.5 0
35 "75" 6 15 "60" FALSE "poor" "2_35" 17.5 0
35 "75" 6 75 "120" FALSE "poor" "3_35" 17.5 0
35 "75" 6 75 "120" FALSE "poor" "4_35" 17.5 0
35 "75" 7 15 "60" FALSE "poor" "1_35" 15 0
35 "75" 7 15 "60" FALSE "poor" "2_35" 15 0
35 "75" 7 75 "120" FALSE "poor" "3_35" 15 0
35 "75" 7 75 "120" FALSE "poor" "4_35" 15 0
35 "75" 8 15 "60" FALSE "poor" "1_35" 15 0
35 "75" 8 15 "60" FALSE "poor" "2_35" 15 0
35 "75" 8 75 "120" FALSE "poor" "3_35" 15 0
35 "75" 8 75 "120" FALSE "poor" "4_35" 15 0
35 "75" 9 15 "60" FALSE "poor" "1_35" 15 0
35 "75" 9 15 "60" FALSE "poor" "2_35" 15 0
35 "75" 9 75 "120" FALSE "poor" "3_35" 15 0
35 "75" 9 75 "120" FALSE "poor" "4_35" 15 0
35 "75" 10 15 "60" FALSE "poor" "1_35" 15 0
35 "75" 10 15 "60" FALSE "poor" "2_35" 15 0
35 "75" 10 75 "120" FALSE "poor" "3_35" 15 0
35 "75" 10 75 "120" FALSE "poor" "4_35" 15 0
37 "65" 1 0 "60" FALSE "poor" "1_37" NA NA
37 "65" 1 60 "60" FALSE "poor" "2_37" NA NA
37 "65" 1 60 "120" FALSE "poor" "3_37" NA NA
37 "65" 1 0 "120" TRUE "poor" "4_37" NA NA
37 "65" 2 55 "60" FALSE "poor" "1_37" 30 0.5
37 "65" 2 45 "60" FALSE "poor" "2_37" 30 0.5
37 "65" 2 70 "120" FALSE "poor" "3_37" 30 0.5
37 "65" 2 0 "120" TRUE "poor" "4_37" 30 0.5
37 "65" 3 55 "60" FALSE "poor" "1_37" 50 0.5
37 "65" 3 40 "60" FALSE "poor" "2_37" 50 0.5
37 "65" 3 80 "120" FALSE "poor" "3_37" 50 0.5
37 "65" 3 0 "120" TRUE "poor" "4_37" 50 0.5
37 "65" 4 50 "60" FALSE "poor" "1_37" 47.5 0.5
37 "65" 4 55 "60" FALSE "poor" "2_37" 47.5 0.5
37 "65" 4 120 "120" FALSE "poor" "3_37" 47.5 0.5
37 "65" 4 5 "120" FALSE "poor" "4_37" 47.5 0.5
37 "65" 5 50 "60" FALSE "poor" "1_37" 52.5 0
37 "65" 5 50 "60" FALSE "poor" "2_37" 52.5 0
37 "65" 5 60 "120" FALSE "poor" "3_37" 52.5 0
37 "65" 5 5 "120" FALSE "poor" "4_37" 52.5 0
37 "65" 6 40 "60" FALSE "poor" "1_37" 50 0
37 "65" 6 50 "60" FALSE "poor" "2_37" 50 0
37 "65" 6 0 "120" TRUE "poor" "3_37" 50 0
37 "65" 6 20 "120" FALSE "poor" "4_37" 50 0
37 "65" 7 40 "60" FALSE "poor" "1_37" 45 0.5
37 "65" 7 60 "60" FALSE "poor" "2_37" 45 0.5
37 "65" 7 0 "120" TRUE "poor" "3_37" 45 0.5
37 "65" 7 10 "120" TRUE "poor" "4_37" 45 0.5
37 "65" 8 40 "60" FALSE "poor" "1_37" 50 1
37 "65" 8 0 "60" FALSE "poor" "2_37" 50 1
37 "65" 8 80 "120" FALSE "poor" "3_37" 50 1
37 "65" 8 0 "120" TRUE "poor" "4_37" 50 1
37 "65" 9 40 "60" FALSE "poor" "1_37" 20 0.5
37 "65" 9 45 "60" FALSE "poor" "2_37" 20 0.5
37 "65" 9 80 "120" FALSE "poor" "3_37" 20 0.5
37 "65" 9 20 "120" TRUE "poor" "4_37" 20 0.5
37 "65" 10 40 "60" FALSE "poor" "1_37" 42.5 0.5
37 "65" 10 45 "60" FALSE "poor" "2_37" 42.5 0.5
37 "65" 10 0 "120" TRUE "poor" "3_37" 42.5 0.5
37 "65" 10 20 "120" FALSE "poor" "4_37" 42.5 0.5
37 "45" 1 0 "60" TRUE "none" "1_37" NA NA
37 "45" 1 0 "60" TRUE "none" "2_37" NA NA
37 "45" 1 0 "120" TRUE "none" "3_37" NA NA
37 "45" 1 0 "120" TRUE "none" "4_37" NA NA
37 "45" 2 0 "60" TRUE "none" "1_37" 0 1
37 "45" 2 50 "60" FALSE "none" "2_37" 0 1
37 "45" 2 0 "120" TRUE "none" "3_37" 0 1
37 "45" 2 0 "120" TRUE "none" "4_37" 0 1
37 "45" 3 0 "60" TRUE "none" "1_37" 25 1
37 "45" 3 0 "60" TRUE "none" "2_37" 25 1
37 "45" 3 0 "120" TRUE "none" "3_37" 25 1
37 "45" 3 0 "120" TRUE "none" "4_37" 25 1
37 "45" 4 0 "60" TRUE "none" "1_37" 0 1
37 "45" 4 0 "60" TRUE "none" "2_37" 0 1
37 "45" 4 0 "120" TRUE "none" "3_37" 0 1
37 "45" 4 0 "120" TRUE "none" "4_37" 0 1
37 "45" 5 0 "60" TRUE "none" "1_37" 0 1
37 "45" 5 0 "60" TRUE "none" "2_37" 0 1
37 "45" 5 0 "120" TRUE "none" "3_37" 0 1
37 "45" 5 0 "120" TRUE "none" "4_37" 0 1
37 "45" 6 0 "60" TRUE "none" "1_37" 0 1
37 "45" 6 0 "60" TRUE "none" "2_37" 0 1
37 "45" 6 0 "120" TRUE "none" "3_37" 0 1
37 "45" 6 0 "120" TRUE "none" "4_37" 0 1
37 "45" 7 0 "60" TRUE "none" "1_37" 0 1
37 "45" 7 0 "60" TRUE "none" "2_37" 0 1
37 "45" 7 0 "120" TRUE "none" "3_37" 0 1
37 "45" 7 0 "120" TRUE "none" "4_37" 0 1
37 "45" 8 0 "60" TRUE "none" "1_37" 0 1
37 "45" 8 0 "60" TRUE "none" "2_37" 0 1
37 "45" 8 0 "120" TRUE "none" "3_37" 0 1
37 "45" 8 0 "120" TRUE "none" "4_37" 0 1
37 "45" 9 0 "60" TRUE "none" "1_37" 0 1
37 "45" 9 0 "60" TRUE "none" "2_37" 0 1
37 "45" 9 0 "120" TRUE "none" "3_37" 0 1
37 "45" 9 0 "120" TRUE "none" "4_37" 0 1
37 "45" 10 0 "60" TRUE "none" "1_37" 0 1
37 "45" 10 0 "60" TRUE "none" "2_37" 0 1
37 "45" 10 0 "120" TRUE "none" "3_37" 0 1
37 "45" 10 0 "120" TRUE "none" "4_37" 0 1
37 "55" 1 0 "60" TRUE "none" "1_37" NA NA
37 "55" 1 0 "60" TRUE "none" "2_37" NA NA
37 "55" 1 0 "120" TRUE "none" "3_37" NA NA
37 "55" 1 50 "120" FALSE "none" "4_37" NA NA
37 "55" 2 0 "60" TRUE "none" "1_37" 0 0.5
37 "55" 2 45 "60" FALSE "none" "2_37" 0 0.5
37 "55" 2 0 "120" TRUE "none" "3_37" 0 0.5
37 "55" 2 0 "120" TRUE "none" "4_37" 0 0.5
37 "55" 3 0 "60" TRUE "none" "1_37" 22.5 1
37 "55" 3 0 "60" TRUE "none" "2_37" 22.5 1
37 "55" 3 0 "120" TRUE "none" "3_37" 22.5 1
37 "55" 3 45 "120" TRUE "none" "4_37" 22.5 1
37 "55" 4 0 "60" TRUE "none" "1_37" 0 1
37 "55" 4 45 "60" FALSE "none" "2_37" 0 1
37 "55" 4 0 "120" TRUE "none" "3_37" 0 1
37 "55" 4 0 "120" TRUE "none" "4_37" 0 1
37 "55" 5 0 "60" TRUE "none" "1_37" 22.5 1
37 "55" 5 0 "60" TRUE "none" "2_37" 22.5 1
37 "55" 5 0 "120" TRUE "none" "3_37" 22.5 1
37 "55" 5 10 "120" TRUE "none" "4_37" 22.5 1
37 "55" 6 0 "60" TRUE "none" "1_37" 0 1
37 "55" 6 0 "60" TRUE "none" "2_37" 0 1
37 "55" 6 0 "120" TRUE "none" "3_37" 0 1
37 "55" 6 5 "120" TRUE "none" "4_37" 0 1
37 "55" 7 0 "60" TRUE "none" "1_37" 0 1
37 "55" 7 0 "60" TRUE "none" "2_37" 0 1
37 "55" 7 0 "120" TRUE "none" "3_37" 0 1
37 "55" 7 5 "120" TRUE "none" "4_37" 0 1
37 "55" 8 0 "60" TRUE "none" "1_37" 0 1
37 "55" 8 0 "60" TRUE "none" "2_37" 0 1
37 "55" 8 0 "120" TRUE "none" "3_37" 0 1
37 "55" 8 0 "120" TRUE "none" "4_37" 0 1
37 "55" 9 0 "60" TRUE "none" "1_37" 0 1
37 "55" 9 0 "60" TRUE "none" "2_37" 0 1
37 "55" 9 0 "120" TRUE "none" "3_37" 0 1
37 "55" 9 0 "120" TRUE "none" "4_37" 0 1
37 "55" 10 0 "60" TRUE "none" "1_37" 0 1
37 "55" 10 0 "60" TRUE "none" "2_37" 0 1
37 "55" 10 0 "120" TRUE "none" "3_37" 0 1
37 "55" 10 0 "120" TRUE "none" "4_37" 0 1
37 "75" 1 40 "60" FALSE "poor" "1_37" NA NA
37 "75" 1 50 "60" FALSE "poor" "2_37" NA NA
37 "75" 1 60 "120" FALSE "poor" "3_37" NA NA
37 "75" 1 50 "120" FALSE "poor" "4_37" NA NA
37 "75" 2 40 "60" FALSE "poor" "1_37" 45 0
37 "75" 2 40 "60" FALSE "poor" "2_37" 45 0
37 "75" 2 55 "120" FALSE "poor" "3_37" 45 0
37 "75" 2 50 "120" FALSE "poor" "4_37" 45 0
37 "75" 3 40 "60" FALSE "poor" "1_37" 40 0
37 "75" 3 40 "60" FALSE "poor" "2_37" 40 0
37 "75" 3 50 "120" FALSE "poor" "3_37" 40 0
37 "75" 3 50 "120" FALSE "poor" "4_37" 40 0
37 "75" 4 40 "60" FALSE "poor" "1_37" 40 0
37 "75" 4 40 "60" FALSE "poor" "2_37" 40 0
37 "75" 4 50 "120" FALSE "poor" "3_37" 40 0
37 "75" 4 50 "120" FALSE "poor" "4_37" 40 0
37 "75" 5 30 "60" FALSE "poor" "1_37" 40 0
37 "75" 5 35 "60" FALSE "poor" "2_37" 40 0
37 "75" 5 50 "120" FALSE "poor" "3_37" 40 0
37 "75" 5 50 "120" FALSE "poor" "4_37" 40 0
37 "75" 6 30 "60" FALSE "poor" "1_37" 32.5 0
37 "75" 6 35 "60" FALSE "poor" "2_37" 32.5 0
37 "75" 6 55 "120" FALSE "poor" "3_37" 32.5 0
37 "75" 6 50 "120" FALSE "poor" "4_37" 32.5 0
37 "75" 7 30 "60" FALSE "poor" "1_37" 32.5 0
37 "75" 7 35 "60" FALSE "poor" "2_37" 32.5 0
37 "75" 7 60 "120" FALSE "poor" "3_37" 32.5 0
37 "75" 7 60 "120" FALSE "poor" "4_37" 32.5 0
37 "75" 8 20 "60" FALSE "poor" "1_37" 32.5 0
37 "75" 8 30 "60" FALSE "poor" "2_37" 32.5 0
37 "75" 8 60 "120" FALSE "poor" "3_37" 32.5 0
37 "75" 8 60 "120" FALSE "poor" "4_37" 32.5 0
37 "75" 9 20 "60" FALSE "poor" "1_37" 25 0
37 "75" 9 30 "60" FALSE "poor" "2_37" 25 0
37 "75" 9 60 "120" FALSE "poor" "3_37" 25 0
37 "75" 9 60 "120" FALSE "poor" "4_37" 25 0
37 "75" 10 20 "60" FALSE "poor" "1_37" 25 0
37 "75" 10 30 "60" FALSE "poor" "2_37" 25 0
37 "75" 10 0 "120" TRUE "poor" "3_37" 25 0
37 "75" 10 60 "120" FALSE "poor" "4_37" 25 0
37 "200" 1 20 "60" FALSE "all" "1_37" NA NA
37 "200" 1 30 "60" FALSE "all" "2_37" NA NA
37 "200" 1 70 "120" FALSE "all" "3_37" NA NA
37 "200" 1 50 "120" FALSE "all" "4_37" NA NA
37 "200" 2 20 "60" FALSE "all" "1_37" 25 0
37 "200" 2 20 "60" FALSE "all" "2_37" 25 0
37 "200" 2 65 "120" FALSE "all" "3_37" 25 0
37 "200" 2 50 "120" FALSE "all" "4_37" 25 0
37 "200" 3 20 "60" FALSE "all" "1_37" 20 0
37 "200" 3 30 "60" FALSE "all" "2_37" 20 0
37 "200" 3 70 "120" FALSE "all" "3_37" 20 0
37 "200" 3 50 "120" FALSE "all" "4_37" 20 0
37 "200" 4 20 "60" FALSE "all" "1_37" 25 0
37 "200" 4 30 "60" FALSE "all" "2_37" 25 0
37 "200" 4 70 "120" FALSE "all" "3_37" 25 0
37 "200" 4 60 "120" FALSE "all" "4_37" 25 0
37 "200" 5 20 "60" FALSE "all" "1_37" 25 0
37 "200" 5 25 "60" FALSE "all" "2_37" 25 0
37 "200" 5 65 "120" FALSE "all" "3_37" 25 0
37 "200" 5 60 "120" FALSE "all" "4_37" 25 0
37 "200" 6 20 "60" FALSE "all" "1_37" 22.5 0
37 "200" 6 25 "60" FALSE "all" "2_37" 22.5 0
37 "200" 6 65 "120" FALSE "all" "3_37" 22.5 0
37 "200" 6 60 "120" FALSE "all" "4_37" 22.5 0
37 "200" 7 20 "60" FALSE "all" "1_37" 22.5 0
37 "200" 7 40 "60" FALSE "all" "2_37" 22.5 0
37 "200" 7 65 "120" FALSE "all" "3_37" 22.5 0
37 "200" 7 60 "120" FALSE "all" "4_37" 22.5 0
37 "200" 8 20 "60" FALSE "all" "1_37" 30 0
37 "200" 8 30 "60" FALSE "all" "2_37" 30 0
37 "200" 8 65 "120" FALSE "all" "3_37" 30 0
37 "200" 8 70 "120" FALSE "all" "4_37" 30 0
37 "200" 9 20 "60" FALSE "all" "1_37" 25 0
37 "200" 9 25 "60" FALSE "all" "2_37" 25 0
37 "200" 9 65 "120" FALSE "all" "3_37" 25 0
37 "200" 9 65 "120" FALSE "all" "4_37" 25 0
37 "200" 10 20 "60" FALSE "all" "1_37" 22.5 0
37 "200" 10 25 "60" FALSE "all" "2_37" 22.5 0
37 "200" 10 65 "120" FALSE "all" "3_37" 22.5 0
37 "200" 10 55 "120" FALSE "all" "4_37" 22.5 0
39 "55" 1 0 "60" TRUE "none" "1_39" NA NA
39 "55" 1 20 "60" FALSE "none" "2_39" NA NA
39 "55" 1 0 "120" TRUE "none" "3_39" NA NA
39 "55" 1 0 "120" TRUE "none" "4_39" NA NA
39 "55" 2 45 "60" FALSE "none" "1_39" 10 1
39 "55" 2 0 "60" TRUE "none" "2_39" 10 1
39 "55" 2 30 "120" TRUE "none" "3_39" 10 1
39 "55" 2 0 "120" TRUE "none" "4_39" 10 1
39 "55" 3 0 "60" TRUE "none" "1_39" 22.5 1
39 "55" 3 0 "60" TRUE "none" "2_39" 22.5 1
39 "55" 3 30 "120" TRUE "none" "3_39" 22.5 1
39 "55" 3 0 "120" TRUE "none" "4_39" 22.5 1
39 "55" 4 0 "60" TRUE "none" "1_39" 0 1
39 "55" 4 0 "60" TRUE "none" "2_39" 0 1
39 "55" 4 0 "120" TRUE "none" "3_39" 0 1
39 "55" 4 0 "120" TRUE "none" "4_39" 0 1
39 "55" 5 0 "60" TRUE "none" "1_39" 0 1
39 "55" 5 0 "60" TRUE "none" "2_39" 0 1
39 "55" 5 0 "120" TRUE "none" "3_39" 0 1
39 "55" 5 0 "120" TRUE "none" "4_39" 0 1
39 "55" 6 0 "60" TRUE "none" "1_39" 0 1
39 "55" 6 0 "60" TRUE "none" "2_39" 0 1
39 "55" 6 0 "120" TRUE "none" "3_39" 0 1
39 "55" 6 0 "120" TRUE "none" "4_39" 0 1
39 "55" 7 0 "60" TRUE "none" "1_39" 0 1
39 "55" 7 0 "60" TRUE "none" "2_39" 0 1
39 "55" 7 0 "120" TRUE "none" "3_39" 0 1
39 "55" 7 0 "120" TRUE "none" "4_39" 0 1
39 "55" 8 0 "60" TRUE "none" "1_39" 0 1
39 "55" 8 0 "60" TRUE "none" "2_39" 0 1
39 "55" 8 0 "120" TRUE "none" "3_39" 0 1
39 "55" 8 0 "120" TRUE "none" "4_39" 0 1
39 "55" 9 0 "60" TRUE "none" "1_39" 0 1
39 "55" 9 0 "60" TRUE "none" "2_39" 0 1
39 "55" 9 0 "120" TRUE "none" "3_39" 0 1
39 "55" 9 0 "120" TRUE "none" "4_39" 0 1
39 "55" 10 0 "60" TRUE "none" "1_39" 0 1
39 "55" 10 0 "60" TRUE "none" "2_39" 0 1
39 "55" 10 0 "120" TRUE "none" "3_39" 0 1
39 "55" 10 0 "120" TRUE "none" "4_39" 0 1
39 "45" 1 0 "60" TRUE "none" "1_39" NA NA
39 "45" 1 0 "60" TRUE "none" "2_39" NA NA
39 "45" 1 0 "120" TRUE "none" "3_39" NA NA
39 "45" 1 0 "120" TRUE "none" "4_39" NA NA
39 "45" 2 0 "60" TRUE "none" "1_39" 0 1
39 "45" 2 0 "60" TRUE "none" "2_39" 0 1
39 "45" 2 0 "120" TRUE "none" "3_39" 0 1
39 "45" 2 0 "120" TRUE "none" "4_39" 0 1
39 "45" 3 0 "60" TRUE "none" "1_39" 0 1
39 "45" 3 0 "60" TRUE "none" "2_39" 0 1
39 "45" 3 0 "120" TRUE "none" "3_39" 0 1
39 "45" 3 0 "120" TRUE "none" "4_39" 0 1
39 "45" 4 0 "60" TRUE "none" "1_39" 0 1
39 "45" 4 0 "60" TRUE "none" "2_39" 0 1
39 "45" 4 0 "120" TRUE "none" "3_39" 0 1
39 "45" 4 0 "120" TRUE "none" "4_39" 0 1
39 "45" 5 0 "60" TRUE "none" "1_39" 0 1
39 "45" 5 0 "60" TRUE "none" "2_39" 0 1
39 "45" 5 0 "120" TRUE "none" "3_39" 0 1
39 "45" 5 0 "120" TRUE "none" "4_39" 0 1
39 "45" 6 0 "60" TRUE "none" "1_39" 0 1
39 "45" 6 0 "60" TRUE "none" "2_39" 0 1
39 "45" 6 0 "120" TRUE "none" "3_39" 0 1
39 "45" 6 0 "120" TRUE "none" "4_39" 0 1
39 "45" 7 0 "60" TRUE "none" "1_39" 0 1
39 "45" 7 0 "60" TRUE "none" "2_39" 0 1
39 "45" 7 0 "120" TRUE "none" "3_39" 0 1
39 "45" 7 0 "120" TRUE "none" "4_39" 0 1
39 "45" 8 0 "60" TRUE "none" "1_39" 0 1
39 "45" 8 0 "60" TRUE "none" "2_39" 0 1
39 "45" 8 0 "120" TRUE "none" "3_39" 0 1
39 "45" 8 0 "120" TRUE "none" "4_39" 0 1
39 "45" 9 0 "60" TRUE "none" "1_39" 0 1
39 "45" 9 0 "60" TRUE "none" "2_39" 0 1
39 "45" 9 0 "120" TRUE "none" "3_39" 0 1
39 "45" 9 0 "120" TRUE "none" "4_39" 0 1
39 "45" 10 0 "60" TRUE "none" "1_39" 0 1
39 "45" 10 0 "60" TRUE "none" "2_39" 0 1
39 "45" 10 0 "120" TRUE "none" "3_39" 0 1
39 "45" 10 0 "120" TRUE "none" "4_39" 0 1
39 "200" 1 40 "60" FALSE "all" "1_39" NA NA
39 "200" 1 30 "60" FALSE "all" "2_39" NA NA
39 "200" 1 60 "120" FALSE "all" "3_39" NA NA
39 "200" 1 45 "120" FALSE "all" "4_39" NA NA
39 "200" 2 41 "60" FALSE "all" "1_39" 35 0
39 "200" 2 40 "60" FALSE "all" "2_39" 35 0
39 "200" 2 60 "120" FALSE "all" "3_39" 35 0
39 "200" 2 55 "120" FALSE "all" "4_39" 35 0
39 "200" 3 39 "60" FALSE "all" "1_39" 40.5 0
39 "200" 3 38 "60" FALSE "all" "2_39" 40.5 0
39 "200" 3 55 "120" FALSE "all" "3_39" 40.5 0
39 "200" 3 55 "120" FALSE "all" "4_39" 40.5 0
39 "200" 4 38 "60" FALSE "all" "1_39" 38.5 0
39 "200" 4 38 "60" FALSE "all" "2_39" 38.5 0
39 "200" 4 55 "120" FALSE "all" "3_39" 38.5 0
39 "200" 4 55 "120" FALSE "all" "4_39" 38.5 0
39 "200" 5 37 "60" FALSE "all" "1_39" 38 0
39 "200" 5 36 "60" FALSE "all" "2_39" 38 0
39 "200" 5 55 "120" FALSE "all" "3_39" 38 0
39 "200" 5 55 "120" FALSE "all" "4_39" 38 0
39 "200" 6 37 "60" FALSE "all" "1_39" 36.5 0
39 "200" 6 36 "60" FALSE "all" "2_39" 36.5 0
39 "200" 6 55 "120" FALSE "all" "3_39" 36.5 0
39 "200" 6 56 "120" FALSE "all" "4_39" 36.5 0
39 "200" 7 36 "60" FALSE "all" "1_39" 36.5 0
39 "200" 7 34 "60" FALSE "all" "2_39" 36.5 0
39 "200" 7 55 "120" FALSE "all" "3_39" 36.5 0
39 "200" 7 55 "120" FALSE "all" "4_39" 36.5 0
39 "200" 8 36 "60" FALSE "all" "1_39" 35 0
39 "200" 8 35 "60" FALSE "all" "2_39" 35 0
39 "200" 8 55 "120" FALSE "all" "3_39" 35 0
39 "200" 8 56 "120" FALSE "all" "4_39" 35 0
39 "200" 9 35 "60" FALSE "all" "1_39" 35.5 0
39 "200" 9 35 "60" FALSE "all" "2_39" 35.5 0
39 "200" 9 55 "120" FALSE "all" "3_39" 35.5 0
39 "200" 9 55 "120" FALSE "all" "4_39" 35.5 0
39 "200" 10 35 "60" FALSE "all" "1_39" 35 0
39 "200" 10 35 "60" FALSE "all" "2_39" 35 0
39 "200" 10 55 "120" FALSE "all" "3_39" 35 0
39 "200" 10 56 "120" FALSE "all" "4_39" 35 0
39 "75" 1 39 "60" FALSE "poor" "1_39" NA NA
39 "75" 1 10 "60" FALSE "poor" "2_39" NA NA
39 "75" 1 0 "120" TRUE "poor" "3_39" NA NA
39 "75" 1 55 "120" FALSE "poor" "4_39" NA NA
39 "75" 2 40 "60" FALSE "poor" "1_39" 24.5 0.5
39 "75" 2 50 "60" FALSE "poor" "2_39" 24.5 0.5
39 "75" 2 55 "120" FALSE "poor" "3_39" 24.5 0.5
39 "75" 2 55 "120" FALSE "poor" "4_39" 24.5 0.5
39 "75" 3 39 "60" FALSE "poor" "1_39" 45 0
39 "75" 3 40 "60" FALSE "poor" "2_39" 45 0
39 "75" 3 55 "120" FALSE "poor" "3_39" 45 0
39 "75" 3 55 "120" FALSE "poor" "4_39" 45 0
39 "75" 4 35 "60" FALSE "poor" "1_39" 39.5 0
39 "75" 4 37 "60" FALSE "poor" "2_39" 39.5 0
39 "75" 4 55 "120" FALSE "poor" "3_39" 39.5 0
39 "75" 4 55 "120" FALSE "poor" "4_39" 39.5 0
39 "75" 5 37 "60" FALSE "poor" "1_39" 36 0
39 "75" 5 35 "60" FALSE "poor" "2_39" 36 0
39 "75" 5 55 "120" FALSE "poor" "3_39" 36 0
39 "75" 5 55 "120" FALSE "poor" "4_39" 36 0
39 "75" 6 36 "60" FALSE "poor" "1_39" 36 0
39 "75" 6 35 "60" FALSE "poor" "2_39" 36 0
39 "75" 6 55 "120" FALSE "poor" "3_39" 36 0
39 "75" 6 55 "120" FALSE "poor" "4_39" 36 0
39 "75" 7 35 "60" FALSE "poor" "1_39" 35.5 0
39 "75" 7 35 "60" FALSE "poor" "2_39" 35.5 0
39 "75" 7 55 "120" FALSE "poor" "3_39" 35.5 0
39 "75" 7 56 "120" FALSE "poor" "4_39" 35.5 0
39 "75" 8 35 "60" FALSE "poor" "1_39" 35 0
39 "75" 8 35 "60" FALSE "poor" "2_39" 35 0
39 "75" 8 55 "120" FALSE "poor" "3_39" 35 0
39 "75" 8 56 "120" FALSE "poor" "4_39" 35 0
39 "75" 9 35 "60" FALSE "poor" "1_39" 35 0
39 "75" 9 35 "60" FALSE "poor" "2_39" 35 0
39 "75" 9 55 "120" FALSE "poor" "3_39" 35 0
39 "75" 9 56 "120" FALSE "poor" "4_39" 35 0
39 "75" 10 35 "60" FALSE "poor" "1_39" 35 0
39 "75" 10 35 "60" FALSE "poor" "2_39" 35 0
39 "75" 10 55 "120" FALSE "poor" "3_39" 35 0
39 "75" 10 56 "120" FALSE "poor" "4_39" 35 0
39 "65" 1 40 "60" FALSE "poor" "1_39" NA NA
39 "65" 1 35 "60" FALSE "poor" "2_39" NA NA
39 "65" 1 55 "120" FALSE "poor" "3_39" NA NA
39 "65" 1 55 "120" FALSE "poor" "4_39" NA NA
39 "65" 2 36 "60" FALSE "poor" "1_39" 37.5 0
39 "65" 2 35 "60" FALSE "poor" "2_39" 37.5 0
39 "65" 2 55 "120" FALSE "poor" "3_39" 37.5 0
39 "65" 2 55 "120" FALSE "poor" "4_39" 37.5 0
39 "65" 3 35 "60" FALSE "poor" "1_39" 35.5 0
39 "65" 3 35 "60" FALSE "poor" "2_39" 35.5 0
39 "65" 3 55 "120" FALSE "poor" "3_39" 35.5 0
39 "65" 3 55 "120" FALSE "poor" "4_39" 35.5 0
39 "65" 4 35 "60" FALSE "poor" "1_39" 35 0
39 "65" 4 35 "60" FALSE "poor" "2_39" 35 0
39 "65" 4 55 "120" FALSE "poor" "3_39" 35 0
39 "65" 4 55 "120" FALSE "poor" "4_39" 35 0
39 "65" 5 35 "60" FALSE "poor" "1_39" 35 0
39 "65" 5 35 "60" FALSE "poor" "2_39" 35 0
39 "65" 5 55 "120" FALSE "poor" "3_39" 35 0
39 "65" 5 55 "120" FALSE "poor" "4_39" 35 0
39 "65" 6 35 "60" FALSE "poor" "1_39" 35 0
39 "65" 6 35 "60" FALSE "poor" "2_39" 35 0
39 "65" 6 55 "120" FALSE "poor" "3_39" 35 0
39 "65" 6 55 "120" FALSE "poor" "4_39" 35 0
39 "65" 7 35 "60" FALSE "poor" "1_39" 35 0
39 "65" 7 35 "60" FALSE "poor" "2_39" 35 0
39 "65" 7 55 "120" FALSE "poor" "3_39" 35 0
39 "65" 7 55 "120" FALSE "poor" "4_39" 35 0
39 "65" 8 35 "60" FALSE "poor" "1_39" 35 0
39 "65" 8 35 "60" FALSE "poor" "2_39" 35 0
39 "65" 8 55 "120" FALSE "poor" "3_39" 35 0
39 "65" 8 55 "120" FALSE "poor" "4_39" 35 0
39 "65" 9 35 "60" FALSE "poor" "1_39" 35 0
39 "65" 9 35 "60" FALSE "poor" "2_39" 35 0
39 "65" 9 55 "120" FALSE "poor" "3_39" 35 0
39 "65" 9 55 "120" FALSE "poor" "4_39" 35 0
39 "65" 10 35 "60" FALSE "poor" "1_39" 35 0
39 "65" 10 35 "60" FALSE "poor" "2_39" 35 0
39 "65" 10 55 "120" FALSE "poor" "3_39" 35 0
39 "65" 10 55 "120" FALSE "poor" "4_39" 35 0
41 "75" 1 40 "60" FALSE "poor" "1_41" NA NA
41 "75" 1 50 "60" FALSE "poor" "2_41" NA NA
41 "75" 1 75 "120" FALSE "poor" "3_41" NA NA
41 "75" 1 60 "120" FALSE "poor" "4_41" NA NA
41 "75" 2 40 "60" FALSE "poor" "1_41" 45 0
41 "75" 2 45 "60" FALSE "poor" "2_41" 45 0
41 "75" 2 50 "120" FALSE "poor" "3_41" 45 0
41 "75" 2 70 "120" FALSE "poor" "4_41" 45 0
41 "75" 3 20 "60" FALSE "poor" "1_41" 42.5 0
41 "75" 3 40 "60" FALSE "poor" "2_41" 42.5 0
41 "75" 3 55 "120" FALSE "poor" "3_41" 42.5 0
41 "75" 3 65 "120" FALSE "poor" "4_41" 42.5 0
41 "75" 4 20 "60" FALSE "poor" "1_41" 30 0
41 "75" 4 45 "60" FALSE "poor" "2_41" 30 0
41 "75" 4 55 "120" FALSE "poor" "3_41" 30 0
41 "75" 4 65 "120" FALSE "poor" "4_41" 30 0
41 "75" 5 20 "60" FALSE "poor" "1_41" 32.5 0
41 "75" 5 20 "60" FALSE "poor" "2_41" 32.5 0
41 "75" 5 60 "120" FALSE "poor" "3_41" 32.5 0
41 "75" 5 60 "120" FALSE "poor" "4_41" 32.5 0
41 "75" 6 20 "60" FALSE "poor" "1_41" 20 0
41 "75" 6 30 "60" FALSE "poor" "2_41" 20 0
41 "75" 6 70 "120" FALSE "poor" "3_41" 20 0
41 "75" 6 65 "120" FALSE "poor" "4_41" 20 0
41 "75" 7 20 "60" FALSE "poor" "1_41" 25 0
41 "75" 7 30 "60" FALSE "poor" "2_41" 25 0
41 "75" 7 70 "120" FALSE "poor" "3_41" 25 0
41 "75" 7 65 "120" FALSE "poor" "4_41" 25 0
41 "75" 8 15 "60" FALSE "poor" "1_41" 25 0
41 "75" 8 30 "60" FALSE "poor" "2_41" 25 0
41 "75" 8 75 "120" FALSE "poor" "3_41" 25 0
41 "75" 8 70 "120" FALSE "poor" "4_41" 25 0
41 "75" 9 15 "60" FALSE "poor" "1_41" 22.5 0
41 "75" 9 25 "60" FALSE "poor" "2_41" 22.5 0
41 "75" 9 70 "120" FALSE "poor" "3_41" 22.5 0
41 "75" 9 70 "120" FALSE "poor" "4_41" 22.5 0
41 "75" 10 15 "60" FALSE "poor" "1_41" 20 0
41 "75" 10 25 "60" FALSE "poor" "2_41" 20 0
41 "75" 10 75 "120" FALSE "poor" "3_41" 20 0
41 "75" 10 70 "120" FALSE "poor" "4_41" 20 0
41 "55" 1 15 "60" FALSE "none" "1_41" NA NA
41 "55" 1 40 "60" FALSE "none" "2_41" NA NA
41 "55" 1 75 "120" FALSE "none" "3_41" NA NA
41 "55" 1 65 "120" FALSE "none" "4_41" NA NA
41 "55" 2 15 "60" FALSE "none" "1_41" 27.5 0
41 "55" 2 30 "60" FALSE "none" "2_41" 27.5 0
41 "55" 2 0 "120" TRUE "none" "3_41" 27.5 0
41 "55" 2 65 "120" FALSE "none" "4_41" 27.5 0
41 "55" 3 15 "60" FALSE "none" "1_41" 22.5 0.5
41 "55" 3 45 "60" FALSE "none" "2_41" 22.5 0.5
41 "55" 3 80 "120" FALSE "none" "3_41" 22.5 0.5
41 "55" 3 65 "120" FALSE "none" "4_41" 22.5 0.5
41 "55" 4 15 "60" FALSE "none" "1_41" 30 0
41 "55" 4 30 "60" FALSE "none" "2_41" 30 0
41 "55" 4 75 "120" FALSE "none" "3_41" 30 0
41 "55" 4 60 "120" FALSE "none" "4_41" 30 0
41 "55" 5 15 "60" FALSE "none" "1_41" 22.5 0
41 "55" 5 30 "60" FALSE "none" "2_41" 22.5 0
41 "55" 5 75 "120" FALSE "none" "3_41" 22.5 0
41 "55" 5 60 "120" FALSE "none" "4_41" 22.5 0
41 "55" 6 15 "60" FALSE "none" "1_41" 22.5 0
41 "55" 6 30 "60" FALSE "none" "2_41" 22.5 0
41 "55" 6 75 "120" FALSE "none" "3_41" 22.5 0
41 "55" 6 65 "120" FALSE "none" "4_41" 22.5 0
41 "55" 7 15 "60" FALSE "none" "1_41" 22.5 0
41 "55" 7 30 "60" FALSE "none" "2_41" 22.5 0
41 "55" 7 70 "120" FALSE "none" "3_41" 22.5 0
41 "55" 7 65 "120" FALSE "none" "4_41" 22.5 0
41 "55" 8 15 "60" FALSE "none" "1_41" 22.5 0
41 "55" 8 25 "60" FALSE "none" "2_41" 22.5 0
41 "55" 8 70 "120" FALSE "none" "3_41" 22.5 0
41 "55" 8 65 "120" FALSE "none" "4_41" 22.5 0
41 "55" 9 15 "60" FALSE "none" "1_41" 20 0
41 "55" 9 25 "60" FALSE "none" "2_41" 20 0
41 "55" 9 70 "120" FALSE "none" "3_41" 20 0
41 "55" 9 65 "120" FALSE "none" "4_41" 20 0
41 "55" 10 15 "60" FALSE "none" "1_41" 20 0
41 "55" 10 30 "60" FALSE "none" "2_41" 20 0
41 "55" 10 75 "120" FALSE "none" "3_41" 20 0
41 "55" 10 65 "120" FALSE "none" "4_41" 20 0
41 "200" 1 15 "60" FALSE "all" "1_41" NA NA
41 "200" 1 20 "60" FALSE "all" "2_41" NA NA
41 "200" 1 70 "120" FALSE "all" "3_41" NA NA
41 "200" 1 70 "120" FALSE "all" "4_41" NA NA
41 "200" 2 15 "60" FALSE "all" "1_41" 17.5 0
41 "200" 2 20 "60" FALSE "all" "2_41" 17.5 0
41 "200" 2 75 "120" FALSE "all" "3_41" 17.5 0
41 "200" 2 70 "120" FALSE "all" "4_41" 17.5 0
41 "200" 3 15 "60" FALSE "all" "1_41" 17.5 0
41 "200" 3 20 "60" FALSE "all" "2_41" 17.5 0
41 "200" 3 75 "120" FALSE "all" "3_41" 17.5 0
41 "200" 3 75 "120" FALSE "all" "4_41" 17.5 0
41 "200" 4 15 "60" FALSE "all" "1_41" 17.5 0
41 "200" 4 15 "60" FALSE "all" "2_41" 17.5 0
41 "200" 4 75 "120" FALSE "all" "3_41" 17.5 0
41 "200" 4 75 "120" FALSE "all" "4_41" 17.5 0
41 "200" 5 15 "60" FALSE "all" "1_41" 15 0
41 "200" 5 15 "60" FALSE "all" "2_41" 15 0
41 "200" 5 75 "120" FALSE "all" "3_41" 15 0
41 "200" 5 75 "120" FALSE "all" "4_41" 15 0
41 "200" 6 15 "60" FALSE "all" "1_41" 15 0
41 "200" 6 15 "60" FALSE "all" "2_41" 15 0
41 "200" 6 75 "120" FALSE "all" "3_41" 15 0
41 "200" 6 75 "120" FALSE "all" "4_41" 15 0
41 "200" 7 15 "60" FALSE "all" "1_41" 15 0
41 "200" 7 15 "60" FALSE "all" "2_41" 15 0
41 "200" 7 75 "120" FALSE "all" "3_41" 15 0
41 "200" 7 75 "120" FALSE "all" "4_41" 15 0
41 "200" 8 15 "60" FALSE "all" "1_41" 15 0
41 "200" 8 15 "60" FALSE "all" "2_41" 15 0
41 "200" 8 75 "120" FALSE "all" "3_41" 15 0
41 "200" 8 75 "120" FALSE "all" "4_41" 15 0
41 "200" 9 15 "60" FALSE "all" "1_41" 15 0
41 "200" 9 15 "60" FALSE "all" "2_41" 15 0
41 "200" 9 75 "120" FALSE "all" "3_41" 15 0
41 "200" 9 75 "120" FALSE "all" "4_41" 15 0
41 "200" 10 15 "60" FALSE "all" "1_41" 15 0
41 "200" 10 15 "60" FALSE "all" "2_41" 15 0
41 "200" 10 75 "120" FALSE "all" "3_41" 15 0
41 "200" 10 75 "120" FALSE "all" "4_41" 15 0
41 "65" 1 15 "60" FALSE "poor" "1_41" NA NA
41 "65" 1 15 "60" FALSE "poor" "2_41" NA NA
41 "65" 1 75 "120" FALSE "poor" "3_41" NA NA
41 "65" 1 65 "120" FALSE "poor" "4_41" NA NA
41 "65" 2 15 "60" FALSE "poor" "1_41" 15 0
41 "65" 2 20 "60" FALSE "poor" "2_41" 15 0
41 "65" 2 75 "120" FALSE "poor" "3_41" 15 0
41 "65" 2 70 "120" FALSE "poor" "4_41" 15 0
41 "65" 3 15 "60" FALSE "poor" "1_41" 17.5 0
41 "65" 3 20 "60" FALSE "poor" "2_41" 17.5 0
41 "65" 3 75 "120" FALSE "poor" "3_41" 17.5 0
41 "65" 3 75 "120" FALSE "poor" "4_41" 17.5 0
41 "65" 4 15 "60" FALSE "poor" "1_41" 17.5 0
41 "65" 4 15 "60" FALSE "poor" "2_41" 17.5 0
41 "65" 4 75 "120" FALSE "poor" "3_41" 17.5 0
41 "65" 4 75 "120" FALSE "poor" "4_41" 17.5 0
41 "65" 5 15 "60" FALSE "poor" "1_41" 15 0
41 "65" 5 15 "60" FALSE "poor" "2_41" 15 0
41 "65" 5 75 "120" FALSE "poor" "3_41" 15 0
41 "65" 5 75 "120" FALSE "poor" "4_41" 15 0
41 "65" 6 15 "60" FALSE "poor" "1_41" 15 0
41 "65" 6 15 "60" FALSE "poor" "2_41" 15 0
41 "65" 6 75 "120" FALSE "poor" "3_41" 15 0
41 "65" 6 75 "120" FALSE "poor" "4_41" 15 0
41 "65" 7 15 "60" FALSE "poor" "1_41" 15 0
41 "65" 7 15 "60" FALSE "poor" "2_41" 15 0
41 "65" 7 75 "120" FALSE "poor" "3_41" 15 0
41 "65" 7 75 "120" FALSE "poor" "4_41" 15 0
41 "65" 8 15 "60" FALSE "poor" "1_41" 15 0
41 "65" 8 15 "60" FALSE "poor" "2_41" 15 0
41 "65" 8 75 "120" FALSE "poor" "3_41" 15 0
41 "65" 8 75 "120" FALSE "poor" "4_41" 15 0
41 "65" 9 15 "60" FALSE "poor" "1_41" 15 0
41 "65" 9 15 "60" FALSE "poor" "2_41" 15 0
41 "65" 9 75 "120" FALSE "poor" "3_41" 15 0
41 "65" 9 75 "120" FALSE "poor" "4_41" 15 0
41 "65" 10 15 "60" FALSE "poor" "1_41" 15 0
41 "65" 10 15 "60" FALSE "poor" "2_41" 15 0
41 "65" 10 75 "120" FALSE "poor" "3_41" 15 0
41 "65" 10 75 "120" FALSE "poor" "4_41" 15 0
41 "45" 1 15 "60" FALSE "none" "1_41" NA NA
41 "45" 1 15 "60" FALSE "none" "2_41" NA NA
41 "45" 1 0 "120" TRUE "none" "3_41" NA NA
41 "45" 1 65 "120" FALSE "none" "4_41" NA NA
41 "45" 2 15 "60" FALSE "none" "1_41" 15 0.5
41 "45" 2 30 "60" FALSE "none" "2_41" 15 0.5
41 "45" 2 0 "120" TRUE "none" "3_41" 15 0.5
41 "45" 2 65 "120" FALSE "none" "4_41" 15 0.5
41 "45" 3 0 "60" TRUE "none" "1_41" 22.5 0.5
41 "45" 3 40 "60" FALSE "none" "2_41" 22.5 0.5
41 "45" 3 80 "120" FALSE "none" "3_41" 22.5 0.5
41 "45" 3 70 "120" FALSE "none" "4_41" 22.5 0.5
41 "45" 4 15 "60" FALSE "none" "1_41" 20 0
41 "45" 4 40 "60" FALSE "none" "2_41" 20 0
41 "45" 4 75 "120" FALSE "none" "3_41" 20 0
41 "45" 4 65 "120" FALSE "none" "4_41" 20 0
41 "45" 5 15 "60" FALSE "none" "1_41" 27.5 0
41 "45" 5 35 "60" FALSE "none" "2_41" 27.5 0
41 "45" 5 70 "120" FALSE "none" "3_41" 27.5 0
41 "45" 5 65 "120" FALSE "none" "4_41" 27.5 0
41 "45" 6 15 "60" FALSE "none" "1_41" 25 0
41 "45" 6 35 "60" FALSE "none" "2_41" 25 0
41 "45" 6 70 "120" FALSE "none" "3_41" 25 0
41 "45" 6 65 "120" FALSE "none" "4_41" 25 0
41 "45" 7 10 "60" FALSE "none" "1_41" 25 0
41 "45" 7 30 "60" FALSE "none" "2_41" 25 0
41 "45" 7 70 "120" FALSE "none" "3_41" 25 0
41 "45" 7 65 "120" FALSE "none" "4_41" 25 0
41 "45" 8 10 "60" FALSE "none" "1_41" 20 0
41 "45" 8 35 "60" FALSE "none" "2_41" 20 0
41 "45" 8 70 "120" FALSE "none" "3_41" 20 0
41 "45" 8 70 "120" FALSE "none" "4_41" 20 0
41 "45" 9 10 "60" FALSE "none" "1_41" 22.5 0
41 "45" 9 30 "60" FALSE "none" "2_41" 22.5 0
41 "45" 9 70 "120" FALSE "none" "3_41" 22.5 0
41 "45" 9 70 "120" FALSE "none" "4_41" 22.5 0
41 "45" 10 10 "60" FALSE "none" "1_41" 20 0
41 "45" 10 30 "60" FALSE "none" "2_41" 20 0
41 "45" 10 70 "120" FALSE "none" "3_41" 20 0
41 "45" 10 70 "120" FALSE "none" "4_41" 20 0
43 "65" 1 30 "60" FALSE "poor" "1_43" NA NA
43 "65" 1 40 "60" FALSE "poor" "2_43" NA NA
43 "65" 1 60 "120" FALSE "poor" "3_43" NA NA
43 "65" 1 0 "120" TRUE "poor" "4_43" NA NA
43 "65" 2 30 "60" FALSE "poor" "1_43" 35 0.5
43 "65" 2 45 "60" FALSE "poor" "2_43" 35 0.5
43 "65" 2 50 "120" FALSE "poor" "3_43" 35 0.5
43 "65" 2 60 "120" FALSE "poor" "4_43" 35 0.5
43 "65" 3 30 "60" FALSE "poor" "1_43" 37.5 0
43 "65" 3 30 "60" FALSE "poor" "2_43" 37.5 0
43 "65" 3 60 "120" FALSE "poor" "3_43" 37.5 0
43 "65" 3 60 "120" FALSE "poor" "4_43" 37.5 0
43 "65" 4 30 "60" FALSE "poor" "1_43" 30 0
43 "65" 4 30 "60" FALSE "poor" "2_43" 30 0
43 "65" 4 60 "120" FALSE "poor" "3_43" 30 0
43 "65" 4 60 "120" FALSE "poor" "4_43" 30 0
43 "65" 5 30 "60" FALSE "poor" "1_43" 30 0
43 "65" 5 30 "60" FALSE "poor" "2_43" 30 0
43 "65" 5 60 "120" FALSE "poor" "3_43" 30 0
43 "65" 5 60 "120" FALSE "poor" "4_43" 30 0
43 "65" 6 30 "60" FALSE "poor" "1_43" 30 0
43 "65" 6 30 "60" FALSE "poor" "2_43" 30 0
43 "65" 6 60 "120" FALSE "poor" "3_43" 30 0
43 "65" 6 60 "120" FALSE "poor" "4_43" 30 0
43 "65" 7 30 "60" FALSE "poor" "1_43" 30 0
43 "65" 7 30 "60" FALSE "poor" "2_43" 30 0
43 "65" 7 60 "120" FALSE "poor" "3_43" 30 0
43 "65" 7 60 "120" FALSE "poor" "4_43" 30 0
43 "65" 8 30 "60" FALSE "poor" "1_43" 30 0
43 "65" 8 30 "60" FALSE "poor" "2_43" 30 0
43 "65" 8 60 "120" FALSE "poor" "3_43" 30 0
43 "65" 8 60 "120" FALSE "poor" "4_43" 30 0
43 "65" 9 30 "60" FALSE "poor" "1_43" 30 0
43 "65" 9 30 "60" FALSE "poor" "2_43" 30 0
43 "65" 9 60 "120" FALSE "poor" "3_43" 30 0
43 "65" 9 60 "120" FALSE "poor" "4_43" 30 0
43 "65" 10 30 "60" FALSE "poor" "1_43" 30 0
43 "65" 10 30 "60" FALSE "poor" "2_43" 30 0
43 "65" 10 60 "120" FALSE "poor" "3_43" 30 0
43 "65" 10 60 "120" FALSE "poor" "4_43" 30 0
43 "200" 1 30 "60" FALSE "all" "1_43" NA NA
43 "200" 1 30 "60" FALSE "all" "2_43" NA NA
43 "200" 1 60 "120" FALSE "all" "3_43" NA NA
43 "200" 1 60 "120" FALSE "all" "4_43" NA NA
43 "200" 2 30 "60" FALSE "all" "1_43" 30 0
43 "200" 2 30 "60" FALSE "all" "2_43" 30 0
43 "200" 2 60 "120" FALSE "all" "3_43" 30 0
43 "200" 2 60 "120" FALSE "all" "4_43" 30 0
43 "200" 3 30 "60" FALSE "all" "1_43" 30 0
43 "200" 3 30 "60" FALSE "all" "2_43" 30 0
43 "200" 3 60 "120" FALSE "all" "3_43" 30 0
43 "200" 3 60 "120" FALSE "all" "4_43" 30 0
43 "200" 4 30 "60" FALSE "all" "1_43" 30 0
43 "200" 4 30 "60" FALSE "all" "2_43" 30 0
43 "200" 4 60 "120" FALSE "all" "3_43" 30 0
43 "200" 4 60 "120" FALSE "all" "4_43" 30 0
43 "200" 5 30 "60" FALSE "all" "1_43" 30 0
43 "200" 5 30 "60" FALSE "all" "2_43" 30 0
43 "200" 5 60 "120" FALSE "all" "3_43" 30 0
43 "200" 5 60 "120" FALSE "all" "4_43" 30 0
43 "200" 6 30 "60" FALSE "all" "1_43" 30 0
43 "200" 6 30 "60" FALSE "all" "2_43" 30 0
43 "200" 6 60 "120" FALSE "all" "3_43" 30 0
43 "200" 6 60 "120" FALSE "all" "4_43" 30 0
43 "200" 7 30 "60" FALSE "all" "1_43" 30 0
43 "200" 7 30 "60" FALSE "all" "2_43" 30 0
43 "200" 7 60 "120" FALSE "all" "3_43" 30 0
43 "200" 7 60 "120" FALSE "all" "4_43" 30 0
43 "200" 8 30 "60" FALSE "all" "1_43" 30 0
43 "200" 8 30 "60" FALSE "all" "2_43" 30 0
43 "200" 8 60 "120" FALSE "all" "3_43" 30 0
43 "200" 8 60 "120" FALSE "all" "4_43" 30 0
43 "200" 9 30 "60" FALSE "all" "1_43" 30 0
43 "200" 9 30 "60" FALSE "all" "2_43" 30 0
43 "200" 9 60 "120" FALSE "all" "3_43" 30 0
43 "200" 9 60 "120" FALSE "all" "4_43" 30 0
43 "200" 10 30 "60" FALSE "all" "1_43" 30 0
43 "200" 10 30 "60" FALSE "all" "2_43" 30 0
43 "200" 10 60 "120" FALSE "all" "3_43" 30 0
43 "200" 10 60 "120" FALSE "all" "4_43" 30 0
43 "75" 1 30 "60" FALSE "poor" "1_43" NA NA
43 "75" 1 30 "60" FALSE "poor" "2_43" NA NA
43 "75" 1 60 "120" FALSE "poor" "3_43" NA NA
43 "75" 1 60 "120" FALSE "poor" "4_43" NA NA
43 "75" 2 30 "60" FALSE "poor" "1_43" 30 0
43 "75" 2 30 "60" FALSE "poor" "2_43" 30 0
43 "75" 2 60 "120" FALSE "poor" "3_43" 30 0
43 "75" 2 60 "120" FALSE "poor" "4_43" 30 0
43 "75" 3 30 "60" FALSE "poor" "1_43" 30 0
43 "75" 3 30 "60" FALSE "poor" "2_43" 30 0
43 "75" 3 60 "120" FALSE "poor" "3_43" 30 0
43 "75" 3 60 "120" FALSE "poor" "4_43" 30 0
43 "75" 4 30 "60" FALSE "poor" "1_43" 30 0
43 "75" 4 30 "60" FALSE "poor" "2_43" 30 0
43 "75" 4 60 "120" FALSE "poor" "3_43" 30 0
43 "75" 4 60 "120" FALSE "poor" "4_43" 30 0
43 "75" 5 30 "60" FALSE "poor" "1_43" 30 0
43 "75" 5 30 "60" FALSE "poor" "2_43" 30 0
43 "75" 5 60 "120" FALSE "poor" "3_43" 30 0
43 "75" 5 60 "120" FALSE "poor" "4_43" 30 0
43 "75" 6 30 "60" FALSE "poor" "1_43" 30 0
43 "75" 6 30 "60" FALSE "poor" "2_43" 30 0
43 "75" 6 60 "120" FALSE "poor" "3_43" 30 0
43 "75" 6 60 "120" FALSE "poor" "4_43" 30 0
43 "75" 7 30 "60" FALSE "poor" "1_43" 30 0
43 "75" 7 30 "60" FALSE "poor" "2_43" 30 0
43 "75" 7 60 "120" FALSE "poor" "3_43" 30 0
43 "75" 7 60 "120" FALSE "poor" "4_43" 30 0
43 "75" 8 30 "60" FALSE "poor" "1_43" 30 0
43 "75" 8 30 "60" FALSE "poor" "2_43" 30 0
43 "75" 8 60 "120" FALSE "poor" "3_43" 30 0
43 "75" 8 60 "120" FALSE "poor" "4_43" 30 0
43 "75" 9 30 "60" FALSE "poor" "1_43" 30 0
43 "75" 9 30 "60" FALSE "poor" "2_43" 30 0
43 "75" 9 60 "120" FALSE "poor" "3_43" 30 0
43 "75" 9 60 "120" FALSE "poor" "4_43" 30 0
43 "75" 10 30 "60" FALSE "poor" "1_43" 30 0
43 "75" 10 30 "60" FALSE "poor" "2_43" 30 0
43 "75" 10 60 "120" FALSE "poor" "3_43" 30 0
43 "75" 10 60 "120" FALSE "poor" "4_43" 30 0
43 "45" 1 30 "60" FALSE "none" "1_43" NA NA
43 "45" 1 30 "60" FALSE "none" "2_43" NA NA
43 "45" 1 60 "120" FALSE "none" "3_43" NA NA
43 "45" 1 0 "120" TRUE "none" "4_43" NA NA
43 "45" 2 30 "60" FALSE "none" "1_43" 30 0.5
43 "45" 2 30 "60" FALSE "none" "2_43" 30 0.5
43 "45" 2 60 "120" FALSE "none" "3_43" 30 0.5
43 "45" 2 60 "120" FALSE "none" "4_43" 30 0.5
43 "45" 3 30 "60" FALSE "none" "1_43" 30 0
43 "45" 3 30 "60" FALSE "none" "2_43" 30 0
43 "45" 3 60 "120" FALSE "none" "3_43" 30 0
43 "45" 3 0 "120" TRUE "none" "4_43" 30 0
43 "45" 4 30 "60" FALSE "none" "1_43" 30 0.5
43 "45" 4 30 "60" FALSE "none" "2_43" 30 0.5
43 "45" 4 60 "120" FALSE "none" "3_43" 30 0.5
43 "45" 4 0 "120" TRUE "none" "4_43" 30 0.5
43 "45" 5 30 "60" FALSE "none" "1_43" 30 0.5
43 "45" 5 0 "60" TRUE "none" "2_43" 30 0.5
43 "45" 5 60 "120" FALSE "none" "3_43" 30 0.5
43 "45" 5 0 "120" TRUE "none" "4_43" 30 0.5
43 "45" 6 30 "60" FALSE "none" "1_43" 15 0.5
43 "45" 6 0 "60" TRUE "none" "2_43" 15 0.5
43 "45" 6 0 "120" TRUE "none" "3_43" 15 0.5
43 "45" 6 0 "120" TRUE "none" "4_43" 15 0.5
43 "45" 7 30 "60" FALSE "none" "1_43" 15 1
43 "45" 7 0 "60" TRUE "none" "2_43" 15 1
43 "45" 7 0 "120" TRUE "none" "3_43" 15 1
43 "45" 7 0 "120" TRUE "none" "4_43" 15 1
43 "45" 8 30 "60" FALSE "none" "1_43" 15 1
43 "45" 8 0 "60" TRUE "none" "2_43" 15 1
43 "45" 8 0 "120" TRUE "none" "3_43" 15 1
43 "45" 8 0 "120" TRUE "none" "4_43" 15 1
43 "45" 9 0 "60" TRUE "none" "1_43" 15 1
43 "45" 9 0 "60" TRUE "none" "2_43" 15 1
43 "45" 9 45 "120" TRUE "none" "3_43" 15 1
43 "45" 9 0 "120" TRUE "none" "4_43" 15 1
43 "45" 10 0 "60" FALSE "none" "1_43" 0 1
43 "45" 10 0 "60" TRUE "none" "2_43" 0 1
43 "45" 10 30 "120" TRUE "none" "3_43" 0 1
43 "45" 10 0 "120" TRUE "none" "4_43" 0 1
43 "55" 1 30 "60" FALSE "none" "1_43" NA NA
43 "55" 1 30 "60" FALSE "none" "2_43" NA NA
43 "55" 1 60 "120" FALSE "none" "3_43" NA NA
43 "55" 1 60 "120" FALSE "none" "4_43" NA NA
43 "55" 2 30 "60" FALSE "none" "1_43" 30 0
43 "55" 2 30 "60" FALSE "none" "2_43" 30 0
43 "55" 2 60 "120" FALSE "none" "3_43" 30 0
43 "55" 2 60 "120" FALSE "none" "4_43" 30 0
43 "55" 3 30 "60" FALSE "none" "1_43" 30 0
43 "55" 3 30 "60" FALSE "none" "2_43" 30 0
43 "55" 3 60 "120" FALSE "none" "3_43" 30 0
43 "55" 3 60 "120" FALSE "none" "4_43" 30 0
43 "55" 4 30 "60" FALSE "none" "1_43" 30 0
43 "55" 4 30 "60" FALSE "none" "2_43" 30 0
43 "55" 4 60 "120" FALSE "none" "3_43" 30 0
43 "55" 4 60 "120" FALSE "none" "4_43" 30 0
43 "55" 5 30 "60" FALSE "none" "1_43" 30 0
43 "55" 5 30 "60" FALSE "none" "2_43" 30 0
43 "55" 5 60 "120" FALSE "none" "3_43" 30 0
43 "55" 5 60 "120" FALSE "none" "4_43" 30 0
43 "55" 6 30 "60" FALSE "none" "1_43" 30 0
43 "55" 6 30 "60" FALSE "none" "2_43" 30 0
43 "55" 6 60 "120" FALSE "none" "3_43" 30 0
43 "55" 6 60 "120" FALSE "none" "4_43" 30 0
43 "55" 7 30 "60" FALSE "none" "1_43" 30 0
43 "55" 7 30 "60" FALSE "none" "2_43" 30 0
43 "55" 7 60 "120" FALSE "none" "3_43" 30 0
43 "55" 7 60 "120" FALSE "none" "4_43" 30 0
43 "55" 8 30 "60" FALSE "none" "1_43" 30 0
43 "55" 8 30 "60" FALSE "none" "2_43" 30 0
43 "55" 8 60 "120" FALSE "none" "3_43" 30 0
43 "55" 8 0 "120" TRUE "none" "4_43" 30 0
43 "55" 9 0 "60" TRUE "none" "1_43" 30 0.5
43 "55" 9 30 "60" FALSE "none" "2_43" 30 0.5
43 "55" 9 60 "120" FALSE "none" "3_43" 30 0.5
43 "55" 9 0 "120" TRUE "none" "4_43" 30 0.5
43 "55" 10 0 "60" TRUE "none" "1_43" 15 0.5
43 "55" 10 0 "60" TRUE "none" "2_43" 15 0.5
43 "55" 10 65 "120" FALSE "none" "3_43" 15 0.5
43 "55" 10 0 "120" TRUE "none" "4_43" 15 0.5
45 "55" 1 30 "60" FALSE "none" "1_45" NA NA
45 "55" 1 30 "60" FALSE "none" "2_45" NA NA
45 "55" 1 60 "120" FALSE "none" "3_45" NA NA
45 "55" 1 50 "120" FALSE "none" "4_45" NA NA
45 "55" 2 35 "60" FALSE "none" "1_45" 30 0
45 "55" 2 0 "60" FALSE "none" "2_45" 30 0
45 "55" 2 60 "120" FALSE "none" "3_45" 30 0
45 "55" 2 60 "120" FALSE "none" "4_45" 30 0
45 "55" 3 0 "60" TRUE "none" "1_45" 17.5 0
45 "55" 3 30 "60" FALSE "none" "2_45" 17.5 0
45 "55" 3 70 "120" FALSE "none" "3_45" 17.5 0
45 "55" 3 60 "120" FALSE "none" "4_45" 17.5 0
45 "55" 4 40 "60" FALSE "none" "1_45" 15 0
45 "55" 4 35 "60" FALSE "none" "2_45" 15 0
45 "55" 4 70 "120" FALSE "none" "3_45" 15 0
45 "55" 4 60 "120" FALSE "none" "4_45" 15 0
45 "55" 5 35 "60" FALSE "none" "1_45" 37.5 0
45 "55" 5 30 "60" FALSE "none" "2_45" 37.5 0
45 "55" 5 60 "120" FALSE "none" "3_45" 37.5 0
45 "55" 5 55 "120" FALSE "none" "4_45" 37.5 0
45 "55" 6 30 "60" FALSE "none" "1_45" 32.5 0
45 "55" 6 35 "60" FALSE "none" "2_45" 32.5 0
45 "55" 6 60 "120" FALSE "none" "3_45" 32.5 0
45 "55" 6 60 "120" FALSE "none" "4_45" 32.5 0
45 "55" 7 30 "60" FALSE "none" "1_45" 32.5 0
45 "55" 7 30 "60" FALSE "none" "2_45" 32.5 0
45 "55" 7 60 "120" FALSE "none" "3_45" 32.5 0
45 "55" 7 60 "120" FALSE "none" "4_45" 32.5 0
45 "55" 8 30 "60" FALSE "none" "1_45" 30 0
45 "55" 8 30 "60" FALSE "none" "2_45" 30 0
45 "55" 8 60 "120" FALSE "none" "3_45" 30 0
45 "55" 8 60 "120" FALSE "none" "4_45" 30 0
45 "55" 9 30 "60" FALSE "none" "1_45" 30 0
45 "55" 9 30 "60" FALSE "none" "2_45" 30 0
45 "55" 9 60 "120" FALSE "none" "3_45" 30 0
45 "55" 9 60 "120" FALSE "none" "4_45" 30 0
45 "55" 10 30 "60" FALSE "none" "1_45" 30 0
45 "55" 10 30 "60" FALSE "none" "2_45" 30 0
45 "55" 10 60 "120" FALSE "none" "3_45" 30 0
45 "55" 10 60 "120" FALSE "none" "4_45" 30 0
45 "75" 1 30 "60" FALSE "poor" "1_45" NA NA
45 "75" 1 30 "60" FALSE "poor" "2_45" NA NA
45 "75" 1 60 "120" FALSE "poor" "3_45" NA NA
45 "75" 1 60 "120" FALSE "poor" "4_45" NA NA
45 "75" 2 30 "60" FALSE "poor" "1_45" 30 0
45 "75" 2 30 "60" FALSE "poor" "2_45" 30 0
45 "75" 2 60 "120" FALSE "poor" "3_45" 30 0
45 "75" 2 60 "120" FALSE "poor" "4_45" 30 0
45 "75" 3 30 "60" FALSE "poor" "1_45" 30 0
45 "75" 3 30 "60" FALSE "poor" "2_45" 30 0
45 "75" 3 60 "120" FALSE "poor" "3_45" 30 0
45 "75" 3 60 "120" FALSE "poor" "4_45" 30 0
45 "75" 4 30 "60" FALSE "poor" "1_45" 30 0
45 "75" 4 30 "60" FALSE "poor" "2_45" 30 0
45 "75" 4 60 "120" FALSE "poor" "3_45" 30 0
45 "75" 4 60 "120" FALSE "poor" "4_45" 30 0
45 "75" 5 30 "60" FALSE "poor" "1_45" 30 0
45 "75" 5 30 "60" FALSE "poor" "2_45" 30 0
45 "75" 5 60 "120" FALSE "poor" "3_45" 30 0
45 "75" 5 60 "120" FALSE "poor" "4_45" 30 0
45 "75" 6 30 "60" FALSE "poor" "1_45" 30 0
45 "75" 6 30 "60" FALSE "poor" "2_45" 30 0
45 "75" 6 60 "120" FALSE "poor" "3_45" 30 0
45 "75" 6 60 "120" FALSE "poor" "4_45" 30 0
45 "75" 7 30 "60" FALSE "poor" "1_45" 30 0
45 "75" 7 30 "60" FALSE "poor" "2_45" 30 0
45 "75" 7 60 "120" FALSE "poor" "3_45" 30 0
45 "75" 7 60 "120" FALSE "poor" "4_45" 30 0
45 "75" 8 30 "60" FALSE "poor" "1_45" 30 0
45 "75" 8 30 "60" FALSE "poor" "2_45" 30 0
45 "75" 8 60 "120" FALSE "poor" "3_45" 30 0
45 "75" 8 60 "120" FALSE "poor" "4_45" 30 0
45 "75" 9 30 "60" FALSE "poor" "1_45" 30 0
45 "75" 9 30 "60" FALSE "poor" "2_45" 30 0
45 "75" 9 60 "120" FALSE "poor" "3_45" 30 0
45 "75" 9 60 "120" FALSE "poor" "4_45" 30 0
45 "75" 10 30 "60" FALSE "poor" "1_45" 30 0
45 "75" 10 30 "60" FALSE "poor" "2_45" 30 0
45 "75" 10 60 "120" FALSE "poor" "3_45" 30 0
45 "75" 10 60 "120" FALSE "poor" "4_45" 30 0
45 "200" 1 30 "60" FALSE "all" "1_45" NA NA
45 "200" 1 30 "60" FALSE "all" "2_45" NA NA
45 "200" 1 60 "120" FALSE "all" "3_45" NA NA
45 "200" 1 60 "120" FALSE "all" "4_45" NA NA
45 "200" 2 30 "60" FALSE "all" "1_45" 30 0
45 "200" 2 30 "60" FALSE "all" "2_45" 30 0
45 "200" 2 60 "120" FALSE "all" "3_45" 30 0
45 "200" 2 60 "120" FALSE "all" "4_45" 30 0
45 "200" 3 30 "60" FALSE "all" "1_45" 30 0
45 "200" 3 30 "60" FALSE "all" "2_45" 30 0
45 "200" 3 60 "120" FALSE "all" "3_45" 30 0
45 "200" 3 60 "120" FALSE "all" "4_45" 30 0
45 "200" 4 30 "60" FALSE "all" "1_45" 30 0
45 "200" 4 30 "60" FALSE "all" "2_45" 30 0
45 "200" 4 60 "120" FALSE "all" "3_45" 30 0
45 "200" 4 60 "120" FALSE "all" "4_45" 30 0
45 "200" 5 30 "60" FALSE "all" "1_45" 30 0
45 "200" 5 30 "60" FALSE "all" "2_45" 30 0
45 "200" 5 60 "120" FALSE "all" "3_45" 30 0
45 "200" 5 60 "120" FALSE "all" "4_45" 30 0
45 "200" 6 30 "60" FALSE "all" "1_45" 30 0
45 "200" 6 30 "60" FALSE "all" "2_45" 30 0
45 "200" 6 60 "120" FALSE "all" "3_45" 30 0
45 "200" 6 60 "120" FALSE "all" "4_45" 30 0
45 "200" 7 30 "60" FALSE "all" "1_45" 30 0
45 "200" 7 30 "60" FALSE "all" "2_45" 30 0
45 "200" 7 60 "120" FALSE "all" "3_45" 30 0
45 "200" 7 60 "120" FALSE "all" "4_45" 30 0
45 "200" 8 30 "60" FALSE "all" "1_45" 30 0
45 "200" 8 30 "60" FALSE "all" "2_45" 30 0
45 "200" 8 60 "120" FALSE "all" "3_45" 30 0
45 "200" 8 60 "120" FALSE "all" "4_45" 30 0
45 "200" 9 30 "60" FALSE "all" "1_45" 30 0
45 "200" 9 30 "60" FALSE "all" "2_45" 30 0
45 "200" 9 60 "120" FALSE "all" "3_45" 30 0
45 "200" 9 60 "120" FALSE "all" "4_45" 30 0
45 "200" 10 30 "60" FALSE "all" "1_45" 30 0
45 "200" 10 30 "60" FALSE "all" "2_45" 30 0
45 "200" 10 60 "120" FALSE "all" "3_45" 30 0
45 "200" 10 60 "120" FALSE "all" "4_45" 30 0
45 "45" 1 30 "60" FALSE "none" "1_45" NA NA
45 "45" 1 30 "60" FALSE "none" "2_45" NA NA
45 "45" 1 60 "120" FALSE "none" "3_45" NA NA
45 "45" 1 0 "120" TRUE "none" "4_45" NA NA
45 "45" 2 35 "60" FALSE "none" "1_45" 30 0.5
45 "45" 2 0 "60" FALSE "none" "2_45" 30 0.5
45 "45" 2 60 "120" FALSE "none" "3_45" 30 0.5
45 "45" 2 0 "120" TRUE "none" "4_45" 30 0.5
45 "45" 3 0 "60" TRUE "none" "1_45" 17.5 0.5
45 "45" 3 0 "60" TRUE "none" "2_45" 17.5 0.5
45 "45" 3 45 "120" FALSE "none" "3_45" 17.5 0.5
45 "45" 3 0 "120" TRUE "none" "4_45" 17.5 0.5
45 "45" 4 0 "60" TRUE "none" "1_45" 0 0.5
45 "45" 4 0 "60" TRUE "none" "2_45" 0 0.5
45 "45" 4 0 "120" TRUE "none" "3_45" 0 0.5
45 "45" 4 0 "120" TRUE "none" "4_45" 0 0.5
45 "45" 5 0 "60" TRUE "none" "1_45" 0 1
45 "45" 5 0 "60" TRUE "none" "2_45" 0 1
45 "45" 5 0 "120" TRUE "none" "3_45" 0 1
45 "45" 5 0 "120" TRUE "none" "4_45" 0 1
45 "45" 6 0 "60" TRUE "none" "1_45" 0 1
45 "45" 6 0 "60" TRUE "none" "2_45" 0 1
45 "45" 6 0 "120" TRUE "none" "3_45" 0 1
45 "45" 6 0 "120" TRUE "none" "4_45" 0 1
45 "45" 7 0 "60" TRUE "none" "1_45" 0 1
45 "45" 7 0 "60" TRUE "none" "2_45" 0 1
45 "45" 7 0 "120" TRUE "none" "3_45" 0 1
45 "45" 7 0 "120" TRUE "none" "4_45" 0 1
45 "45" 8 0 "60" TRUE "none" "1_45" 0 1
45 "45" 8 0 "60" TRUE "none" "2_45" 0 1
45 "45" 8 0 "120" TRUE "none" "3_45" 0 1
45 "45" 8 0 "120" TRUE "none" "4_45" 0 1
45 "45" 9 0 "60" TRUE "none" "1_45" 0 1
45 "45" 9 0 "60" TRUE "none" "2_45" 0 1
45 "45" 9 0 "120" TRUE "none" "3_45" 0 1
45 "45" 9 0 "120" TRUE "none" "4_45" 0 1
45 "45" 10 0 "60" TRUE "none" "1_45" 0 1
45 "45" 10 0 "60" TRUE "none" "2_45" 0 1
45 "45" 10 0 "120" TRUE "none" "3_45" 0 1
45 "45" 10 0 "120" TRUE "none" "4_45" 0 1
45 "65" 1 30 "60" FALSE "poor" "1_45" NA NA
45 "65" 1 40 "60" FALSE "poor" "2_45" NA NA
45 "65" 1 60 "120" FALSE "poor" "3_45" NA NA
45 "65" 1 60 "120" FALSE "poor" "4_45" NA NA
45 "65" 2 30 "60" FALSE "poor" "1_45" 35 0
45 "65" 2 30 "60" FALSE "poor" "2_45" 35 0
45 "65" 2 60 "120" FALSE "poor" "3_45" 35 0
45 "65" 2 60 "120" FALSE "poor" "4_45" 35 0
45 "65" 3 30 "60" FALSE "poor" "1_45" 30 0
45 "65" 3 30 "60" FALSE "poor" "2_45" 30 0
45 "65" 3 60 "120" FALSE "poor" "3_45" 30 0
45 "65" 3 60 "120" FALSE "poor" "4_45" 30 0
45 "65" 4 30 "60" FALSE "poor" "1_45" 30 0
45 "65" 4 30 "60" FALSE "poor" "2_45" 30 0
45 "65" 4 60 "120" FALSE "poor" "3_45" 30 0
45 "65" 4 60 "120" FALSE "poor" "4_45" 30 0
45 "65" 5 30 "60" FALSE "poor" "1_45" 30 0
45 "65" 5 30 "60" FALSE "poor" "2_45" 30 0
45 "65" 5 60 "120" FALSE "poor" "3_45" 30 0
45 "65" 5 60 "120" FALSE "poor" "4_45" 30 0
45 "65" 6 30 "60" FALSE "poor" "1_45" 30 0
45 "65" 6 30 "60" FALSE "poor" "2_45" 30 0
45 "65" 6 60 "120" FALSE "poor" "3_45" 30 0
45 "65" 6 60 "120" FALSE "poor" "4_45" 30 0
45 "65" 7 30 "60" FALSE "poor" "1_45" 30 0
45 "65" 7 30 "60" FALSE "poor" "2_45" 30 0
45 "65" 7 60 "120" FALSE "poor" "3_45" 30 0
45 "65" 7 60 "120" FALSE "poor" "4_45" 30 0
45 "65" 8 30 "60" FALSE "poor" "1_45" 30 0
45 "65" 8 30 "60" FALSE "poor" "2_45" 30 0
45 "65" 8 60 "120" FALSE "poor" "3_45" 30 0
45 "65" 8 60 "120" FALSE "poor" "4_45" 30 0
45 "65" 9 30 "60" FALSE "poor" "1_45" 30 0
45 "65" 9 30 "60" FALSE "poor" "2_45" 30 0
45 "65" 9 60 "120" FALSE "poor" "3_45" 30 0
45 "65" 9 60 "120" FALSE "poor" "4_45" 30 0
45 "65" 10 30 "60" FALSE "poor" "1_45" 30 0
45 "65" 10 30 "60" FALSE "poor" "2_45" 30 0
45 "65" 10 60 "120" FALSE "poor" "3_45" 30 0
45 "65" 10 60 "120" FALSE "poor" "4_45" 30 0
47 "55" 1 55 "60" FALSE "none" "1_47" NA NA
47 "55" 1 55 "60" FALSE "none" "2_47" NA NA
47 "55" 1 0 "120" TRUE "none" "3_47" NA NA
47 "55" 1 40 "120" TRUE "none" "4_47" NA NA
47 "55" 2 0 "60" TRUE "none" "1_47" 55 1
47 "55" 2 0 "60" FALSE "none" "2_47" 55 1
47 "55" 2 25 "120" TRUE "none" "3_47" 55 1
47 "55" 2 80 "120" FALSE "none" "4_47" 55 1
47 "55" 3 0 "60" TRUE "none" "1_47" 0 0.5
47 "55" 3 0 "60" TRUE "none" "2_47" 0 0.5
47 "55" 3 25 "120" TRUE "none" "3_47" 0 0.5
47 "55" 3 80 "120" FALSE "none" "4_47" 0 0.5
47 "55" 4 0 "60" TRUE "none" "1_47" 0 0.5
47 "55" 4 0 "60" TRUE "none" "2_47" 0 0.5
47 "55" 4 0 "120" TRUE "none" "3_47" 0 0.5
47 "55" 4 70 "120" FALSE "none" "4_47" 0 0.5
47 "55" 5 0 "60" TRUE "none" "1_47" 0 0.5
47 "55" 5 0 "60" TRUE "none" "2_47" 0 0.5
47 "55" 5 0 "120" TRUE "none" "3_47" 0 0.5
47 "55" 5 25 "120" TRUE "none" "4_47" 0 0.5
47 "55" 6 0 "60" TRUE "none" "1_47" 0 1
47 "55" 6 0 "60" TRUE "none" "2_47" 0 1
47 "55" 6 0 "120" TRUE "none" "3_47" 0 1
47 "55" 6 45 "120" TRUE "none" "4_47" 0 1
47 "55" 7 0 "60" TRUE "none" "1_47" 0 1
47 "55" 7 60 "60" FALSE "none" "2_47" 0 1
47 "55" 7 0 "120" TRUE "none" "3_47" 0 1
47 "55" 7 0 "120" TRUE "none" "4_47" 0 1
47 "55" 8 0 "60" TRUE "none" "1_47" 30 1
47 "55" 8 5 "60" TRUE "none" "2_47" 30 1
47 "55" 8 40 "120" TRUE "none" "3_47" 30 1
47 "55" 8 0 "120" TRUE "none" "4_47" 30 1
47 "55" 9 0 "60" TRUE "none" "1_47" 2.5 1
47 "55" 9 0 "60" TRUE "none" "2_47" 2.5 1
47 "55" 9 40 "120" TRUE "none" "3_47" 2.5 1
47 "55" 9 45 "120" TRUE "none" "4_47" 2.5 1
47 "55" 10 50 "60" FALSE "none" "1_47" 0 1
47 "55" 10 40 "60" FALSE "none" "2_47" 0 1
47 "55" 10 0 "120" TRUE "none" "3_47" 0 1
47 "55" 10 90 "120" FALSE "none" "4_47" 0 1
47 "200" 1 40 "60" FALSE "all" "1_47" NA NA
47 "200" 1 30 "60" FALSE "all" "2_47" NA NA
47 "200" 1 60 "120" FALSE "all" "3_47" NA NA
47 "200" 1 60 "120" FALSE "all" "4_47" NA NA
47 "200" 2 30 "60" FALSE "all" "1_47" 35 0
47 "200" 2 30 "60" FALSE "all" "2_47" 35 0
47 "200" 2 50 "120" FALSE "all" "3_47" 35 0
47 "200" 2 60 "120" FALSE "all" "4_47" 35 0
47 "200" 3 30 "60" FALSE "all" "1_47" 30 0
47 "200" 3 30 "60" FALSE "all" "2_47" 30 0
47 "200" 3 60 "120" FALSE "all" "3_47" 30 0
47 "200" 3 60 "120" FALSE "all" "4_47" 30 0
47 "200" 4 30 "60" FALSE "all" "1_47" 30 0
47 "200" 4 30 "60" FALSE "all" "2_47" 30 0
47 "200" 4 60 "120" FALSE "all" "3_47" 30 0
47 "200" 4 60 "120" FALSE "all" "4_47" 30 0
47 "200" 5 30 "60" FALSE "all" "1_47" 30 0
47 "200" 5 30 "60" FALSE "all" "2_47" 30 0
47 "200" 5 60 "120" FALSE "all" "3_47" 30 0
47 "200" 5 60 "120" FALSE "all" "4_47" 30 0
47 "200" 6 30 "60" FALSE "all" "1_47" 30 0
47 "200" 6 20 "60" FALSE "all" "2_47" 30 0
47 "200" 6 60 "120" FALSE "all" "3_47" 30 0
47 "200" 6 60 "120" FALSE "all" "4_47" 30 0
47 "200" 7 30 "60" FALSE "all" "1_47" 25 0
47 "200" 7 30 "60" FALSE "all" "2_47" 25 0
47 "200" 7 60 "120" FALSE "all" "3_47" 25 0
47 "200" 7 60 "120" FALSE "all" "4_47" 25 0
47 "200" 8 30 "60" FALSE "all" "1_47" 30 0
47 "200" 8 30 "60" FALSE "all" "2_47" 30 0
47 "200" 8 60 "120" FALSE "all" "3_47" 30 0
47 "200" 8 60 "120" FALSE "all" "4_47" 30 0
47 "200" 9 30 "60" FALSE "all" "1_47" 30 0
47 "200" 9 30 "60" FALSE "all" "2_47" 30 0
47 "200" 9 60 "120" FALSE "all" "3_47" 30 0
47 "200" 9 60 "120" FALSE "all" "4_47" 30 0
47 "200" 10 20 "60" FALSE "all" "1_47" 30 0
47 "200" 10 30 "60" FALSE "all" "2_47" 30 0
47 "200" 10 60 "120" FALSE "all" "3_47" 30 0
47 "200" 10 60 "120" FALSE "all" "4_47" 30 0
47 "65" 1 40 "60" FALSE "poor" "1_47" NA NA
47 "65" 1 40 "60" FALSE "poor" "2_47" NA NA
47 "65" 1 60 "120" FALSE "poor" "3_47" NA NA
47 "65" 1 80 "120" FALSE "poor" "4_47" NA NA
47 "65" 2 30 "60" FALSE "poor" "1_47" 40 0
47 "65" 2 30 "60" FALSE "poor" "2_47" 40 0
47 "65" 2 50 "120" FALSE "poor" "3_47" 40 0
47 "65" 2 70 "120" FALSE "poor" "4_47" 40 0
47 "65" 3 30 "60" FALSE "poor" "1_47" 30 0
47 "65" 3 20 "60" FALSE "poor" "2_47" 30 0
47 "65" 3 50 "120" FALSE "poor" "3_47" 30 0
47 "65" 3 80 "120" FALSE "poor" "4_47" 30 0
47 "65" 4 20 "60" FALSE "poor" "1_47" 25 0
47 "65" 4 20 "60" FALSE "poor" "2_47" 25 0
47 "65" 4 50 "120" FALSE "poor" "3_47" 25 0
47 "65" 4 70 "120" FALSE "poor" "4_47" 25 0
47 "65" 5 20 "60" FALSE "poor" "1_47" 20 0
47 "65" 5 30 "60" FALSE "poor" "2_47" 20 0
47 "65" 5 60 "120" FALSE "poor" "3_47" 20 0
47 "65" 5 80 "120" FALSE "poor" "4_47" 20 0
47 "65" 6 20 "60" FALSE "poor" "1_47" 25 0
47 "65" 6 20 "60" FALSE "poor" "2_47" 25 0
47 "65" 6 60 "120" FALSE "poor" "3_47" 25 0
47 "65" 6 60 "120" FALSE "poor" "4_47" 25 0
47 "65" 7 20 "60" FALSE "poor" "1_47" 20 0
47 "65" 7 20 "60" FALSE "poor" "2_47" 20 0
47 "65" 7 60 "120" FALSE "poor" "3_47" 20 0
47 "65" 7 60 "120" FALSE "poor" "4_47" 20 0
47 "65" 8 30 "60" FALSE "poor" "1_47" 20 0
47 "65" 8 20 "60" FALSE "poor" "2_47" 20 0
47 "65" 8 65 "120" FALSE "poor" "3_47" 20 0
47 "65" 8 0 "120" TRUE "poor" "4_47" 20 0
47 "65" 9 45 "60" FALSE "poor" "1_47" 25 0.5
47 "65" 9 40 "60" FALSE "poor" "2_47" 25 0.5
47 "65" 9 0 "120" TRUE "poor" "3_47" 25 0.5
47 "65" 9 70 "120" FALSE "poor" "4_47" 25 0.5
47 "65" 10 40 "60" FALSE "poor" "1_47" 42.5 0.5
47 "65" 10 40 "60" FALSE "poor" "2_47" 42.5 0.5
47 "65" 10 60 "120" FALSE "poor" "3_47" 42.5 0.5
47 "65" 10 0 "120" TRUE "poor" "4_47" 42.5 0.5
47 "75" 1 40 "60" FALSE "poor" "1_47" NA NA
47 "75" 1 30 "60" FALSE "poor" "2_47" NA NA
47 "75" 1 60 "120" FALSE "poor" "3_47" NA NA
47 "75" 1 70 "120" FALSE "poor" "4_47" NA NA
47 "75" 2 30 "60" FALSE "poor" "1_47" 35 0
47 "75" 2 30 "60" FALSE "poor" "2_47" 35 0
47 "75" 2 60 "120" FALSE "poor" "3_47" 35 0
47 "75" 2 0 "120" FALSE "poor" "4_47" 35 0
47 "75" 3 40 "60" FALSE "poor" "1_47" 30 0
47 "75" 3 40 "60" FALSE "poor" "2_47" 30 0
47 "75" 3 60 "120" FALSE "poor" "3_47" 30 0
47 "75" 3 65 "120" FALSE "poor" "4_47" 30 0
47 "75" 4 30 "60" FALSE "poor" "1_47" 40 0
47 "75" 4 30 "60" FALSE "poor" "2_47" 40 0
47 "75" 4 55 "120" FALSE "poor" "3_47" 40 0
47 "75" 4 60 "120" FALSE "poor" "4_47" 40 0
47 "75" 5 30 "60" FALSE "poor" "1_47" 30 0
47 "75" 5 35 "60" FALSE "poor" "2_47" 30 0
47 "75" 5 60 "120" FALSE "poor" "3_47" 30 0
47 "75" 5 70 "120" FALSE "poor" "4_47" 30 0
47 "75" 6 30 "60" FALSE "poor" "1_47" 32.5 0
47 "75" 6 30 "60" FALSE "poor" "2_47" 32.5 0
47 "75" 6 60 "120" FALSE "poor" "3_47" 32.5 0
47 "75" 6 65 "120" FALSE "poor" "4_47" 32.5 0
47 "75" 7 30 "60" FALSE "poor" "1_47" 30 0
47 "75" 7 30 "60" FALSE "poor" "2_47" 30 0
47 "75" 7 60 "120" FALSE "poor" "3_47" 30 0
47 "75" 7 65 "120" FALSE "poor" "4_47" 30 0
47 "75" 8 25 "60" FALSE "poor" "1_47" 30 0
47 "75" 8 30 "60" FALSE "poor" "2_47" 30 0
47 "75" 8 60 "120" FALSE "poor" "3_47" 30 0
47 "75" 8 65 "120" FALSE "poor" "4_47" 30 0
47 "75" 9 25 "60" FALSE "poor" "1_47" 27.5 0
47 "75" 9 25 "60" FALSE "poor" "2_47" 27.5 0
47 "75" 9 60 "120" FALSE "poor" "3_47" 27.5 0
47 "75" 9 65 "120" FALSE "poor" "4_47" 27.5 0
47 "75" 10 25 "60" FALSE "poor" "1_47" 25 0
47 "75" 10 25 "60" FALSE "poor" "2_47" 25 0
47 "75" 10 65 "120" FALSE "poor" "3_47" 25 0
47 "75" 10 70 "120" FALSE "poor" "4_47" 25 0
47 "45" 1 30 "60" FALSE "none" "1_47" NA NA
47 "45" 1 0 "60" TRUE "none" "2_47" NA NA
47 "45" 1 45 "120" TRUE "none" "3_47" NA NA
47 "45" 1 70 "120" FALSE "none" "4_47" NA NA
47 "45" 2 30 "60" FALSE "none" "1_47" 15 0.5
47 "45" 2 10 "60" FALSE "none" "2_47" 15 0.5
47 "45" 2 0 "120" TRUE "none" "3_47" 15 0.5
47 "45" 2 70 "120" FALSE "none" "4_47" 15 0.5
47 "45" 3 30 "60" FALSE "none" "1_47" 20 0.5
47 "45" 3 30 "60" FALSE "none" "2_47" 20 0.5
47 "45" 3 45 "120" TRUE "none" "3_47" 20 0.5
47 "45" 3 5 "120" TRUE "none" "4_47" 20 0.5
47 "45" 4 0 "60" TRUE "none" "1_47" 30 1
47 "45" 4 30 "60" FALSE "none" "2_47" 30 1
47 "45" 4 0 "120" TRUE "none" "3_47" 30 1
47 "45" 4 0 "120" TRUE "none" "4_47" 30 1
47 "45" 5 0 "60" TRUE "none" "1_47" 15 1
47 "45" 5 0 "60" TRUE "none" "2_47" 15 1
47 "45" 5 0 "120" TRUE "none" "3_47" 15 1
47 "45" 5 70 "120" FALSE "none" "4_47" 15 1
47 "45" 6 0 "60" TRUE "none" "1_47" 0 0.5
47 "45" 6 0 "60" TRUE "none" "2_47" 0 0.5
47 "45" 6 0 "120" TRUE "none" "3_47" 0 0.5
47 "45" 6 70 "120" FALSE "none" "4_47" 0 0.5
47 "45" 7 0 "60" TRUE "none" "1_47" 0 0.5
47 "45" 7 0 "60" TRUE "none" "2_47" 0 0.5
47 "45" 7 0 "120" TRUE "none" "3_47" 0 0.5
47 "45" 7 45 "120" TRUE "none" "4_47" 0 0.5
47 "45" 8 0 "60" TRUE "none" "1_47" 0 1
47 "45" 8 0 "60" TRUE "none" "2_47" 0 1
47 "45" 8 0 "120" TRUE "none" "3_47" 0 1
47 "45" 8 0 "120" TRUE "none" "4_47" 0 1
47 "45" 9 0 "60" TRUE "none" "1_47" 0 1
47 "45" 9 0 "60" TRUE "none" "2_47" 0 1
47 "45" 9 0 "120" TRUE "none" "3_47" 0 1
47 "45" 9 0 "120" TRUE "none" "4_47" 0 1
47 "45" 10 0 "60" TRUE "none" "1_47" 0 1
47 "45" 10 0 "60" TRUE "none" "2_47" 0 1
47 "45" 10 0 "120" TRUE "none" "3_47" 0 1
47 "45" 10 0 "120" TRUE "none" "4_47" 0 1
49 "45" 1 0 "60" TRUE "none" "1_49" NA NA
49 "45" 1 30 "60" FALSE "none" "2_49" NA NA
49 "45" 1 70 "120" FALSE "none" "3_49" NA NA
49 "45" 1 70 "120" FALSE "none" "4_49" NA NA
49 "45" 2 45 "60" FALSE "none" "1_49" 15 0
49 "45" 2 30 "60" FALSE "none" "2_49" 15 0
49 "45" 2 75 "120" FALSE "none" "3_49" 15 0
49 "45" 2 90 "120" FALSE "none" "4_49" 15 0
49 "45" 3 30 "60" FALSE "none" "1_49" 37.5 0
49 "45" 3 30 "60" FALSE "none" "2_49" 37.5 0
49 "45" 3 75 "120" FALSE "none" "3_49" 37.5 0
49 "45" 3 75 "120" FALSE "none" "4_49" 37.5 0
49 "45" 4 20 "60" FALSE "none" "1_49" 30 0
49 "45" 4 30 "60" FALSE "none" "2_49" 30 0
49 "45" 4 75 "120" FALSE "none" "3_49" 30 0
49 "45" 4 70 "120" FALSE "none" "4_49" 30 0
49 "45" 5 20 "60" FALSE "none" "1_49" 25 0
49 "45" 5 30 "60" FALSE "none" "2_49" 25 0
49 "45" 5 75 "120" FALSE "none" "3_49" 25 0
49 "45" 5 70 "120" FALSE "none" "4_49" 25 0
49 "45" 6 15 "60" FALSE "none" "1_49" 25 0
49 "45" 6 30 "60" FALSE "none" "2_49" 25 0
49 "45" 6 70 "120" FALSE "none" "3_49" 25 0
49 "45" 6 70 "120" FALSE "none" "4_49" 25 0
49 "45" 7 10 "60" FALSE "none" "1_49" 22.5 0
49 "45" 7 20 "60" FALSE "none" "2_49" 22.5 0
49 "45" 7 70 "120" FALSE "none" "3_49" 22.5 0
49 "45" 7 70 "120" FALSE "none" "4_49" 22.5 0
49 "45" 8 15 "60" FALSE "none" "1_49" 15 0
49 "45" 8 25 "60" FALSE "none" "2_49" 15 0
49 "45" 8 70 "120" FALSE "none" "3_49" 15 0
49 "45" 8 75 "120" FALSE "none" "4_49" 15 0
49 "45" 9 15 "60" FALSE "none" "1_49" 20 0
49 "45" 9 20 "60" FALSE "none" "2_49" 20 0
49 "45" 9 75 "120" FALSE "none" "3_49" 20 0
49 "45" 9 75 "120" FALSE "none" "4_49" 20 0
49 "45" 10 15 "60" FALSE "none" "1_49" 17.5 0
49 "45" 10 20 "60" FALSE "none" "2_49" 17.5 0
49 "45" 10 75 "120" FALSE "none" "3_49" 17.5 0
49 "45" 10 75 "120" FALSE "none" "4_49" 17.5 0
49 "200" 1 0 "60" FALSE "all" "1_49" NA NA
49 "200" 1 20 "60" FALSE "all" "2_49" NA NA
49 "200" 1 70 "120" FALSE "all" "3_49" NA NA
49 "200" 1 60 "120" FALSE "all" "4_49" NA NA
49 "200" 2 40 "60" FALSE "all" "1_49" 10 0
49 "200" 2 15 "60" FALSE "all" "2_49" 10 0
49 "200" 2 70 "120" FALSE "all" "3_49" 10 0
49 "200" 2 75 "120" FALSE "all" "4_49" 10 0
49 "200" 3 15 "60" FALSE "all" "1_49" 27.5 0
49 "200" 3 20 "60" FALSE "all" "2_49" 27.5 0
49 "200" 3 70 "120" FALSE "all" "3_49" 27.5 0
49 "200" 3 75 "120" FALSE "all" "4_49" 27.5 0
49 "200" 4 20 "60" FALSE "all" "1_49" 17.5 0
49 "200" 4 15 "60" FALSE "all" "2_49" 17.5 0
49 "200" 4 75 "120" FALSE "all" "3_49" 17.5 0
49 "200" 4 75 "120" FALSE "all" "4_49" 17.5 0
49 "200" 5 15 "60" FALSE "all" "1_49" 17.5 0
49 "200" 5 15 "60" FALSE "all" "2_49" 17.5 0
49 "200" 5 75 "120" FALSE "all" "3_49" 17.5 0
49 "200" 5 75 "120" FALSE "all" "4_49" 17.5 0
49 "200" 6 15 "60" FALSE "all" "1_49" 15 0
49 "200" 6 15 "60" FALSE "all" "2_49" 15 0
49 "200" 6 75 "120" FALSE "all" "3_49" 15 0
49 "200" 6 75 "120" FALSE "all" "4_49" 15 0
49 "200" 7 15 "60" FALSE "all" "1_49" 15 0
49 "200" 7 15 "60" FALSE "all" "2_49" 15 0
49 "200" 7 75 "120" FALSE "all" "3_49" 15 0
49 "200" 7 75 "120" FALSE "all" "4_49" 15 0
49 "200" 8 15 "60" FALSE "all" "1_49" 15 0
49 "200" 8 15 "60" FALSE "all" "2_49" 15 0
49 "200" 8 75 "120" FALSE "all" "3_49" 15 0
49 "200" 8 75 "120" FALSE "all" "4_49" 15 0
49 "200" 9 15 "60" FALSE "all" "1_49" 15 0
49 "200" 9 15 "60" FALSE "all" "2_49" 15 0
49 "200" 9 75 "120" FALSE "all" "3_49" 15 0
49 "200" 9 75 "120" FALSE "all" "4_49" 15 0
49 "200" 10 15 "60" FALSE "all" "1_49" 15 0
49 "200" 10 15 "60" FALSE "all" "2_49" 15 0
49 "200" 10 75 "120" FALSE "all" "3_49" 15 0
49 "200" 10 75 "120" FALSE "all" "4_49" 15 0
49 "75" 1 15 "60" FALSE "poor" "1_49" NA NA
49 "75" 1 20 "60" FALSE "poor" "2_49" NA NA
49 "75" 1 75 "120" FALSE "poor" "3_49" NA NA
49 "75" 1 75 "120" FALSE "poor" "4_49" NA NA
49 "75" 2 15 "60" FALSE "poor" "1_49" 17.5 0
49 "75" 2 15 "60" FALSE "poor" "2_49" 17.5 0
49 "75" 2 75 "120" FALSE "poor" "3_49" 17.5 0
49 "75" 2 75 "120" FALSE "poor" "4_49" 17.5 0
49 "75" 3 15 "60" FALSE "poor" "1_49" 15 0
49 "75" 3 15 "60" FALSE "poor" "2_49" 15 0
49 "75" 3 75 "120" FALSE "poor" "3_49" 15 0
49 "75" 3 75 "120" FALSE "poor" "4_49" 15 0
49 "75" 4 15 "60" FALSE "poor" "1_49" 15 0
49 "75" 4 15 "60" FALSE "poor" "2_49" 15 0
49 "75" 4 75 "120" FALSE "poor" "3_49" 15 0
49 "75" 4 75 "120" FALSE "poor" "4_49" 15 0
49 "75" 5 15 "60" FALSE "poor" "1_49" 15 0
49 "75" 5 15 "60" FALSE "poor" "2_49" 15 0
49 "75" 5 75 "120" FALSE "poor" "3_49" 15 0
49 "75" 5 75 "120" FALSE "poor" "4_49" 15 0
49 "75" 6 15 "60" FALSE "poor" "1_49" 15 0
49 "75" 6 15 "60" FALSE "poor" "2_49" 15 0
49 "75" 6 75 "120" FALSE "poor" "3_49" 15 0
49 "75" 6 75 "120" FALSE "poor" "4_49" 15 0
49 "75" 7 15 "60" FALSE "poor" "1_49" 15 0
49 "75" 7 15 "60" FALSE "poor" "2_49" 15 0
49 "75" 7 75 "120" FALSE "poor" "3_49" 15 0
49 "75" 7 75 "120" FALSE "poor" "4_49" 15 0
49 "75" 8 15 "60" FALSE "poor" "1_49" 15 0
49 "75" 8 15 "60" FALSE "poor" "2_49" 15 0
49 "75" 8 75 "120" FALSE "poor" "3_49" 15 0
49 "75" 8 75 "120" FALSE "poor" "4_49" 15 0
49 "75" 9 15 "60" FALSE "poor" "1_49" 15 0
49 "75" 9 15 "60" FALSE "poor" "2_49" 15 0
49 "75" 9 75 "120" FALSE "poor" "3_49" 15 0
49 "75" 9 75 "120" FALSE "poor" "4_49" 15 0
49 "75" 10 15 "60" FALSE "poor" "1_49" 15 0
49 "75" 10 15 "60" FALSE "poor" "2_49" 15 0
49 "75" 10 75 "120" FALSE "poor" "3_49" 15 0
49 "75" 10 75 "120" FALSE "poor" "4_49" 15 0
49 "65" 1 15 "60" FALSE "poor" "1_49" NA NA
49 "65" 1 20 "60" FALSE "poor" "2_49" NA NA
49 "65" 1 75 "120" FALSE "poor" "3_49" NA NA
49 "65" 1 75 "120" FALSE "poor" "4_49" NA NA
49 "65" 2 15 "60" FALSE "poor" "1_49" 17.5 0
49 "65" 2 15 "60" FALSE "poor" "2_49" 17.5 0
49 "65" 2 75 "120" FALSE "poor" "3_49" 17.5 0
49 "65" 2 75 "120" FALSE "poor" "4_49" 17.5 0
49 "65" 3 15 "60" FALSE "poor" "1_49" 15 0
49 "65" 3 15 "60" FALSE "poor" "2_49" 15 0
49 "65" 3 75 "120" FALSE "poor" "3_49" 15 0
49 "65" 3 75 "120" FALSE "poor" "4_49" 15 0
49 "65" 4 15 "60" FALSE "poor" "1_49" 15 0
49 "65" 4 15 "60" FALSE "poor" "2_49" 15 0
49 "65" 4 75 "120" FALSE "poor" "3_49" 15 0
49 "65" 4 75 "120" FALSE "poor" "4_49" 15 0
49 "65" 5 15 "60" FALSE "poor" "1_49" 15 0
49 "65" 5 15 "60" FALSE "poor" "2_49" 15 0
49 "65" 5 75 "120" FALSE "poor" "3_49" 15 0
49 "65" 5 75 "120" FALSE "poor" "4_49" 15 0
49 "65" 6 15 "60" FALSE "poor" "1_49" 15 0
49 "65" 6 15 "60" FALSE "poor" "2_49" 15 0
49 "65" 6 75 "120" FALSE "poor" "3_49" 15 0
49 "65" 6 75 "120" FALSE "poor" "4_49" 15 0
49 "65" 7 15 "60" FALSE "poor" "1_49" 15 0
49 "65" 7 15 "60" FALSE "poor" "2_49" 15 0
49 "65" 7 75 "120" FALSE "poor" "3_49" 15 0
49 "65" 7 75 "120" FALSE "poor" "4_49" 15 0
49 "65" 8 15 "60" FALSE "poor" "1_49" 15 0
49 "65" 8 15 "60" FALSE "poor" "2_49" 15 0
49 "65" 8 75 "120" FALSE "poor" "3_49" 15 0
49 "65" 8 75 "120" FALSE "poor" "4_49" 15 0
49 "65" 9 15 "60" FALSE "poor" "1_49" 15 0
49 "65" 9 15 "60" FALSE "poor" "2_49" 15 0
49 "65" 9 75 "120" FALSE "poor" "3_49" 15 0
49 "65" 9 75 "120" FALSE "poor" "4_49" 15 0
49 "65" 10 15 "60" FALSE "poor" "1_49" 15 0
49 "65" 10 15 "60" FALSE "poor" "2_49" 15 0
49 "65" 10 75 "120" FALSE "poor" "3_49" 15 0
49 "65" 10 75 "120" FALSE "poor" "4_49" 15 0
49 "55" 1 15 "60" FALSE "none" "1_49" NA NA
49 "55" 1 20 "60" FALSE "none" "2_49" NA NA
49 "55" 1 75 "120" FALSE "none" "3_49" NA NA
49 "55" 1 75 "120" FALSE "none" "4_49" NA NA
49 "55" 2 15 "60" FALSE "none" "1_49" 17.5 0
49 "55" 2 15 "60" FALSE "none" "2_49" 17.5 0
49 "55" 2 75 "120" FALSE "none" "3_49" 17.5 0
49 "55" 2 75 "120" FALSE "none" "4_49" 17.5 0
49 "55" 3 15 "60" FALSE "none" "1_49" 15 0
49 "55" 3 15 "60" FALSE "none" "2_49" 15 0
49 "55" 3 75 "120" FALSE "none" "3_49" 15 0
49 "55" 3 75 "120" FALSE "none" "4_49" 15 0
49 "55" 4 15 "60" FALSE "none" "1_49" 15 0
49 "55" 4 15 "60" FALSE "none" "2_49" 15 0
49 "55" 4 75 "120" FALSE "none" "3_49" 15 0
49 "55" 4 75 "120" FALSE "none" "4_49" 15 0
49 "55" 5 15 "60" FALSE "none" "1_49" 15 0
49 "55" 5 15 "60" FALSE "none" "2_49" 15 0
49 "55" 5 75 "120" FALSE "none" "3_49" 15 0
49 "55" 5 75 "120" FALSE "none" "4_49" 15 0
49 "55" 6 15 "60" FALSE "none" "1_49" 15 0
49 "55" 6 15 "60" FALSE "none" "2_49" 15 0
49 "55" 6 75 "120" FALSE "none" "3_49" 15 0
49 "55" 6 75 "120" FALSE "none" "4_49" 15 0
49 "55" 7 15 "60" FALSE "none" "1_49" 15 0
49 "55" 7 15 "60" FALSE "none" "2_49" 15 0
49 "55" 7 75 "120" FALSE "none" "3_49" 15 0
49 "55" 7 75 "120" FALSE "none" "4_49" 15 0
49 "55" 8 15 "60" FALSE "none" "1_49" 15 0
49 "55" 8 15 "60" FALSE "none" "2_49" 15 0
49 "55" 8 75 "120" FALSE "none" "3_49" 15 0
49 "55" 8 75 "120" FALSE "none" "4_49" 15 0
49 "55" 9 15 "60" FALSE "none" "1_49" 15 0
49 "55" 9 15 "60" FALSE "none" "2_49" 15 0
49 "55" 9 75 "120" FALSE "none" "3_49" 15 0
49 "55" 9 75 "120" FALSE "none" "4_49" 15 0
49 "55" 10 15 "60" FALSE "none" "1_49" 15 0
49 "55" 10 15 "60" FALSE "none" "2_49" 15 0
49 "55" 10 75 "120" FALSE "none" "3_49" 15 0
49 "55" 10 75 "120" FALSE "none" "4_49" 15 0
