# Supplementary material for: Self-reliance crowds out group cooperation and increases wealth inequality
Source: Nat Commun. 2020 Oct 14;11:5161. doi: 10.1038/s41467-020-18896-6 (PMC7560835; doi:10.1038/s41467-020-18896-6)
Supplement: Supplementary file 3 — Source Data [file 41467_2020_18896_MOESM3_ESM.zip › source data/SupplFig15.txt]

"group" "threshold" "round" "treatment" "public_met" "disparity_gini"
26 "200" 1 "equal" 0.68 0.050289810547875
26 "200" 2 "equal" 0.6 0.00713216195569136
26 "200" 3 "equal" 0.8 0.0304636278753926
26 "200" 4 "equal" 0.68 0.0125589791472144
26 "200" 5 "equal" 0.84 0.0265746771988164
26 "200" 6 "equal" 0.92 0.0568702147525677
26 "200" 7 "equal" 0.88 0.013914249224594
26 "200" 8 "equal" 0.92 0.0241693121693122
26 "200" 9 "equal" 0.84 0.0123411142234672
26 "200" 10 "equal" 0.88 0.0176253006253006
26 "75" 1 "equal" 0.48 0.426694885361552
26 "75" 2 "equal" 0.84 0.195336186001821
26 "75" 3 "equal" 0.68 0.0655238095238095
26 "75" 4 "equal" 0.84 0.126450503498891
26 "75" 5 "equal" 0.84 0.0813026113671275
26 "75" 6 "equal" 0.96 0.0367819515555256
26 "75" 7 "equal" 0.92 0.00965517241379312
26 "75" 8 "equal" 0.88 0.0534259259259259
26 "75" 9 "equal" 0.92 0.0184195402298851
26 "75" 10 "equal" 0.84 0.130087976539589
26 "65" 1 "equal" 0.28 0.518487489911219
26 "65" 2 "equal" 0.4 0.382642185400806
26 "65" 3 "equal" 0.4 0.280622895622896
26 "65" 4 "equal" 0.48 0.204891619730329
26 "65" 5 "equal" 0.44 0.210253411306043
26 "65" 6 "equal" 0.52 0.243526299408652
26 "65" 7 "equal" 0.6 0.187999832695485
26 "65" 8 "equal" 0.64 0.0939121233034276
26 "65" 9 "equal" 0.56 0.160190308885961
26 "65" 10 "equal" 0.56 0.103220611916264
26 "55" 1 "equal" 0.28 0.330251126537572
26 "55" 2 "equal" 0.4 0.299226046199398
26 "55" 3 "equal" 0.36 0.278558316080055
26 "55" 4 "equal" 0.4 0.160584795321637
26 "55" 5 "equal" 0.32 0.181281481481481
26 "55" 6 "equal" 0.32 0.142028985507246
26 "55" 7 "equal" 0.32 0.133333333333333
26 "55" 8 "equal" 0.32 0.106954436450839
26 "55" 9 "equal" 0.32 0.106666666666667
26 "55" 10 "equal" 0.32 0.10156862745098
26 "45" 1 "equal" 0 0.464014146772767
26 "45" 2 "equal" 0 0.213333333333333
26 "45" 3 "equal" 0 0.106666666666667
26 "45" 4 "equal" 0 0.0411428571428571
26 "45" 5 "equal" 0 0.0133333333333333
26 "45" 6 "equal" 0 0.0316666666666666
26 "45" 7 "equal" 0 0.0316666666666666
26 "45" 8 "equal" 0 0.0316666666666666
26 "45" 9 "equal" 0 0.0316666666666666
26 "45" 10 "equal" 0 0.0183333333333333
25 "200" 1 "unequal" 0.48 0.140063647681295
25 "200" 2 "unequal" 0.68 0.170947869832746
25 "200" 3 "unequal" 0.84 0.191217423902776
25 "200" 4 "unequal" 0.8 0.161262504921307
25 "200" 5 "unequal" 0.64 0.131733929524558
25 "200" 6 "unequal" 0.68 0.143139730639731
25 "200" 7 "unequal" 0.88 0.190324420677362
25 "200" 8 "unequal" 0.88 0.174840713813615
25 "200" 9 "unequal" 0.8 0.158269770534476
25 "200" 10 "unequal" 0.84 0.174166411624183
25 "75" 1 "unequal" 0.8 0.370533959867293
25 "75" 2 "unequal" 0.64 0.274725183980402
25 "75" 3 "unequal" 0.64 0.247922218841902
25 "75" 4 "unequal" 0.64 0.340405010764408
25 "75" 5 "unequal" 0.72 0.36248893056762
25 "75" 6 "unequal" 0.76 0.305838770231993
25 "75" 7 "unequal" 0.68 0.336776550402201
25 "75" 8 "unequal" 0.56 0.387997269219747
25 "75" 9 "unequal" 0.68 0.347459454093697
25 "75" 10 "unequal" 0.64 0.441486015907735
25 "65" 1 "unequal" 0.4 0.50064910891893
25 "65" 2 "unequal" 0.56 0.497301933109988
25 "65" 3 "unequal" 0.6 0.46126352619901
25 "65" 4 "unequal" 0.72 0.405416108945521
25 "65" 5 "unequal" 0.72 0.281773571077176
25 "65" 6 "unequal" 0.64 0.341088493016882
25 "65" 7 "unequal" 0.68 0.35678340831282
25 "65" 8 "unequal" 0.6 0.41604638567286
25 "65" 9 "unequal" 0.64 0.414104986043605
25 "65" 10 "unequal" 0.68 0.3973377072194
25 "55" 1 "unequal" 0.28 0.649892128568599
25 "55" 2 "unequal" 0.36 0.530318101315005
25 "55" 3 "unequal" 0.44 0.494858171726443
25 "55" 4 "unequal" 0.48 0.509048914522974
25 "55" 5 "unequal" 0.44 0.461796132988101
25 "55" 6 "unequal" 0.44 0.395602841240783
25 "55" 7 "unequal" 0.48 0.404466319008285
25 "55" 8 "unequal" 0.44 0.490484479878871
25 "55" 9 "unequal" 0.44 0.494607430772348
25 "55" 10 "unequal" 0.44 0.511124480710158
25 "45" 1 "unequal" 0.12 0.734342472342472
25 "45" 2 "unequal" 0.24 0.606369443449387
25 "45" 3 "unequal" 0.32 0.553391388000084
25 "45" 4 "unequal" 0.32 0.476085058732117
25 "45" 5 "unequal" 0.24 0.469861279461279
25 "45" 6 "unequal" 0.28 0.484593518351615
25 "45" 7 "unequal" 0.2 0.460263051846762
25 "45" 8 "unequal" 0.28 0.462695844854504
25 "45" 9 "unequal" 0.32 0.449402982483381
25 "45" 10 "unequal" 0.32 0.428404772963432
