# Supplementary material for: Self-reliance crowds out group cooperation and increases wealth inequality
Source: Nat Commun. 2020 Oct 14;11:5161. doi: 10.1038/s41467-020-18896-6 (PMC7560835; doi:10.1038/s41467-020-18896-6)
Supplement: Supplementary file 3 — Source Data [file 41467_2020_18896_MOESM3_ESM.zip › source data/SupplFig11.txt]

"group" "endowment" "public_percent" "data" "op_public_low_percent" "op_public_high_percent"
1 60 0.46937 "first party" 0.366666666666666 0.566666666666666
1 120 0.31373 "first party" 0.641666666666666 0.430833333333333
3 60 0.7309 "first party" 0.616666666666667 0.708333333333333
3 120 0.40346 "first party" 0.4 0.55
5 60 0.39425 "first party" 0.25 0.55
5 120 0.32083 "first party" 0.375 0.466666666666667
7 60 0.40662 "first party" 0.441666666666666 0.529166666666667
7 120 0.355 "first party" 0.375 0.5625
9 60 0.55252 "first party" 0.433333333333333 0.558333333333333
9 120 0.48334 "first party" 0.375 0.5625
11 60 0.40177 "first party" 0.333333333333333 0.608333333333333
11 120 0.41037 "first party" 0.325 0.5125
13 60 0.54838 "first party" 0.416666666666667 0.541666666666667
13 120 0.33211 "first party" 0.5 0.425
15 60 0.42755 "first party" 0.425 0.5375
15 120 0.39038 "first party" 0.333333333333333 0.583333333333333
17 60 0.48398 "first party" 0.425 0.4625
17 120 0.37001 "first party" 0.391666666666667 0.554166666666667
19 60 0.50001 "first party" 0.416666666666667 0.541666666666667
19 120 0.49916 "first party" 0.5 0.4
21 60 0.39992 "first party" 0.316666666666667 0.591666666666667
21 120 0.47917 "first party" 0.375 0.5625
23 60 0.48417 "first party" 0.425 0.5375
23 120 0.48124 "first party" 0.375 0.4625
25 60 0.43122 "first party" 0.483333333333333 0.508333333333333
25 120 0.32179 "first party" 0.416666666666667 0.541666666666667
27 60 0.40673 "first party" 0.425 0.4625
27 120 0.13041 "first party" 0.375 0.5625
29 60 0.45833 "first party" 0.25 0.625
29 120 0.37968 "first party" 0.375 0.5625
31 60 0.43588 "first party" 0.375 0.5625
31 120 0.50873 "first party" 0.258333333333333 0.4125
33 60 0.43078 "first party" 0.208333333333333 0.5625
33 120 0.18872 "first party" 0.491666666666667 0.504166666666667
35 60 0.32492 "first party" 0.25 0.625
35 120 0.5383 "first party" 0.26 0.62
37 60 0.35916 "first party" 0.25 0.625
37 120 0.25257 "first party" 0.3 0.3875
39 60 0.36907 "first party" 0.433333333333333 0.533333333333333
39 120 0.27586 "first party" 0.466666666666667 0.441666666666667
41 60 0.34833 "first party" 0.316666666666667 0.591666666666667
41 120 0.56957 "first party" 0.316666666666667 0.591666666666667
43 60 0.44917 "first party" 0.5 0.5
43 120 0.41584 "first party" 0.291666666666667 0.604166666666667
45 60 0.41249 "first party" 0.425 0.5375
45 120 0.41416 "first party" 0.383333333333333 0.408333333333333
47 60 0.36668 "first party" 0.366666666666667 0.583333333333333
47 120 0.37458 "first party" 0.5 0.5
49 60 0.28164 "first party" 0.383333333333333 0.558333333333333
49 120 0.61996 "first party" 0.25 0.625
1000 60 0.25 "third party" NA NA
1000 120 0.625 "third party" NA NA
1001 60 0.2666 "third party" NA NA
1001 120 0.6166 "third party" NA NA
1002 60 0.5166 "third party" NA NA
1002 120 0.4916 "third party" NA NA
1003 60 0.5168 "third party" NA NA
1003 120 0.4918 "third party" NA NA
1004 60 0.35 "third party" NA NA
1004 120 0.575 "third party" NA NA
1005 60 0.25 "third party" NA NA
1005 120 0.625 "third party" NA NA
1006 60 0.52075 "third party" NA NA
1006 120 0.4895 "third party" NA NA
1007 60 0.527666666666667 "third party" NA NA
1007 120 0.486 "third party" NA NA
1008 60 0.75 "third party" NA NA
1008 120 0.375 "third party" NA NA
1009 60 0.4832 "third party" NA NA
1009 120 0.5082 "third party" NA NA
1010 60 0.25 "third party" NA NA
1010 120 0.625 "third party" NA NA
1011 60 0.16675 "third party" NA NA
1011 120 0.66675 "third party" NA NA
1012 60 0.25 "third party" NA NA
1012 120 0.625 "third party" NA NA
1013 60 0.45 "third party" NA NA
1013 120 0.525 "third party" NA NA
1014 60 0.5832 "third party" NA NA
1014 120 0.4582 "third party" NA NA
1015 60 0.75 "third party" NA NA
1015 120 0.875 "third party" NA NA
1016 60 0.25 "third party" NA NA
1016 120 0.625 "third party" NA NA
1017 60 0.34975 "third party" NA NA
1017 120 0.57475 "third party" NA NA
1018 60 0.5498 "third party" NA NA
1018 120 0.4751 "third party" NA NA
1020 60 0.5 "third party" NA NA
1020 120 0.5 "third party" NA NA
1021 60 0.4585 "third party" NA NA
1021 120 0.521 "third party" NA NA
1022 60 0.45 "third party" NA NA
1022 120 0.525 "third party" NA NA
1023 60 0.4165 "third party" NA NA
1023 120 0.54175 "third party" NA NA
1024 60 0.3998 "third party" NA NA
1024 120 0.5498 "third party" NA NA
1025 60 0.25 "third party" NA NA
1025 120 0.625 "third party" NA NA
1026 60 0.27075 "third party" NA NA
1026 120 0.6145 "third party" NA NA
1027 60 0.3668 "third party" NA NA
1027 120 0.5668 "third party" NA NA
1028 60 0.5 "third party" NA NA
1028 120 0.5 "third party" NA NA
1029 60 0.389 "third party" NA NA
1029 120 0.639 "third party" NA NA
1030 60 0.6 "third party" NA NA
1030 120 0.4501 "third party" NA NA
1031 60 0.5 "third party" NA NA
1031 120 0.5 "third party" NA NA
1032 60 0.27075 "third party" NA NA
1032 120 0.6145 "third party" NA NA
1033 60 0.25 "third party" NA NA
1033 120 0.625 "third party" NA NA
1034 60 0.5 "third party" NA NA
1034 120 0.5 "third party" NA NA
1035 60 0.3334 "third party" NA NA
1035 120 0.5918 "third party" NA NA
1036 60 0.45 "third party" NA NA
1036 120 0.525 "third party" NA NA
1037 60 0.25 "third party" NA NA
1037 120 0.625 "third party" NA NA
1038 60 0.75 "third party" NA NA
1038 120 0.375 "third party" NA NA
1039 60 0.5 "third party" NA NA
1039 120 0.5 "third party" NA NA
1040 60 0.375 "third party" NA NA
1040 120 0.5625 "third party" NA NA
1041 60 0.5 "third party" NA NA
1041 120 0.5 "third party" NA NA
1042 60 0.4666 "third party" NA NA
1042 120 0.5166 "third party" NA NA
1043 60 0.25 "third party" NA NA
1043 120 0.625 "third party" NA NA
1044 60 0.5 "third party" NA NA
1044 120 0.5 "third party" NA NA
1045 60 0.5 "third party" NA NA
1045 120 0.5 "third party" NA NA
1046 60 0.25 "third party" NA NA
1046 120 0.625 "third party" NA NA
1047 60 0.5 "third party" NA NA
1047 120 0.5 "third party" NA NA
1048 60 0.5 "third party" NA NA
1048 120 0.5 "third party" NA NA
1049 60 0.5 "third party" NA NA
1049 120 0.5 "third party" NA NA
1050 60 0.25 "third party" NA NA
1050 120 0.625 "third party" NA NA
1051 60 0.5 "third party" NA NA
1051 120 0.5 "third party" NA NA
1052 60 0.333333333333333 "third party" NA NA
1052 120 0.583333333333333 "third party" NA NA
1053 60 0.35425 "third party" NA NA
1053 120 0.573 "third party" NA NA
1054 60 0.417 "third party" NA NA
1054 120 0.542 "third party" NA NA
1055 60 0.25 "third party" NA NA
1055 120 0.625 "third party" NA NA
1056 60 0.25 "third party" NA NA
1056 120 0.625 "third party" NA NA
1057 60 0.5 "third party" NA NA
1057 120 0.5 "third party" NA NA
1058 60 0.45825 "third party" NA NA
1058 120 0.52075 "third party" NA NA
1059 60 0.4832 "third party" NA NA
1059 120 0.5082 "third party" NA NA
1060 60 0.25 "third party" NA NA
1060 120 0.625 "third party" NA NA
