# Supplementary material for: Self-reliance crowds out group cooperation and increases wealth inequality
Source: Nat Commun. 2020 Oct 14;11:5161. doi: 10.1038/s41467-020-18896-6 (PMC7560835; doi:10.1038/s41467-020-18896-6)
Supplement: Supplementary file 3 — Source Data [file 41467_2020_18896_MOESM3_ESM.zip › source data/SupplFig10.txt]

"group" "treatment" "threshold" "endowment" "public_met" "private_met" "earnings" "disparity_gini" "data"
1 "unequal" "45" 60 0 0.5 7.5 0.581986531986532 "first party"
3 "unequal" "45" 60 0.9 0 14 0.54664596273292 "first party"
5 "unequal" "45" 60 0 1 15 0.472793650793651 "first party"
7 "unequal" "45" 60 0.4 0.25 16 0.439455616068519 "first party"
9 "unequal" "45" 60 1 0 30 0.222222222222222 "first party"
11 "unequal" "45" 60 0 0.9 13.25 0.525185185185185 "first party"
13 "unequal" "45" 60 0 0.65 9.75 0.678210678210678 "first party"
15 "unequal" "45" 60 0 0.75 11.25 0.536007130124777 "first party"
17 "unequal" "45" 60 0 0.65 9.75 0.590620490620491 "first party"
19 "unequal" "45" 60 1 0 30 0.222222222222222 "first party"
21 "unequal" "45" 60 0 0.55 7.5 0.876190476190476 "first party"
23 "unequal" "45" 60 0.5 0.3 18.75 0.461297852474323 "first party"
25 "unequal" "45" 60 0.1 0.45 8 0.521311567679559 "first party"
27 "unequal" "45" 60 0 1 15 0.444444444444444 "first party"
29 "unequal" "45" 60 0.7 0.1 16.75 0.526743996743997 "first party"
31 "unequal" "45" 60 0 0.6 8.25 0.833650793650794 "first party"
33 "unequal" "45" 60 0 0.65 7.5 0.575757575757576 "first party"
35 "unequal" "45" 60 0.4 0.25 10.5 0.421070101396188 "first party"
37 "unequal" "45" 60 0 0.95 14.25 0.457575757575757 "first party"
39 "unequal" "45" 60 0 1 15 0.444444444444444 "first party"
41 "unequal" "45" 60 0.7 0.05 23.75 0.327243867243867 "first party"
43 "unequal" "45" 60 0.1 0.35 8.25 0.694949494949495 "first party"
45 "unequal" "45" 60 0 0.8 12 0.582539682539682 "first party"
47 "unequal" "45" 60 0 0.7 10.5 0.63969215969216 "first party"
49 "unequal" "45" 60 0.8 0.05 29.25 0.191262626262626 "first party"
1 "unequal" "55" 60 0.3 0.2 5.5 0.638306878306878 "first party"
3 "unequal" "55" 60 0.7 0 11 0.362444671105157 "first party"
5 "unequal" "55" 60 0 0.9 4.5 0.635238095238095 "first party"
7 "unequal" "55" 60 0 0 0 0.733333333333334 "first party"
9 "unequal" "55" 60 1 0 30 0.222222222222222 "first party"
11 "unequal" "55" 60 0.4 0.1 9.25 0.783757908757909 "first party"
13 "unequal" "55" 60 0.4 0.15 8.5 0.404533522221149 "first party"
15 "unequal" "55" 60 0.8 0.05 21.5 0.433174603174603 "first party"
17 "unequal" "55" 60 0.3 0.05 8.5 0.463018985371927 "first party"
19 "unequal" "55" 60 0.8 0 23.5 0.383473389355742 "first party"
21 "unequal" "55" 60 0.7 0.1 21.25 0.570833288615574 "first party"
23 "unequal" "55" 60 1 0 30 0.222222222222222 "first party"
25 "unequal" "55" 60 0 0.9 3.75 0.635585785475872 "first party"
27 "unequal" "55" 60 0 0.95 4.75 0.577248677248677 "first party"
29 "unequal" "55" 60 0 0.7 3.5 0.687698412698413 "first party"
31 "unequal" "55" 60 0.9 0 29 0.26926683911204 "first party"
33 "unequal" "55" 60 0 0.7 2.25 0.666666666666667 "first party"
35 "unequal" "55" 60 0.1 0.15 4.5 0.800280112044818 "first party"
37 "unequal" "55" 60 0 0.9 4.5 0.627465958343151 "first party"
39 "unequal" "55" 60 0 0.9 4.5 0.598027898027898 "first party"
41 "unequal" "55" 60 0.7 0 25 0.224813418361805 "first party"
43 "unequal" "55" 60 0.7 0.15 21.75 0.437460317460317 "first party"
45 "unequal" "55" 60 0.7 0.05 20 0.273563748079877 "first party"
47 "unequal" "55" 60 0.1 0.7 4.75 0.702003405527433 "first party"
49 "unequal" "55" 60 1 0 44.75 0.00285714285714285 "first party"
1 "unequal" "65" 60 0.3 0 8 0.607407407407407 "first party"
3 "unequal" "65" 60 0.6 0 8 0.545874321054587 "first party"
5 "unequal" "65" 60 0.3 0 5.25 0.317491039426523 "first party"
7 "unequal" "65" 60 0.6 0 19.5 0.461853794353794 "first party"
9 "unequal" "65" 60 0.8 0 12.75 0.360968160292164 "first party"
11 "unequal" "65" 60 0.6 0 15.75 0.384804628922276 "first party"
13 "unequal" "65" 60 0.4 0 5.25 0.610893246187364 "first party"
15 "unequal" "65" 60 0.6 0 10 0.37138351300116 "first party"
17 "unequal" "65" 60 0.6 0 16.5 0.282784992784993 "first party"
19 "unequal" "65" 60 0.7 0 20 0.167056891722206 "first party"
21 "unequal" "65" 60 0.6 0 15 0.548055454065684 "first party"
23 "unequal" "65" 60 1 0 30 0.222222222222222 "first party"
25 "unequal" "65" 60 1 0 22.5 0.388888888888889 "first party"
27 "unequal" "65" 60 0 0 0 0.8 "first party"
29 "unequal" "65" 60 0.4 0 6.5 0.568272642390289 "first party"
31 "unequal" "65" 60 0.7 0 20.25 0.457694592988711 "first party"
33 "unequal" "65" 60 0.3 0 1.5 0.778260869565218 "first party"
35 "unequal" "65" 60 0.7 0 26.75 0.263029119924281 "first party"
37 "unequal" "65" 60 0.2 0 2.5 0.787016317016317 "first party"
39 "unequal" "65" 60 1 0 24.7 0.300724187875026 "first party"
41 "unequal" "65" 60 0.9 0 40 0.00841269841269841 "first party"
43 "unequal" "65" 60 0.9 0 26.25 0.314920634920635 "first party"
45 "unequal" "65" 60 1 0 29.5 0.229411764705882 "first party"
47 "unequal" "65" 60 0.4 0 12 0.399128540305011 "first party"
49 "unequal" "65" 60 1 0 44.75 0.00285714285714285 "first party"
1 "unequal" "75" 60 0.1 0 3.25 0.59047619047619 "first party"
3 "unequal" "75" 60 1 0 16.75 0.476205189146366 "first party"
5 "unequal" "75" 60 0.5 0 10.5 0.411753648827952 "first party"
7 "unequal" "75" 60 0.3 0 10 0.61957671957672 "first party"
9 "unequal" "75" 60 0.6 0 15.25 0.188508898508898 "first party"
11 "unequal" "75" 60 0.6 0 17.75 0.527208176818855 "first party"
13 "unequal" "75" 60 0.7 0 17 0.227883597883598 "first party"
15 "unequal" "75" 60 0.5 0 14.75 0.242512077294686 "first party"
17 "unequal" "75" 60 0.6 0 11.3 0.514057634818363 "first party"
19 "unequal" "75" 60 1 0 30 0.222222222222222 "first party"
21 "unequal" "75" 60 0.6 0 22.75 0.33997113997114 "first party"
23 "unequal" "75" 60 1 0 30 0.222222222222222 "first party"
25 "unequal" "75" 60 0.8 0 16.75 0.305198412698413 "first party"
27 "unequal" "75" 60 0 0 0 0.785714285714286 "first party"
29 "unequal" "75" 60 1 0 27.25 0.261962167454595 "first party"
31 "unequal" "75" 60 0.7 0 20.75 0.359965283767466 "first party"
33 "unequal" "75" 60 0 0 0 0.733333333333334 "first party"
35 "unequal" "75" 60 0.9 0 39.5 0.0180952380952381 "first party"
37 "unequal" "75" 60 0.5 0 10.25 0.28276455026455 "first party"
39 "unequal" "75" 60 0.9 0 20.8 0.389604643863161 "first party"
41 "unequal" "75" 60 0.9 0 27.75 0.20632805571452 "first party"
43 "unequal" "75" 60 1 0 30 0.222222222222222 "first party"
45 "unequal" "75" 60 1 0 30 0.222222222222222 "first party"
47 "unequal" "75" 60 0.7 0 20 0.166218133718134 "first party"
49 "unequal" "75" 60 1 0 44.75 0.00285714285714285 "first party"
1 "unequal" "200" 60 0.5 0 14.25 0.164814814814815 "first party"
3 "unequal" "200" 60 1 0 16.5 0.491297852474323 "first party"
5 "unequal" "200" 60 0.5 0 11.5 0.17641484876779 "first party"
7 "unequal" "200" 60 0.3 0 10.5 0.0683501683501683 "first party"
9 "unequal" "200" 60 1 0 30 0.222222222222222 "first party"
11 "unequal" "200" 60 0.6 0 19.75 0.0969162210338681 "first party"
13 "unequal" "200" 60 0.6 0 13.5 0.20583255524432 "first party"
15 "unequal" "200" 60 0.4 0 16.5 0.06822825960757 "first party"
17 "unequal" "200" 60 0.5 0 15.75 0.129500891265597 "first party"
19 "unequal" "200" 60 0.9 0 27 0.2 "first party"
21 "unequal" "200" 60 0.7 0 28 0.231944444444444 "first party"
23 "unequal" "200" 60 1 0 26.5 0.270535714285714 "first party"
25 "unequal" "200" 60 0.7 0 19.8 0.173421134535686 "first party"
27 "unequal" "200" 60 0.8 0 20.5 0.246296296296296 "first party"
29 "unequal" "200" 60 0.8 0 36 0 "first party"
31 "unequal" "200" 60 1 0 34.75 0.146528166822284 "first party"
33 "unequal" "200" 60 0.9 0 31 0.143883566662471 "first party"
35 "unequal" "200" 60 0.9 0 35 0.0652278032425091 "first party"
37 "unequal" "200" 60 0.3 0 10 0.0604232804232804 "first party"
39 "unequal" "200" 60 0.9 0 20.95 0.285312878077706 "first party"
41 "unequal" "200" 60 0.9 0 40 0.00841269841269841 "first party"
43 "unequal" "200" 60 1 0 30 0.222222222222222 "first party"
45 "unequal" "200" 60 1 0 30 0.222222222222222 "first party"
47 "unequal" "200" 60 0.7 0 20.5 0.162745098039216 "first party"
49 "unequal" "200" 60 0.9 0 38.75 0.0271626984126984 "first party"
2 "equal" "45" 90 0 0.925 36.875 0.229166666666667 "first party"
4 "equal" "45" 90 0 0.95 42.75 0.0666666666666667 "first party"
6 "equal" "45" 90 0 1 45 0 "first party"
8 "equal" "45" 90 0 0.975 43.875 0.0333333333333333 "first party"
10 "equal" "45" 90 0 1 45 0 "first party"
12 "equal" "45" 90 0 0.75 33.75 0.333333333333333 "first party"
14 "equal" "45" 90 0 0.925 41.625 0.1 "first party"
16 "equal" "45" 90 0 0.975 43.875 0.0333333333333333 "first party"
18 "equal" "45" 90 0 0.925 41.625 0.1 "first party"
20 "equal" "45" 90 0 0.975 43.875 0.0333333333333333 "first party"
22 "equal" "45" 90 0 0.9 40.5 0.133333333333333 "first party"
24 "equal" "45" 90 0 0.9 40.5 0.133333333333333 "first party"
26 "equal" "45" 90 0 0.95 41.625 0.1 "first party"
28 "equal" "45" 90 0 0.975 43.75 0.0358974358974359 "first party"
30 "equal" "45" 90 0 1 45 0 "first party"
32 "equal" "45" 90 0 0.775 34.875 0.3 "first party"
34 "equal" "45" 90 0 1 45 0 "first party"
36 "equal" "45" 90 0 0.725 32.625 0.366666666666667 "first party"
38 "equal" "45" 90 0 0.975 43.875 0.0333333333333333 "first party"
40 "equal" "45" 90 0 0.95 42.75 0.0666666666666666 "first party"
42 "equal" "45" 90 0 0.95 42.75 0.0666666666666667 "first party"
44 "equal" "45" 90 0 0.875 39.25 0.16952380952381 "first party"
46 "equal" "45" 90 0 1 44.125 0.0241379310344828 "first party"
48 "equal" "45" 90 0 0.925 41.625 0.1 "first party"
50 "equal" "45" 90 0 1 45 0 "first party"
2 "equal" "55" 90 0 0.725 23.075 0.451202516247871 "first party"
4 "equal" "55" 90 0.1 0.575 21.5 0.505555555555556 "first party"
6 "equal" "55" 90 0 1 35 0 "first party"
8 "equal" "55" 90 0.9 0.025 41.375 0.1 "first party"
10 "equal" "55" 90 0 0.925 31.875 0.114814814814815 "first party"
12 "equal" "55" 90 0.1 0.475 18.375 0.390064102564103 "first party"
14 "equal" "55" 90 0.9 0.075 41.125 0.0773669467787114 "first party"
16 "equal" "55" 90 0.8 0 36 0.00555555555555556 "first party"
18 "equal" "55" 90 0 0.975 34.125 0.0333333333333333 "first party"
20 "equal" "55" 90 0 0.95 33.25 0.0666666666666666 "first party"
22 "equal" "55" 90 1 0 45 0 "first party"
24 "equal" "55" 90 0.2 0.5 26.5 0.4 "first party"
26 "equal" "55" 90 0 0.775 25.35 0.233816425120773 "first party"
28 "equal" "55" 90 1 0 45 0 "first party"
30 "equal" "55" 90 0.1 0.575 24.25 0.440588235294118 "first party"
32 "equal" "55" 90 1 0 45 0 "first party"
34 "equal" "55" 90 0 0.725 24.475 0.40048309178744 "first party"
36 "equal" "55" 90 0 0.9 31.5 0.133333333333333 "first party"
38 "equal" "55" 90 0 0.825 28.875 0.233333333333333 "first party"
40 "equal" "55" 90 0 0.8 27.5 0.283333333333333 "first party"
42 "equal" "55" 90 1 0 45 0 "first party"
44 "equal" "55" 90 0.4 0.325 29.25 0.36952380952381 "first party"
46 "equal" "55" 90 0 0.875 28 0.246034452072209 "first party"
48 "equal" "55" 90 0.9 0.05 41.625 0.0827956989247312 "first party"
50 "equal" "55" 90 0 0.975 34.125 0.0333333333333333 "first party"
2 "equal" "65" 90 1 0 44.875 0.00285714285714285 "first party"
4 "equal" "65" 90 0.2 0.525 17.5 0.446772068511199 "first party"
6 "equal" "65" 90 0 1 25 0 "first party"
8 "equal" "65" 90 0.4 0.45 27.625 0.24452380952381 "first party"
10 "equal" "65" 90 0 0.9 21.125 0.199707602339181 "first party"
12 "equal" "65" 90 0 0.475 11.625 0.708333333333333 "first party"
14 "equal" "65" 90 0 0.95 23 0.102777777777778 "first party"
16 "equal" "65" 90 0.6 0.2 31 0.160542152344809 "first party"
18 "equal" "65" 90 0 0.825 20.625 0.233333333333333 "first party"
20 "equal" "65" 90 0 0.9 19.5 0.280194805194805 "first party"
22 "equal" "65" 90 0.9 0.025 41.125 0.1 "first party"
24 "equal" "65" 90 0.8 0.025 35.75 0.124137931034483 "first party"
26 "equal" "65" 90 0.9 0.025 40.5 0 "first party"
28 "equal" "65" 90 0 0.725 18.125 0.366666666666667 "first party"
30 "equal" "65" 90 0.7 0.075 33.375 0.3 "first party"
32 "equal" "65" 90 1 0 45 0 "first party"
34 "equal" "65" 90 1 0 44.925 0.00169491525423728 "first party"
36 "equal" "65" 90 0.4 0.25 15.25 0.617391304347826 "first party"
38 "equal" "65" 90 0 0.4 10 0.8 "first party"
40 "equal" "65" 90 1 0 45 0 "first party"
42 "equal" "65" 90 0.8 0 36 0.162962962962963 "first party"
44 "equal" "65" 90 0.5 0.25 26.25 0.392900432900433 "first party"
46 "equal" "65" 90 0.9 0.025 40.25 0.119570707070707 "first party"
48 "equal" "65" 90 1 0 45 0 "first party"
50 "equal" "65" 90 0.1 0.45 15.75 0.6 "first party"
2 "equal" "75" 90 0.9 0 39.625 0.0195075757575758 "first party"
4 "equal" "75" 90 1 0 43.5 0.011672278338945 "first party"
6 "equal" "75" 90 0 0.85 12.25 0.226666666666667 "first party"
8 "equal" "75" 90 0.9 0.025 40.75 0.102857142857143 "first party"
10 "equal" "75" 90 0.9 0.025 40.125 0.115357142857143 "first party"
12 "equal" "75" 90 0.7 0.075 26.75 0.242344999735155 "first party"
14 "equal" "75" 90 1 0 45 0 "first party"
16 "equal" "75" 90 0.8 0 35.875 0.0121164021164021 "first party"
18 "equal" "75" 90 1 0 44.875 0.00285714285714285 "first party"
20 "equal" "75" 90 1 0 45 0 "first party"
22 "equal" "75" 90 0.9 0.025 40.875 0.1 "first party"
24 "equal" "75" 90 1 0 44.875 0.00285714285714285 "first party"
26 "equal" "75" 90 0.8 0.025 35.25 0.131428571428571 "first party"
28 "equal" "75" 90 0.4 0.1 14.375 0.464882291198081 "first party"
30 "equal" "75" 90 1 0 45 0 "first party"
32 "equal" "75" 90 0.9 0.025 40.5 0.109090909090909 "first party"
34 "equal" "75" 90 0.6 0.05 27.3 0.210434411052557 "first party"
36 "equal" "75" 90 0.7 0.05 28.5 0.148710317460317 "first party"
38 "equal" "75" 90 1 0 44.25 0.02 "first party"
40 "equal" "75" 90 0.9 0 40.5 0 "first party"
42 "equal" "75" 90 0.8 0.025 34.125 0.159289891395155 "first party"
44 "equal" "75" 90 1 0 45 0 "first party"
46 "equal" "75" 90 0.8 0.1 35.5 0.193409234661607 "first party"
48 "equal" "75" 90 1 0 45 0 "first party"
50 "equal" "75" 90 0.5 0.15 21.375 0.585714285714286 "first party"
2 "equal" "200" 90 0.8 0 34.375 0.04296918767507 "first party"
4 "equal" "200" 90 0.9 0 40.375 0.00285714285714285 "first party"
6 "equal" "200" 90 0.2 0 8 0.0793650793650794 "first party"
8 "equal" "200" 90 1 0 45 0 "first party"
10 "equal" "200" 90 1 0 45 0 "first party"
12 "equal" "200" 90 0.9 0 38.25 0.115275644307902 "first party"
14 "equal" "200" 90 1 0 45 0 "first party"
16 "equal" "200" 90 0.4 0 17.75 0.0261904761904762 "first party"
18 "equal" "200" 90 0.1 0 4.5 0.0277777777777778 "first party"
20 "equal" "200" 90 1 0 43.875 0.0259265465717078 "first party"
22 "equal" "200" 90 0.7 0 30.75 0.04 "first party"
24 "equal" "200" 90 0.8 0 34.125 0.0419480519480519 "first party"
26 "equal" "200" 90 1 0 45 0 "first party"
28 "equal" "200" 90 0.9 0 40.5 0 "first party"
30 "equal" "200" 90 0.9 0 40.5 0 "first party"
32 "equal" "200" 90 0.8 0 35.5 0.0115966386554622 "first party"
34 "equal" "200" 90 0.6 0 26.325 0.0210214390312733 "first party"
36 "equal" "200" 90 1 0 44.75 0.0057142857142857 "first party"
38 "equal" "200" 90 0.7 0 31 0.0755244319950202 "first party"
40 "equal" "200" 90 0.9 0 40.5 0 "first party"
42 "equal" "200" 90 0.7 0 31.125 0.107967631497043 "first party"
44 "equal" "200" 90 1 0 44.875 0.00285714285714285 "first party"
46 "equal" "200" 90 1 0 45 0 "first party"
48 "equal" "200" 90 0.8 0 36 0 "first party"
50 "equal" "200" 90 1 0 44.875 0.00285714285714285 "first party"
1 "unequal" "45" 120 0 0.95 64.5 0.581986531986532 "first party"
3 "unequal" "45" 120 0.9 0.15 67.25 0.54664596273292 "first party"
5 "unequal" "45" 120 0 0.8 45.75 0.472793650793651 "first party"
7 "unequal" "45" 120 0.4 0.4 48 0.439455616068519 "first party"
9 "unequal" "45" 120 1 0 60 0.222222222222222 "first party"
11 "unequal" "45" 120 0 1 63.75 0.525185185185185 "first party"
13 "unequal" "45" 120 0 0.75 56.25 0.678210678210678 "first party"
15 "unequal" "45" 120 0 0.95 70.75 0.536007130124777 "first party"
17 "unequal" "45" 120 0 0.95 64.5 0.590620490620491 "first party"
19 "unequal" "45" 120 1 0 60 0.222222222222222 "first party"
21 "unequal" "45" 120 0 0.5 37.5 0.876190476190476 "first party"
23 "unequal" "45" 120 0.5 0.5 42.75 0.461297852474323 "first party"
25 "unequal" "45" 120 0.1 0.55 48.25 0.521311567679559 "first party"
27 "unequal" "45" 120 0 1 75 0.444444444444444 "first party"
29 "unequal" "45" 120 0.7 0.2 56.25 0.526743996743997 "first party"
31 "unequal" "45" 120 0 0.5 37.25 0.833650793650794 "first party"
33 "unequal" "45" 120 0 1 75 0.575757575757576 "first party"
35 "unequal" "45" 120 0.4 0.4 25.75 0.421070101396188 "first party"
37 "unequal" "45" 120 0 1 75 0.457575757575757 "first party"
39 "unequal" "45" 120 0 1 75 0.444444444444444 "first party"
41 "unequal" "45" 120 0.7 0.1 42.5 0.327243867243867 "first party"
43 "unequal" "45" 120 0.1 0.7 54.75 0.694949494949495 "first party"
45 "unequal" "45" 120 0 0.85 63.75 0.582539682539682 "first party"
47 "unequal" "45" 120 0 0.8 53 0.63969215969216 "first party"
49 "unequal" "45" 120 0.8 0 36.5 0.191262626262626 "first party"
1 "unequal" "55" 120 0.3 0.8 19.75 0.638306878306878 "first party"
3 "unequal" "55" 120 0.7 0.05 46.5 0.362444671105157 "first party"
5 "unequal" "55" 120 0 0.8 39 0.635238095238095 "first party"
7 "unequal" "55" 120 0 0.9 58.5 0.733333333333334 "first party"
9 "unequal" "55" 120 1 0 60 0.222222222222222 "first party"
11 "unequal" "55" 120 0.4 0.75 25.75 0.783757908757909 "first party"
13 "unequal" "55" 120 0.4 0.2 38.5 0.404533522221149 "first party"
15 "unequal" "55" 120 0.8 0.05 50.75 0.433174603174603 "first party"
17 "unequal" "55" 120 0.3 0.25 30.25 0.463018985371927 "first party"
19 "unequal" "55" 120 0.8 0.1 52.5 0.383473389355742 "first party"
21 "unequal" "55" 120 0.7 0.2 37 0.570833288615574 "first party"
23 "unequal" "55" 120 1 0 60 0.222222222222222 "first party"
25 "unequal" "55" 120 0 1 59.2 0.635585785475872 "first party"
27 "unequal" "55" 120 0 1 65 0.577248677248677 "first party"
29 "unequal" "55" 120 0 0.9 55.5 0.687698412698413 "first party"
31 "unequal" "55" 120 0.9 0.05 48.5 0.26926683911204 "first party"
33 "unequal" "55" 120 0 0.95 61.75 0.666666666666667 "first party"
35 "unequal" "55" 120 0.1 0.35 27.5 0.800280112044818 "first party"
37 "unequal" "55" 120 0 0.95 58.5 0.627465958343151 "first party"
39 "unequal" "55" 120 0 1 62 0.598027898027898 "first party"
41 "unequal" "55" 120 0.7 0.05 38.75 0.224813418361805 "first party"
43 "unequal" "55" 120 0.7 0.15 51.75 0.437460317460317 "first party"
45 "unequal" "55" 120 0.7 0 41.75 0.273563748079877 "first party"
47 "unequal" "55" 120 0.1 0.8 39.25 0.702003405527433 "first party"
49 "unequal" "55" 120 1 0 45 0.00285714285714285 "first party"
1 "unequal" "65" 120 0.3 0.25 32.75 0.607407407407407 "first party"
3 "unequal" "65" 120 0.6 0.2 38.75 0.545874321054587 "first party"
5 "unequal" "65" 120 0.3 0.15 13.75 0.317491039426523 "first party"
7 "unequal" "65" 120 0.6 0.25 34.75 0.461853794353794 "first party"
9 "unequal" "65" 120 0.8 0 52.25 0.360968160292164 "first party"
11 "unequal" "65" 120 0.6 0.45 21.75 0.384804628922276 "first party"
13 "unequal" "65" 120 0.4 0.2 39.25 0.610893246187364 "first party"
15 "unequal" "65" 120 0.6 0.05 43.5 0.37138351300116 "first party"
17 "unequal" "65" 120 0.6 0.05 36.75 0.282784992784993 "first party"
19 "unequal" "65" 120 0.7 0 38.75 0.167056891722206 "first party"
21 "unequal" "65" 120 0.6 0.3 35 0.548055454065684 "first party"
23 "unequal" "65" 120 1 0 60 0.222222222222222 "first party"
25 "unequal" "65" 120 1 0 67.5 0.388888888888889 "first party"
27 "unequal" "65" 120 0 0.8 44 0.8 "first party"
29 "unequal" "65" 120 0.4 0.2 38 0.568272642390289 "first party"
31 "unequal" "65" 120 0.7 0.15 37.75 0.457694592988711 "first party"
33 "unequal" "65" 120 0.3 0.65 43.25 0.778260869565218 "first party"
35 "unequal" "65" 120 0.7 0.1 38 0.263029119924281 "first party"
37 "unequal" "65" 120 0.2 0.45 31 0.787016317016317 "first party"
39 "unequal" "65" 120 1 0 65 0.300724187875026 "first party"
41 "unequal" "65" 120 0.9 0 40.75 0.00841269841269841 "first party"
43 "unequal" "65" 120 0.9 0.05 57.25 0.314920634920635 "first party"
45 "unequal" "65" 120 1 0 60 0.229411764705882 "first party"
47 "unequal" "65" 120 0.4 0.15 29.5 0.399128540305011 "first party"
49 "unequal" "65" 120 1 0 45 0.00285714285714285 "first party"
1 "unequal" "75" 120 0.1 0.4 21.25 0.59047619047619 "first party"
3 "unequal" "75" 120 1 0 69.75 0.476205189146366 "first party"
5 "unequal" "75" 120 0.5 0.2 20.75 0.411753648827952 "first party"
7 "unequal" "75" 120 0.3 0.45 31.25 0.61957671957672 "first party"
9 "unequal" "75" 120 0.6 0 37.5 0.188508898508898 "first party"
11 "unequal" "75" 120 0.6 0.35 29 0.527208176818855 "first party"
13 "unequal" "75" 120 0.7 0 45.5 0.227883597883598 "first party"
15 "unequal" "75" 120 0.5 0.05 29.25 0.242512077294686 "first party"
17 "unequal" "75" 120 0.6 0.2 45.25 0.514057634818363 "first party"
19 "unequal" "75" 120 1 0 60 0.222222222222222 "first party"
21 "unequal" "75" 120 0.6 0.1 34.75 0.33997113997114 "first party"
23 "unequal" "75" 120 1 0 60 0.222222222222222 "first party"
25 "unequal" "75" 120 0.8 0 50.75 0.305198412698413 "first party"
27 "unequal" "75" 120 0 0.85 36.25 0.785714285714286 "first party"
29 "unequal" "75" 120 1 0 60.95 0.261962167454595 "first party"
31 "unequal" "75" 120 0.7 0.15 36.25 0.359965283767466 "first party"
33 "unequal" "75" 120 0 0.7 31.5 0.733333333333334 "first party"
35 "unequal" "75" 120 0.9 0 40.75 0.0180952380952381 "first party"
37 "unequal" "75" 120 0.5 0.05 35.5 0.28276455026455 "first party"
39 "unequal" "75" 120 0.9 0.05 60.55 0.389604643863161 "first party"
41 "unequal" "75" 120 0.9 0 48.25 0.20632805571452 "first party"
43 "unequal" "75" 120 1 0 60 0.222222222222222 "first party"
45 "unequal" "75" 120 1 0 60 0.222222222222222 "first party"
47 "unequal" "75" 120 0.7 0 39.25 0.166218133718134 "first party"
49 "unequal" "75" 120 1 0 45 0.00285714285714285 "first party"
1 "unequal" "200" 120 0.5 0 30.75 0.164814814814815 "first party"
3 "unequal" "200" 120 1 0 72.25 0.491297852474323 "first party"
5 "unequal" "200" 120 0.5 0 31.75 0.17641484876779 "first party"
7 "unequal" "200" 120 0.3 0 15.75 0.0683501683501683 "first party"
9 "unequal" "200" 120 1 0 60 0.222222222222222 "first party"
11 "unequal" "200" 120 0.6 0 30.5 0.0969162210338681 "first party"
13 "unequal" "200" 120 0.6 0 38.75 0.20583255524432 "first party"
15 "unequal" "200" 120 0.4 0 16.25 0.06822825960757 "first party"
17 "unequal" "200" 120 0.5 0 27 0.129500891265597 "first party"
19 "unequal" "200" 120 0.9 0 54 0.2 "first party"
21 "unequal" "200" 120 0.7 0 29 0.231944444444444 "first party"
23 "unequal" "200" 120 1 0 60.5 0.270535714285714 "first party"
25 "unequal" "200" 120 0.7 0 41.25 0.173421134535686 "first party"
27 "unequal" "200" 120 0.8 0 51 0.246296296296296 "first party"
29 "unequal" "200" 120 0.8 0 36 0 "first party"
31 "unequal" "200" 120 1 0 46.25 0.146528166822284 "first party"
33 "unequal" "200" 120 0.9 0 46 0.143883566662471 "first party"
35 "unequal" "200" 120 0.9 0 41.25 0.0652278032425091 "first party"
37 "unequal" "200" 120 0.3 0 16.5 0.0604232804232804 "first party"
39 "unequal" "200" 120 0.9 0 58.1 0.285312878077706 "first party"
41 "unequal" "200" 120 0.9 0 40.75 0.00841269841269841 "first party"
43 "unequal" "200" 120 1 0 60 0.222222222222222 "first party"
45 "unequal" "200" 120 1 0 60 0.222222222222222 "first party"
47 "unequal" "200" 120 0.7 0 42 0.162745098039216 "first party"
49 "unequal" "200" 120 0.9 0 41 0.0271626984126984 "first party"
1000 "unequal" "45" 60 1 0 45 0 "third party"
1001 "unequal" "45" 60 1 0 45 0 "third party"
1002 "unequal" "45" 60 1 1 0 0 "third party"
1003 "unequal" "45" 60 1 1 5 0.518518518518518 "third party"
1004 "unequal" "45" 60 1 0 30 0.222222222222222 "third party"
1005 "unequal" "45" 60 1 0 45 0 "third party"
1006 "unequal" "45" 60 0 1 15 0.444444444444444 "third party"
1007 "unequal" "45" 60 0 1 15 0.444444444444444 "third party"
1008 "unequal" "45" 60 1 0 15 0.444444444444444 "third party"
1009 "unequal" "45" 60 1 0 10 0.37037037037037 "third party"
1010 "unequal" "45" 60 1 0 45 0 "third party"
1011 "unequal" "45" 60 1 1 5 0.518518518518518 "third party"
1012 "unequal" "45" 60 1 0 45 0 "third party"
1013 "unequal" "45" 60 1 0 20 0.37037037037037 "third party"
1014 "unequal" "45" 60 1 0 15 0.444444444444444 "third party"
1015 "unequal" "45" 60 1 0 15 0 "third party"
1016 "unequal" "45" 60 1 0 45 0 "third party"
1017 "unequal" "45" 60 0 1 15 0.4 "third party"
1018 "unequal" "45" 60 1 0 10 0.703703703703703 "third party"
1019 "unequal" "45" 60 0 0 0 0 "third party"
1020 "unequal" "45" 60 1 0 30 0.222222222222222 "third party"
1021 "unequal" "45" 60 1 0 35 0.148148148148148 "third party"
1022 "unequal" "45" 60 1 1 0 0 "third party"
1023 "unequal" "45" 60 0 1 15 0.666666666666667 "third party"
1024 "unequal" "45" 60 1 0 40 0.0740740740740741 "third party"
1025 "unequal" "45" 60 1 0 45 0 "third party"
1026 "unequal" "45" 60 0 1 15 0.444444444444444 "third party"
1027 "unequal" "45" 60 1 0 0 0.669135802469136 "third party"
1028 "unequal" "45" 60 1 0 30 0.222222222222222 "third party"
1029 "unequal" "45" 60 0 1 15 0.444444444444444 "third party"
1030 "unequal" "45" 60 1 1 0 0 "third party"
1031 "unequal" "45" 60 1 0 30 0.222222222222222 "third party"
1032 "unequal" "45" 60 0 1 15 0.444444444444444 "third party"
1033 "unequal" "45" 60 1 0 45 0 "third party"
1034 "unequal" "45" 60 1 0 15 0.222222222222222 "third party"
1035 "unequal" "45" 60 1 1 15 0.166666666666667 "third party"
1036 "unequal" "45" 60 1 0 30 0.222222222222222 "third party"
1037 "unequal" "45" 60 1 0 45 0 "third party"
1038 "unequal" "45" 60 1 0 15 0.222222222222222 "third party"
1039 "unequal" "45" 60 0 1 15 0.444444444444444 "third party"
1040 "unequal" "45" 60 0 0 0 0.666666666666667 "third party"
1041 "unequal" "45" 60 1 0 30 0.222222222222222 "third party"
1042 "unequal" "45" 60 1 1 15 0.222222222222222 "third party"
1043 "unequal" "45" 60 1 0 45 0 "third party"
1044 "unequal" "45" 60 1 0 30 0.222222222222222 "third party"
1045 "unequal" "45" 60 1 0 30 0.222222222222222 "third party"
1046 "unequal" "45" 60 1 0 45 0 "third party"
1047 "unequal" "45" 60 0 1 15 0.444444444444444 "third party"
1048 "unequal" "45" 60 1 0 30 0.222222222222222 "third party"
1049 "unequal" "45" 60 1 0 30 0.222222222222222 "third party"
1050 "unequal" "45" 60 1 0 45 0 "third party"
1051 "unequal" "45" 60 1 0 30 0.222222222222222 "third party"
1052 "unequal" "45" 60 1 1 15 0.222222222222222 "third party"
1053 "unequal" "45" 60 1 0.5 15 0.296296296296296 "third party"
1054 "unequal" "45" 60 1 0 35 0.148148148148148 "third party"
1055 "unequal" "45" 60 1 0 45 0 "third party"
1056 "unequal" "45" 60 1 0 45 0 "third party"
1057 "unequal" "45" 60 1 0 30 0.222222222222222 "third party"
1058 "unequal" "45" 60 0 1 15 0.444444444444444 "third party"
1059 "unequal" "45" 60 1 1 0 0 "third party"
1060 "unequal" "45" 60 1 0 45 0 "third party"
1000 "unequal" "55" 60 1 0 45 0 "third party"
1001 "unequal" "55" 60 1 0 45 0 "third party"
1002 "unequal" "55" 60 1 0 30 0.476190476190476 "third party"
1003 "unequal" "55" 60 1 0 20 0.37037037037037 "third party"
1004 "unequal" "55" 60 1 0 35 0.148148148148148 "third party"
1005 "unequal" "55" 60 1 0 45 0 "third party"
1006 "unequal" "55" 60 1 0 10 0.518518518518518 "third party"
1007 "unequal" "55" 60 0 1 5 0.571428571428571 "third party"
1008 "unequal" "55" 60 1 0 15 0.444444444444444 "third party"
1009 "unequal" "55" 60 1 0 15 0.444444444444444 "third party"
1010 "unequal" "55" 60 1 0 45 0 "third party"
1011 "unequal" "55" 60 1 1 5 0.476190476190476 "third party"
1012 "unequal" "55" 60 1 0 45 0 "third party"
1013 "unequal" "55" 60 1 0 30 0.222222222222222 "third party"
1014 "unequal" "55" 60 1 0 25 0.296296296296296 "third party"
1015 "unequal" "55" 60 1 0 15 0 "third party"
1016 "unequal" "55" 60 1 0 45 0 "third party"
1017 "unequal" "55" 60 1 0 40 0.0740740740740741 "third party"
1018 "unequal" "55" 60 1 0 17.5 0.413333333333333 "third party"
1019 "unequal" "55" 60 0 0 0 0.666666666666667 "third party"
1020 "unequal" "55" 60 1 0 30 0.222222222222222 "third party"
1021 "unequal" "55" 60 1 0 35 0.148148148148148 "third party"
1022 "unequal" "55" 60 1 0 30 0.476190476190476 "third party"
1023 "unequal" "55" 60 0 0 0 0.666666666666667 "third party"
1024 "unequal" "55" 60 1 0 40 0.0740740740740741 "third party"
1025 "unequal" "55" 60 1 0 45 0 "third party"
1026 "unequal" "55" 60 1 0 45 0 "third party"
1027 "unequal" "55" 60 1 0 20 0.253333333333333 "third party"
1028 "unequal" "55" 60 1 0 30 0.222222222222222 "third party"
1029 "unequal" "55" 60 1 0 40 0 "third party"
1030 "unequal" "55" 60 1 1 0 1 "third party"
1031 "unequal" "55" 60 1 0 30 0.222222222222222 "third party"
1032 "unequal" "55" 60 1 0 45 0 "third party"
1033 "unequal" "55" 60 1 0 45 0 "third party"
1034 "unequal" "55" 60 1 0 0 0 "third party"
1035 "unequal" "55" 60 1 1 0 0.666666666666667 "third party"
1036 "unequal" "55" 60 1 0 30 0.222222222222222 "third party"
1037 "unequal" "55" 60 1 0 45 0 "third party"
1038 "unequal" "55" 60 1 0 15 0.0952380952380952 "third party"
1039 "unequal" "55" 60 0 1 5 0.571428571428571 "third party"
1040 "unequal" "55" 60 1 0 30 0.222222222222222 "third party"
1041 "unequal" "55" 60 1 0 30 0.222222222222222 "third party"
1042 "unequal" "55" 60 1 0 30 0.476190476190476 "third party"
1043 "unequal" "55" 60 1 0 45 0 "third party"
1044 "unequal" "55" 60 1 0 30 0.222222222222222 "third party"
1045 "unequal" "55" 60 1 0 30 0.222222222222222 "third party"
1046 "unequal" "55" 60 1 0 45 0 "third party"
1047 "unequal" "55" 60 1 0 30 0.222222222222222 "third party"
1048 "unequal" "55" 60 1 0 30 0.222222222222222 "third party"
1049 "unequal" "55" 60 1 0 30 0.222222222222222 "third party"
1050 "unequal" "55" 60 1 0 45 0 "third party"
1051 "unequal" "55" 60 1 0 30 0.222222222222222 "third party"
1052 "unequal" "55" 60 0 1 2.5 0.62962962962963 "third party"
1053 "unequal" "55" 60 0 0 0 1 "third party"
1054 "unequal" "55" 60 1 0 35 0.148148148148148 "third party"
1055 "unequal" "55" 60 1 0 45 0 "third party"
1056 "unequal" "55" 60 1 0 45 0 "third party"
1057 "unequal" "55" 60 1 0 30 0.222222222222222 "third party"
1058 "unequal" "55" 60 1 0 60 0.422222222222222 "third party"
1059 "unequal" "55" 60 1 1 0 0.666666666666667 "third party"
1060 "unequal" "55" 60 1 0 45 0 "third party"
1000 "unequal" "65" 60 1 0 45 0 "third party"
1001 "unequal" "65" 60 1 0 40 0.0740740740740741 "third party"
1002 "unequal" "65" 60 1 0 25 0.666666666666667 "third party"
1003 "unequal" "65" 60 1 0 15 0.133333333333333 "third party"
1004 "unequal" "65" 60 1 0 30 0.222222222222222 "third party"
1005 "unequal" "65" 60 1 0 45 0 "third party"
1006 "unequal" "65" 60 1 0 30 0.222222222222222 "third party"
1007 "unequal" "65" 60 1 0 25 0.296296296296296 "third party"
1008 "unequal" "65" 60 1 0 15 0.444444444444444 "third party"
1009 "unequal" "65" 60 1 0 45 0 "third party"
1010 "unequal" "65" 60 1 0 45 0 "third party"
1011 "unequal" "65" 60 1 0 60 0.222222222222222 "third party"
1012 "unequal" "65" 60 1 0 45 0 "third party"
1013 "unequal" "65" 60 1 0 35 0.148148148148148 "third party"
1014 "unequal" "65" 60 1 0 25 0.296296296296296 "third party"
1015 "unequal" "65" 60 1 0 15 0 "third party"
1016 "unequal" "65" 60 1 0 45 0 "third party"
1017 "unequal" "65" 60 1 0 30 0.212121212121212 "third party"
1018 "unequal" "65" 60 1 0 0 0.942028985507246 "third party"
1019 "unequal" "65" 60 0 0 0 0 "third party"
1020 "unequal" "65" 60 1 0 30 0.222222222222222 "third party"
1021 "unequal" "65" 60 1 0 30 0.222222222222222 "third party"
1022 "unequal" "65" 60 1 0 30 0.222222222222222 "third party"
1023 "unequal" "65" 60 0 0 0 0 "third party"
1024 "unequal" "65" 60 1 0 30 0.222222222222222 "third party"
1025 "unequal" "65" 60 1 0 45 0 "third party"
1026 "unequal" "65" 60 1 0 40 0.0740740740740741 "third party"
1027 "unequal" "65" 60 1 0 40 0.27536231884058 "third party"
1028 "unequal" "65" 60 1 0 30 0.222222222222222 "third party"
1029 "unequal" "65" 60 1 0 20 0.333333333333333 "third party"
1030 "unequal" "65" 60 1 0 0 0.733333333333333 "third party"
1031 "unequal" "65" 60 1 0 30 0.222222222222222 "third party"
1032 "unequal" "65" 60 1 0 45 0 "third party"
1033 "unequal" "65" 60 1 0 45 0 "third party"
1034 "unequal" "65" 60 1 0 0 0 "third party"
1035 "unequal" "65" 60 1 0 20 0.4 "third party"
1036 "unequal" "65" 60 1 0 30 0.222222222222222 "third party"
1037 "unequal" "65" 60 1 0 45 0 "third party"
1038 "unequal" "65" 60 1 0 15 0.666666666666667 "third party"
1039 "unequal" "65" 60 1 0 30 0.222222222222222 "third party"
1040 "unequal" "65" 60 0 0 0 0 "third party"
1041 "unequal" "65" 60 1 0 30 0.222222222222222 "third party"
1042 "unequal" "65" 60 1 0 25 0.666666666666667 "third party"
1043 "unequal" "65" 60 1 0 45 0 "third party"
1044 "unequal" "65" 60 1 0 30 0.222222222222222 "third party"
1045 "unequal" "65" 60 1 0 30 0.222222222222222 "third party"
1046 "unequal" "65" 60 1 0 45 0 "third party"
1047 "unequal" "65" 60 1 0 30 0.222222222222222 "third party"
1048 "unequal" "65" 60 1 0 30 0.222222222222222 "third party"
1049 "unequal" "65" 60 1 0 30 0.222222222222222 "third party"
1050 "unequal" "65" 60 1 0 45 0 "third party"
1051 "unequal" "65" 60 1 0 30 0.222222222222222 "third party"
1052 "unequal" "65" 60 0 0 0 0 "third party"
1053 "unequal" "65" 60 0 0 0 0 "third party"
1054 "unequal" "65" 60 1 0 35 0.148148148148148 "third party"
1055 "unequal" "65" 60 1 0 45 0 "third party"
1056 "unequal" "65" 60 1 0 45 0 "third party"
1057 "unequal" "65" 60 1 0 30 0.222222222222222 "third party"
1058 "unequal" "65" 60 1 0 10 0.133333333333333 "third party"
1059 "unequal" "65" 60 1 0 25 0.666666666666667 "third party"
1060 "unequal" "65" 60 1 0 45 0 "third party"
1000 "unequal" "75" 60 1 0 45 0 "third party"
1001 "unequal" "75" 60 1 0 45 0 "third party"
1002 "unequal" "75" 60 1 0 15 0.666666666666667 "third party"
1003 "unequal" "75" 60 1 0 10 0.222222222222222 "third party"
1004 "unequal" "75" 60 1 0 60 0.222222222222222 "third party"
1005 "unequal" "75" 60 1 0 45 0 "third party"
1006 "unequal" "75" 60 1 0 45 0 "third party"
1007 "unequal" "75" 60 1 0 30 0.222222222222222 "third party"
1008 "unequal" "75" 60 1 0 15 0.444444444444444 "third party"
1009 "unequal" "75" 60 1 0 40 0.0740740740740741 "third party"
1010 "unequal" "75" 60 1 0 45 0 "third party"
1011 "unequal" "75" 60 0 0 0 0.666666666666667 "third party"
1012 "unequal" "75" 60 1 0 45 0 "third party"
1013 "unequal" "75" 60 1 0 40 0.0740740740740741 "third party"
1014 "unequal" "75" 60 1 0 25 0.296296296296296 "third party"
1015 "unequal" "75" 60 1 0 15 0 "third party"
1016 "unequal" "75" 60 1 0 45 0 "third party"
1017 "unequal" "75" 60 1 0 40 0.0740740740740741 "third party"
1018 "unequal" "75" 60 1 0 2.5 0.777777777777778 "third party"
1019 "unequal" "75" 60 0 0 0 0 "third party"
1020 "unequal" "75" 60 1 0 30 0.222222222222222 "third party"
1021 "unequal" "75" 60 0 0 0 0.666666666666667 "third party"
1022 "unequal" "75" 60 1 0 30 0.222222222222222 "third party"
1023 "unequal" "75" 60 1 0 30 0.222222222222222 "third party"
1024 "unequal" "75" 60 1 0 30 0.222222222222222 "third party"
1025 "unequal" "75" 60 1 0 45 0 "third party"
1026 "unequal" "75" 60 1 0 45 0 "third party"
1027 "unequal" "75" 60 1 0 47.5 0.555555555555556 "third party"
1028 "unequal" "75" 60 1 0 30 0.222222222222222 "third party"
1029 "unequal" "75" 60 1 0 50 0.25 "third party"
1030 "unequal" "75" 60 1 0 0 1 "third party"
1031 "unequal" "75" 60 1 0 30 0.222222222222222 "third party"
1032 "unequal" "75" 60 1 0 45 0 "third party"
1033 "unequal" "75" 60 1 0 45 0 "third party"
1034 "unequal" "75" 60 1 0 0 0 "third party"
1035 "unequal" "75" 60 1 0 30 0.222222222222222 "third party"
1036 "unequal" "75" 60 1 0 30 0.222222222222222 "third party"
1037 "unequal" "75" 60 1 0 45 0 "third party"
1038 "unequal" "75" 60 1 0 15 0.666666666666667 "third party"
1039 "unequal" "75" 60 1 0 30 0.222222222222222 "third party"
1040 "unequal" "75" 60 0 0 0 0 "third party"
1041 "unequal" "75" 60 1 0 30 0.222222222222222 "third party"
1042 "unequal" "75" 60 1 0 15 0.666666666666667 "third party"
1043 "unequal" "75" 60 1 0 45 0 "third party"
1044 "unequal" "75" 60 1 0 30 0.222222222222222 "third party"
1045 "unequal" "75" 60 1 0 30 0.222222222222222 "third party"
1046 "unequal" "75" 60 1 0 45 0 "third party"
1047 "unequal" "75" 60 1 0 30 0.222222222222222 "third party"
1048 "unequal" "75" 60 1 0 30 0.222222222222222 "third party"
1049 "unequal" "75" 60 1 0 30 0.222222222222222 "third party"
1050 "unequal" "75" 60 1 0 45 0 "third party"
1051 "unequal" "75" 60 1 0 30 0.222222222222222 "third party"
1052 "unequal" "75" 60 1 0 0 0.666666666666667 "third party"
1053 "unequal" "75" 60 0 0 0 0 "third party"
1054 "unequal" "75" 60 1 0 35 0.148148148148148 "third party"
1055 "unequal" "75" 60 1 0 45 0 "third party"
1056 "unequal" "75" 60 1 0 45 0 "third party"
1057 "unequal" "75" 60 1 0 30 0.222222222222222 "third party"
1058 "unequal" "75" 60 1 0 30 0.714285714285714 "third party"
1059 "unequal" "75" 60 1 0 15 0.666666666666667 "third party"
1060 "unequal" "75" 60 1 0 45 0 "third party"
1000 "unequal" "200" 60 1 NA 45 0 "third party"
1001 "unequal" "200" 60 1 NA 45 0 "third party"
1002 "unequal" "200" 60 1 NA 30 0.222222222222222 "third party"
1003 "unequal" "200" 60 1 NA 50 0.0740740740740741 "third party"
1004 "unequal" "200" 60 1 NA 40 0.0740740740740741 "third party"
1005 "unequal" "200" 60 1 NA 45 0 "third party"
1006 "unequal" "200" 60 1 NA 30 0.222222222222222 "third party"
1007 "unequal" "200" 60 1 NA 30 0.222222222222222 "third party"
1008 "unequal" "200" 60 1 NA 15 0.444444444444444 "third party"
1009 "unequal" "200" 60 1 NA 45 0 "third party"
1010 "unequal" "200" 60 1 NA 45 0 "third party"
1011 "unequal" "200" 60 1 NA 30 0.222222222222222 "third party"
1012 "unequal" "200" 60 1 NA 45 0 "third party"
1013 "unequal" "200" 60 1 NA 40 0.0740740740740741 "third party"
1014 "unequal" "200" 60 1 NA 35 0.148148148148148 "third party"
1015 "unequal" "200" 60 1 NA 15 0 "third party"
1016 "unequal" "200" 60 1 NA 45 0 "third party"
1017 "unequal" "200" 60 1 NA 45 0 "third party"
1018 "unequal" "200" 60 1 NA 20 0.62962962962963 "third party"
1019 "unequal" "200" 60 0 NA 0 0 "third party"
1020 "unequal" "200" 60 1 NA 30 0.222222222222222 "third party"
1021 "unequal" "200" 60 1 NA 30 0.222222222222222 "third party"
1022 "unequal" "200" 60 1 NA 30 0.222222222222222 "third party"
1023 "unequal" "200" 60 1 NA 40 0.111111111111111 "third party"
1024 "unequal" "200" 60 1 NA 40 0.0740740740740741 "third party"
1025 "unequal" "200" 60 1 NA 45 0 "third party"
1026 "unequal" "200" 60 1 NA 45 0 "third party"
1027 "unequal" "200" 60 1 NA 30 0.222222222222222 "third party"
1028 "unequal" "200" 60 1 NA 30 0.222222222222222 "third party"
1029 "unequal" "200" 60 0 NA 0 0 "third party"
1030 "unequal" "200" 60 1 NA 20 0.37037037037037 "third party"
1031 "unequal" "200" 60 1 NA 30 0.222222222222222 "third party"
1032 "unequal" "200" 60 1 NA 40 0.0740740740740741 "third party"
1033 "unequal" "200" 60 1 NA 45 0 "third party"
1034 "unequal" "200" 60 1 NA 30 0.222222222222222 "third party"
1035 "unequal" "200" 60 1 NA 35 0.148148148148148 "third party"
1036 "unequal" "200" 60 1 NA 45 0 "third party"
1037 "unequal" "200" 60 1 NA 45 0 "third party"
1038 "unequal" "200" 60 1 NA 15 0.444444444444444 "third party"
1039 "unequal" "200" 60 1 NA 30 0.222222222222222 "third party"
1040 "unequal" "200" 60 1 NA 45 0 "third party"
1041 "unequal" "200" 60 1 NA 30 0.222222222222222 "third party"
1042 "unequal" "200" 60 1 NA 30 0.222222222222222 "third party"
1043 "unequal" "200" 60 1 NA 45 0 "third party"
1044 "unequal" "200" 60 1 NA 30 0.222222222222222 "third party"
1045 "unequal" "200" 60 1 NA 30 0.222222222222222 "third party"
1046 "unequal" "200" 60 1 NA 45 0 "third party"
1047 "unequal" "200" 60 1 NA 30 0.222222222222222 "third party"
1048 "unequal" "200" 60 1 NA 30 0.222222222222222 "third party"
1049 "unequal" "200" 60 1 NA 30 0.222222222222222 "third party"
1050 "unequal" "200" 60 1 NA 45 0 "third party"
1051 "unequal" "200" 60 1 NA 30 0.222222222222222 "third party"
1052 "unequal" "200" 60 1 NA 60 0.222222222222222 "third party"
1053 "unequal" "200" 60 1 NA 40 0.185185185185185 "third party"
1054 "unequal" "200" 60 1 NA 35 0.148148148148148 "third party"
1055 "unequal" "200" 60 1 NA 45 0 "third party"
1056 "unequal" "200" 60 1 NA 45 0 "third party"
1057 "unequal" "200" 60 1 NA 30 0.222222222222222 "third party"
1058 "unequal" "200" 60 1 NA 30 0.777777777777778 "third party"
1059 "unequal" "200" 60 1 NA 15 0.444444444444444 "third party"
1060 "unequal" "200" 60 1 NA 45 0 "third party"
1000 "equal" "45" 90 0 1 45 0 "third party"
1001 "equal" "45" 90 1 0 45 0 "third party"
1002 "equal" "45" 90 1 1 0 0 "third party"
1003 "equal" "45" 90 1 0 45 0 "third party"
1004 "equal" "45" 90 1 0 45 0 "third party"
1005 "equal" "45" 90 1 0 45 0 "third party"
1006 "equal" "45" 90 0 1 45 0 "third party"
1007 "equal" "45" 90 1 1 0 0 "third party"
1008 "equal" "45" 90 1 0 45 0 "third party"
1009 "equal" "45" 90 0 1 45 0 "third party"
1010 "equal" "45" 90 1 0 45 0 "third party"
1011 "equal" "45" 90 0 1 45 0 "third party"
1012 "equal" "45" 90 0 1 45 0 "third party"
1013 "equal" "45" 90 1 0 45 0 "third party"
1014 "equal" "45" 90 0 1 45 0 "third party"
1015 "equal" "45" 90 1 0 45 0 "third party"
1016 "equal" "45" 90 1 0 45 0 "third party"
1017 "equal" "45" 90 1 0 33 0 "third party"
1018 "equal" "45" 90 1 0 33.75 0.259259259259259 "third party"
1019 "equal" "45" 90 0 0.25 5 1 "third party"
1020 "equal" "45" 90 0 1 45 0 "third party"
1021 "equal" "45" 90 0 1 45 0 "third party"
1022 "equal" "45" 90 1 1 0 0 "third party"
1023 "equal" "45" 90 0 0.5 22.5 0.666666666666667 "third party"
1024 "equal" "45" 90 0 1 45 0 "third party"
1025 "equal" "45" 90 1 0 45 0 "third party"
1026 "equal" "45" 90 0 1 45 0 "third party"
1027 "equal" "45" 90 0 0 0 0 "third party"
1028 "equal" "45" 90 1 0 45 0 "third party"
1029 "equal" "45" 90 1 1 0 0 "third party"
1030 "equal" "45" 90 0 0.75 6.25 1 "third party"
1031 "equal" "45" 90 0 1 45 0 "third party"
1032 "equal" "45" 90 0 1 45 0 "third party"
1033 "equal" "45" 90 0 1 45 0 "third party"
1034 "equal" "45" 90 0 0 0 0 "third party"
1035 "equal" "45" 90 1 0.5 22.5 0.666666666666667 "third party"
1036 "equal" "45" 90 1 0 45 0 "third party"
1037 "equal" "45" 90 1 0 45 0 "third party"
1038 "equal" "45" 90 1 0 45 0 "third party"
1039 "equal" "45" 90 0 1 45 0 "third party"
1040 "equal" "45" 90 0 1 45 0 "third party"
1041 "equal" "45" 90 0 1 45 0 "third party"
1042 "equal" "45" 90 1 1 0 0 "third party"
1043 "equal" "45" 90 0 1 45 0 "third party"
1044 "equal" "45" 90 1 1 0 0 "third party"
1045 "equal" "45" 90 1 0 45 0 "third party"
1046 "equal" "45" 90 0 1 45 0 "third party"
1047 "equal" "45" 90 1 0 45 0 "third party"
1048 "equal" "45" 90 0 1 45 0 "third party"
1049 "equal" "45" 90 0 1 45 0 "third party"
1050 "equal" "45" 90 0 1 45 0 "third party"
1051 "equal" "45" 90 0 1 45 0 "third party"
1052 "equal" "45" 90 1 0.5 5 1 "third party"
1053 "equal" "45" 90 1 1 0 0 "third party"
1054 "equal" "45" 90 1 0 45 0 "third party"
1055 "equal" "45" 90 1 0 45 0 "third party"
1056 "equal" "45" 90 0 1 45 0 "third party"
1057 "equal" "45" 90 1 0 45 0 "third party"
1058 "equal" "45" 90 0 1 45 0 "third party"
1059 "equal" "45" 90 1 1 0 0 "third party"
1060 "equal" "45" 90 1 0 45 0 "third party"
1000 "equal" "55" 90 1 0 45 0 "third party"
1001 "equal" "55" 90 1 0 45 0 "third party"
1002 "equal" "55" 90 0 1 35 0 "third party"
1003 "equal" "55" 90 1 0 45 0 "third party"
1004 "equal" "55" 90 1 0 45 0 "third party"
1005 "equal" "55" 90 1 0 45 0 "third party"
1006 "equal" "55" 90 1 0 45 0 "third party"
1007 "equal" "55" 90 1 0 45 0 "third party"
1008 "equal" "55" 90 1 0 45 0 "third party"
1009 "equal" "55" 90 1 0 45 0 "third party"
1010 "equal" "55" 90 1 0 45 0 "third party"
1011 "equal" "55" 90 1 0.5 17.5 0.666666666666667 "third party"
1012 "equal" "55" 90 1 0 45 0 "third party"
1013 "equal" "55" 90 1 0 45 0 "third party"
1014 "equal" "55" 90 1 0 45 0 "third party"
1015 "equal" "55" 90 1 0 45 0 "third party"
1016 "equal" "55" 90 1 0 45 0 "third party"
1017 "equal" "55" 90 1 0 40 0 "third party"
1018 "equal" "55" 90 1 0 31.25 0.28 "third party"
1019 "equal" "55" 90 0 0 0 0 "third party"
1020 "equal" "55" 90 1 0 45 0 "third party"
1021 "equal" "55" 90 0 1 35 0 "third party"
1022 "equal" "55" 90 1 0 45 0 "third party"
1023 "equal" "55" 90 0 0 0 0 "third party"
1024 "equal" "55" 90 1 0 45 0 "third party"
1025 "equal" "55" 90 1 0 45 0 "third party"
1026 "equal" "55" 90 1 0 45 0 "third party"
1027 "equal" "55" 90 1 0 31.25 0.2 "third party"
1028 "equal" "55" 90 1 0 45 0 "third party"
1029 "equal" "55" 90 1 0.5 17.5 0.666666666666667 "third party"
1030 "equal" "55" 90 1 0 40 0.166666666666667 "third party"
1031 "equal" "55" 90 1 0 45 0 "third party"
1032 "equal" "55" 90 1 0 45 0 "third party"
1033 "equal" "55" 90 1 0 45 0 "third party"
1034 "equal" "55" 90 1 0 33 0 "third party"
1035 "equal" "55" 90 1 0 45 0 "third party"
1036 "equal" "55" 90 1 0 45 0 "third party"
1037 "equal" "55" 90 1 0 45 0 "third party"
1038 "equal" "55" 90 1 0 45 0 "third party"
1039 "equal" "55" 90 1 0 45 0 "third party"
1040 "equal" "55" 90 1 0 45 0 "third party"
1041 "equal" "55" 90 1 0 45 0 "third party"
1042 "equal" "55" 90 1 0 45 0 "third party"
1043 "equal" "55" 90 1 0 45 0 "third party"
1044 "equal" "55" 90 1 0 45 0 "third party"
1045 "equal" "55" 90 1 0 45 0 "third party"
1046 "equal" "55" 90 1 0 45 0 "third party"
1047 "equal" "55" 90 1 0 45 0 "third party"
1048 "equal" "55" 90 0 1 35 0 "third party"
1049 "equal" "55" 90 1 0 45 0 "third party"
1050 "equal" "55" 90 1 0 45 0 "third party"
1051 "equal" "55" 90 1 0 45 0 "third party"
1052 "equal" "55" 90 0 0.5 5 0.666666666666667 "third party"
1053 "equal" "55" 90 1 0.25 31.25 0.36 "third party"
1054 "equal" "55" 90 1 0 45 0 "third party"
1055 "equal" "55" 90 1 0 45 0 "third party"
1056 "equal" "55" 90 1 0 45 0 "third party"
1057 "equal" "55" 90 1 0 45 0 "third party"
1058 "equal" "55" 90 1 0 31.25 0.04 "third party"
1059 "equal" "55" 90 1 0 45 0 "third party"
1060 "equal" "55" 90 1 0 45 0 "third party"
1000 "equal" "65" 90 1 0 45 0 "third party"
1001 "equal" "65" 90 1 0 45 0 "third party"
1002 "equal" "65" 90 0 1 25 0 "third party"
1003 "equal" "65" 90 1 0 45 0 "third party"
1004 "equal" "65" 90 1 0 45 0 "third party"
1005 "equal" "65" 90 1 0 45 0 "third party"
1006 "equal" "65" 90 1 0 45 0 "third party"
1007 "equal" "65" 90 1 0 45 0 "third party"
1008 "equal" "65" 90 1 0 45 0 "third party"
1009 "equal" "65" 90 1 0 45 0 "third party"
1010 "equal" "65" 90 1 0 45 0 "third party"
1011 "equal" "65" 90 1 0 45 0 "third party"
1012 "equal" "65" 90 1 0 45 0 "third party"
1013 "equal" "65" 90 1 0 45 0 "third party"
1014 "equal" "65" 90 1 0 45 0 "third party"
1015 "equal" "65" 90 1 0 45 0 "third party"
1016 "equal" "65" 90 1 0 45 0 "third party"
1017 "equal" "65" 90 1 0 40 0 "third party"
1018 "equal" "65" 90 0 0 0 0 "third party"
1019 "equal" "65" 90 0 0 0 0 "third party"
1020 "equal" "65" 90 1 0 45 0 "third party"
1021 "equal" "65" 90 1 0 45 0 "third party"
1022 "equal" "65" 90 1 0 45 0 "third party"
1023 "equal" "65" 90 1 0 45 0.111111111111111 "third party"
1024 "equal" "65" 90 1 0 45 0 "third party"
1025 "equal" "65" 90 1 0 45 0 "third party"
1026 "equal" "65" 90 1 0 45 0 "third party"
1027 "equal" "65" 90 1 0 28.75 0.0434782608695651 "third party"
1028 "equal" "65" 90 1 0 45 0 "third party"
1029 "equal" "65" 90 0 1 25 0 "third party"
1030 "equal" "65" 90 0 0 0 0 "third party"
1031 "equal" "65" 90 1 0 45 0 "third party"
1032 "equal" "65" 90 1 0 45 0 "third party"
1033 "equal" "65" 90 1 0 45 0 "third party"
1034 "equal" "65" 90 1 0 30 0 "third party"
1035 "equal" "65" 90 1 0 45 0 "third party"
1036 "equal" "65" 90 1 0 45 0 "third party"
1037 "equal" "65" 90 1 0 45 0 "third party"
1038 "equal" "65" 90 1 0 40 0 "third party"
1039 "equal" "65" 90 1 0 45 0 "third party"
1040 "equal" "65" 90 1 0 45 0 "third party"
1041 "equal" "65" 90 1 0 45 0 "third party"
1042 "equal" "65" 90 1 0 45 0 "third party"
1043 "equal" "65" 90 1 0 45 0 "third party"
1044 "equal" "65" 90 1 0 45 0 "third party"
1045 "equal" "65" 90 1 0 45 0 "third party"
1046 "equal" "65" 90 1 0 45 0 "third party"
1047 "equal" "65" 90 1 0 45 0 "third party"
1048 "equal" "65" 90 0 1 25 0 "third party"
1049 "equal" "65" 90 1 0 45 0 "third party"
1050 "equal" "65" 90 1 0 45 0 "third party"
1051 "equal" "65" 90 1 0 45 0 "third party"
1052 "equal" "65" 90 1 0.5 0 0 "third party"
1053 "equal" "65" 90 1 0.25 28.75 0.536231884057971 "third party"
1054 "equal" "65" 90 1 0 45 0 "third party"
1055 "equal" "65" 90 1 0 45 0 "third party"
1056 "equal" "65" 90 1 0 45 0 "third party"
1057 "equal" "65" 90 1 0 45 0 "third party"
1058 "equal" "65" 90 1 0.25 21.25 0.568627450980392 "third party"
1059 "equal" "65" 90 0 1 25 0 "third party"
1060 "equal" "65" 90 1 0 45 0 "third party"
1000 "equal" "75" 90 1 0 45 0 "third party"
1001 "equal" "75" 90 1 0 45 0 "third party"
1002 "equal" "75" 90 0 1 15 0 "third party"
1003 "equal" "75" 90 1 0 45 0 "third party"
1004 "equal" "75" 90 1 0 45 0 "third party"
1005 "equal" "75" 90 1 0 45 0 "third party"
1006 "equal" "75" 90 1 0 45 0 "third party"
1007 "equal" "75" 90 1 0 45 0 "third party"
1008 "equal" "75" 90 1 0 45 0 "third party"
1009 "equal" "75" 90 1 0 45 0 "third party"
1010 "equal" "75" 90 1 0 45 0 "third party"
1011 "equal" "75" 90 0 1 15 0 "third party"
1012 "equal" "75" 90 1 0 45 0 "third party"
1013 "equal" "75" 90 1 0 45 0 "third party"
1014 "equal" "75" 90 1 0 45 0 "third party"
1015 "equal" "75" 90 1 0 45 0 "third party"
1016 "equal" "75" 90 1 0 45 0 "third party"
1017 "equal" "75" 90 1 0 44 0 "third party"
1018 "equal" "75" 90 1 0 26.25 0.396825396825397 "third party"
1019 "equal" "75" 90 1 0 27.5 0.333333333333333 "third party"
1020 "equal" "75" 90 1 0 45 0 "third party"
1021 "equal" "75" 90 0 1 15 0 "third party"
1022 "equal" "75" 90 1 0 45 0 "third party"
1023 "equal" "75" 90 0 0 0 0 "third party"
1024 "equal" "75" 90 1 0 45 0 "third party"
1025 "equal" "75" 90 1 0 45 0 "third party"
1026 "equal" "75" 90 1 0 45 0 "third party"
1027 "equal" "75" 90 1 0 28.75 0.0434782608695651 "third party"
1028 "equal" "75" 90 1 0 45 0 "third party"
1029 "equal" "75" 90 1 0 45 0 "third party"
1030 "equal" "75" 90 1 0 10 0 "third party"
1031 "equal" "75" 90 1 0 45 0 "third party"
1032 "equal" "75" 90 1 0 45 0 "third party"
1033 "equal" "75" 90 1 0 45 0 "third party"
1034 "equal" "75" 90 0 0 0 0 "third party"
1035 "equal" "75" 90 1 0 45 0 "third party"
1036 "equal" "75" 90 1 0 45 0 "third party"
1037 "equal" "75" 90 1 0 45 0 "third party"
1038 "equal" "75" 90 1 0 40 0 "third party"
1039 "equal" "75" 90 1 0 45 0 "third party"
1040 "equal" "75" 90 1 0 45 0 "third party"
1041 "equal" "75" 90 1 0 45 0 "third party"
1042 "equal" "75" 90 1 0 45 0 "third party"
1043 "equal" "75" 90 1 0 45 0 "third party"
1044 "equal" "75" 90 1 0 45 0 "third party"
1045 "equal" "75" 90 1 0 45 0 "third party"
1046 "equal" "75" 90 1 0 45 0 "third party"
1047 "equal" "75" 90 1 0 45 0 "third party"
1048 "equal" "75" 90 0 1 15 0 "third party"
1049 "equal" "75" 90 1 0 45 0 "third party"
1050 "equal" "75" 90 1 0 45 0 "third party"
1051 "equal" "75" 90 1 0 45 0 "third party"
1052 "equal" "75" 90 0 0.5 7.5 0.666666666666667 "third party"
1053 "equal" "75" 90 1 0 45 0.0740740740740741 "third party"
1054 "equal" "75" 90 1 0 45 0 "third party"
1055 "equal" "75" 90 1 0 45 0 "third party"
1056 "equal" "75" 90 1 0 45 0 "third party"
1057 "equal" "75" 90 1 0 45 0 "third party"
1058 "equal" "75" 90 0 0 0 0 "third party"
1059 "equal" "75" 90 0 0 0 0 "third party"
1060 "equal" "75" 90 1 0 45 0 "third party"
1000 "equal" "200" 90 1 NA 45 0 "third party"
1001 "equal" "200" 90 1 NA 45 0 "third party"
1002 "equal" "200" 90 1 NA 45 0 "third party"
1003 "equal" "200" 90 1 NA 45 0 "third party"
1004 "equal" "200" 90 1 NA 45 0 "third party"
1005 "equal" "200" 90 1 NA 45 0 "third party"
1006 "equal" "200" 90 1 NA 45 0 "third party"
1007 "equal" "200" 90 1 NA 45 0 "third party"
1008 "equal" "200" 90 1 NA 45 0 "third party"
1009 "equal" "200" 90 1 NA 45 0 "third party"
1010 "equal" "200" 90 1 NA 45 0 "third party"
1011 "equal" "200" 90 1 NA 45 0 "third party"
1012 "equal" "200" 90 1 NA 45 0 "third party"
1013 "equal" "200" 90 1 NA 45 0 "third party"
1014 "equal" "200" 90 1 NA 45 0 "third party"
1015 "equal" "200" 90 1 NA 45 0 "third party"
1016 "equal" "200" 90 1 NA 45 0 "third party"
1017 "equal" "200" 90 1 NA 45 0 "third party"
1018 "equal" "200" 90 1 NA 45 0.12962962962963 "third party"
1019 "equal" "200" 90 0 NA 0 0 "third party"
1020 "equal" "200" 90 1 NA 45 0 "third party"
1021 "equal" "200" 90 1 NA 45 0 "third party"
1022 "equal" "200" 90 1 NA 45 0 "third party"
1023 "equal" "200" 90 1 NA 45 0.111111111111111 "third party"
1024 "equal" "200" 90 1 NA 45 0 "third party"
1025 "equal" "200" 90 1 NA 45 0 "third party"
1026 "equal" "200" 90 1 NA 45 0 "third party"
1027 "equal" "200" 90 1 NA 45 0.222222222222222 "third party"
1028 "equal" "200" 90 1 NA 45 0 "third party"
1029 "equal" "200" 90 1 NA 45 0 "third party"
1030 "equal" "200" 90 1 NA 40 0.166666666666667 "third party"
1031 "equal" "200" 90 1 NA 45 0 "third party"
1032 "equal" "200" 90 1 NA 45 0 "third party"
1033 "equal" "200" 90 1 NA 45 0 "third party"
1034 "equal" "200" 90 1 NA 45 0 "third party"
1035 "equal" "200" 90 1 NA 45 0 "third party"
1036 "equal" "200" 90 1 NA 45 0 "third party"
1037 "equal" "200" 90 1 NA 45 0 "third party"
1038 "equal" "200" 90 1 NA 40 0 "third party"
1039 "equal" "200" 90 1 NA 45 0 "third party"
1040 "equal" "200" 90 1 NA 45 0 "third party"
1041 "equal" "200" 90 1 NA 45 0 "third party"
1042 "equal" "200" 90 1 NA 45 0 "third party"
1043 "equal" "200" 90 1 NA 45 0 "third party"
1044 "equal" "200" 90 1 NA 45 0 "third party"
1045 "equal" "200" 90 1 NA 45 0 "third party"
1046 "equal" "200" 90 1 NA 45 0 "third party"
1047 "equal" "200" 90 1 NA 45 0 "third party"
1048 "equal" "200" 90 1 NA 45 0 "third party"
1049 "equal" "200" 90 1 NA 45 0 "third party"
1050 "equal" "200" 90 1 NA 45 0 "third party"
1051 "equal" "200" 90 1 NA 45 0 "third party"
1052 "equal" "200" 90 1 NA 45 0 "third party"
1053 "equal" "200" 90 1 NA 45 0 "third party"
1054 "equal" "200" 90 1 NA 45 0 "third party"
1055 "equal" "200" 90 1 NA 45 0 "third party"
1056 "equal" "200" 90 1 NA 45 0 "third party"
1057 "equal" "200" 90 1 NA 45 0 "third party"
1058 "equal" "200" 90 1 NA 45 0.666666666666667 "third party"
1059 "equal" "200" 90 1 NA 45 0 "third party"
1060 "equal" "200" 90 1 NA 45 0 "third party"
1000 "unequal" "45" 120 1 0 45 0 "third party"
1001 "unequal" "45" 120 1 0 45 0 "third party"
1002 "unequal" "45" 120 1 1 0 0 "third party"
1003 "unequal" "45" 120 1 0 40 0.518518518518518 "third party"
1004 "unequal" "45" 120 1 0 60 0.222222222222222 "third party"
1005 "unequal" "45" 120 1 0 45 0 "third party"
1006 "unequal" "45" 120 0 1 75 0.444444444444444 "third party"
1007 "unequal" "45" 120 0 1 75 0.444444444444444 "third party"
1008 "unequal" "45" 120 1 0 75 0.444444444444444 "third party"
1009 "unequal" "45" 120 1 1 35 0.37037037037037 "third party"
1010 "unequal" "45" 120 1 0 45 0 "third party"
1011 "unequal" "45" 120 1 0 40 0.518518518518518 "third party"
1012 "unequal" "45" 120 1 0 45 0 "third party"
1013 "unequal" "45" 120 1 0 70 0.37037037037037 "third party"
1014 "unequal" "45" 120 1 0 75 0.444444444444444 "third party"
1015 "unequal" "45" 120 1 0 15 0 "third party"
1016 "unequal" "45" 120 1 0 45 0 "third party"
1017 "unequal" "45" 120 0 1 60 0.4 "third party"
1018 "unequal" "45" 120 1 0 57.5 0.703703703703703 "third party"
1019 "unequal" "45" 120 0 1 0 0 "third party"
1020 "unequal" "45" 120 1 0 60 0.222222222222222 "third party"
1021 "unequal" "45" 120 1 0 55 0.148148148148148 "third party"
1022 "unequal" "45" 120 1 1 0 0 "third party"
1023 "unequal" "45" 120 0 0 0 0.666666666666667 "third party"
1024 "unequal" "45" 120 1 0 50 0.0740740740740741 "third party"
1025 "unequal" "45" 120 1 0 45 0 "third party"
1026 "unequal" "45" 120 0 1 75 0.444444444444444 "third party"
1027 "unequal" "45" 120 1 0 67.5 0.669135802469136 "third party"
1028 "unequal" "45" 120 1 0 60 0.222222222222222 "third party"
1029 "unequal" "45" 120 0 1 75 0.444444444444444 "third party"
1030 "unequal" "45" 120 1 1 0 0 "third party"
1031 "unequal" "45" 120 1 0 60 0.222222222222222 "third party"
1032 "unequal" "45" 120 0 1 75 0.444444444444444 "third party"
1033 "unequal" "45" 120 1 0 45 0 "third party"
1034 "unequal" "45" 120 1 0 30 0.222222222222222 "third party"
1035 "unequal" "45" 120 1 0 25 0.166666666666667 "third party"
1036 "unequal" "45" 120 1 0 60 0.222222222222222 "third party"
1037 "unequal" "45" 120 1 0 45 0 "third party"
1038 "unequal" "45" 120 1 1 30 0.222222222222222 "third party"
1039 "unequal" "45" 120 0 1 75 0.444444444444444 "third party"
1040 "unequal" "45" 120 0 1 30 0.666666666666667 "third party"
1041 "unequal" "45" 120 1 0 60 0.222222222222222 "third party"
1042 "unequal" "45" 120 1 0 30 0.222222222222222 "third party"
1043 "unequal" "45" 120 1 0 45 0 "third party"
1044 "unequal" "45" 120 1 0 60 0.222222222222222 "third party"
1045 "unequal" "45" 120 1 0 60 0.222222222222222 "third party"
1046 "unequal" "45" 120 1 0 45 0 "third party"
1047 "unequal" "45" 120 0 1 75 0.444444444444444 "third party"
1048 "unequal" "45" 120 1 0 60 0.222222222222222 "third party"
1049 "unequal" "45" 120 1 0 60 0.222222222222222 "third party"
1050 "unequal" "45" 120 1 0 45 0 "third party"
1051 "unequal" "45" 120 1 0 60 0.222222222222222 "third party"
1052 "unequal" "45" 120 1 0 30 0.222222222222222 "third party"
1053 "unequal" "45" 120 1 0.5 30 0.296296296296296 "third party"
1054 "unequal" "45" 120 1 0 55 0.148148148148148 "third party"
1055 "unequal" "45" 120 1 0 45 0 "third party"
1056 "unequal" "45" 120 1 0 45 0 "third party"
1057 "unequal" "45" 120 1 0 60 0.222222222222222 "third party"
1058 "unequal" "45" 120 0 1 75 0.444444444444444 "third party"
1059 "unequal" "45" 120 1 1 0 0 "third party"
1060 "unequal" "45" 120 1 0 45 0 "third party"
1000 "unequal" "55" 120 1 0 45 0 "third party"
1001 "unequal" "55" 120 1 0 45 0 "third party"
1002 "unequal" "55" 120 1 1 5 0.476190476190476 "third party"
1003 "unequal" "55" 120 1 0 70 0.37037037037037 "third party"
1004 "unequal" "55" 120 1 0 55 0.148148148148148 "third party"
1005 "unequal" "55" 120 1 0 45 0 "third party"
1006 "unequal" "55" 120 1 0 80 0.518518518518518 "third party"
1007 "unequal" "55" 120 0 1 65 0.571428571428571 "third party"
1008 "unequal" "55" 120 1 0 75 0.444444444444444 "third party"
1009 "unequal" "55" 120 1 0 75 0.444444444444444 "third party"
1010 "unequal" "55" 120 1 0 45 0 "third party"
1011 "unequal" "55" 120 1 0 30 0.476190476190476 "third party"
1012 "unequal" "55" 120 1 0 45 0 "third party"
1013 "unequal" "55" 120 1 0 60 0.222222222222222 "third party"
1014 "unequal" "55" 120 1 0 65 0.296296296296296 "third party"
1015 "unequal" "55" 120 1 0 15 0 "third party"
1016 "unequal" "55" 120 1 0 45 0 "third party"
1017 "unequal" "55" 120 1 0 50 0.0740740740740741 "third party"
1018 "unequal" "55" 120 1 0 45 0.413333333333333 "third party"
1019 "unequal" "55" 120 0 1 20 0.666666666666667 "third party"
1020 "unequal" "55" 120 1 0 60 0.222222222222222 "third party"
1021 "unequal" "55" 120 1 0 55 0.148148148148148 "third party"
1022 "unequal" "55" 120 1 1 5 0.476190476190476 "third party"
1023 "unequal" "55" 120 0 1 65 0.666666666666667 "third party"
1024 "unequal" "55" 120 1 0 50 0.0740740740740741 "third party"
1025 "unequal" "55" 120 1 0 45 0 "third party"
1026 "unequal" "55" 120 1 0 45 0 "third party"
1027 "unequal" "55" 120 1 0 42.5 0.253333333333333 "third party"
1028 "unequal" "55" 120 1 0 60 0.222222222222222 "third party"
1029 "unequal" "55" 120 1 0 40 0 "third party"
1030 "unequal" "55" 120 1 0.5 7.5 1 "third party"
1031 "unequal" "55" 120 1 0 60 0.222222222222222 "third party"
1032 "unequal" "55" 120 1 0 45 0 "third party"
1033 "unequal" "55" 120 1 0 45 0 "third party"
1034 "unequal" "55" 120 1 1 0 0 "third party"
1035 "unequal" "55" 120 1 0 35 0.666666666666667 "third party"
1036 "unequal" "55" 120 1 0 60 0.222222222222222 "third party"
1037 "unequal" "55" 120 1 0 45 0 "third party"
1038 "unequal" "55" 120 1 1 20 0.0952380952380952 "third party"
1039 "unequal" "55" 120 0 1 65 0.571428571428571 "third party"
1040 "unequal" "55" 120 1 0 60 0.222222222222222 "third party"
1041 "unequal" "55" 120 1 0 60 0.222222222222222 "third party"
1042 "unequal" "55" 120 1 1 5 0.476190476190476 "third party"
1043 "unequal" "55" 120 1 0 45 0 "third party"
1044 "unequal" "55" 120 1 0 60 0.222222222222222 "third party"
1045 "unequal" "55" 120 1 0 60 0.222222222222222 "third party"
1046 "unequal" "55" 120 1 0 45 0 "third party"
1047 "unequal" "55" 120 1 0 60 0.222222222222222 "third party"
1048 "unequal" "55" 120 1 0 60 0.222222222222222 "third party"
1049 "unequal" "55" 120 1 0 60 0.222222222222222 "third party"
1050 "unequal" "55" 120 1 0 45 0 "third party"
1051 "unequal" "55" 120 1 0 60 0.222222222222222 "third party"
1052 "unequal" "55" 120 0 1 65 0.62962962962963 "third party"
1053 "unequal" "55" 120 0 1 25 1 "third party"
1054 "unequal" "55" 120 1 0 55 0.148148148148148 "third party"
1055 "unequal" "55" 120 1 0 45 0 "third party"
1056 "unequal" "55" 120 1 0 45 0 "third party"
1057 "unequal" "55" 120 1 0 60 0.222222222222222 "third party"
1058 "unequal" "55" 120 1 0 15 0.422222222222222 "third party"
1059 "unequal" "55" 120 1 0 35 0.666666666666667 "third party"
1060 "unequal" "55" 120 1 0 45 0 "third party"
1000 "unequal" "65" 120 1 0 45 0 "third party"
1001 "unequal" "65" 120 1 0 50 0.0740740740740741 "third party"
1002 "unequal" "65" 120 1 1 0 0.666666666666667 "third party"
1003 "unequal" "65" 120 1 1 10 0.133333333333333 "third party"
1004 "unequal" "65" 120 1 0 60 0.222222222222222 "third party"
1005 "unequal" "65" 120 1 0 45 0 "third party"
1006 "unequal" "65" 120 1 0 60 0.222222222222222 "third party"
1007 "unequal" "65" 120 1 0 65 0.296296296296296 "third party"
1008 "unequal" "65" 120 1 0 75 0.444444444444444 "third party"
1009 "unequal" "65" 120 1 0 45 0 "third party"
1010 "unequal" "65" 120 1 0 45 0 "third party"
1011 "unequal" "65" 120 1 0 30 0.222222222222222 "third party"
1012 "unequal" "65" 120 1 0 45 0 "third party"
1013 "unequal" "65" 120 1 0 55 0.148148148148148 "third party"
1014 "unequal" "65" 120 1 0 65 0.296296296296296 "third party"
1015 "unequal" "65" 120 1 0 15 0 "third party"
1016 "unequal" "65" 120 1 0 45 0 "third party"
1017 "unequal" "65" 120 1 0 58 0.212121212121212 "third party"
1018 "unequal" "65" 120 1 0 57.5 0.942028985507246 "third party"
1019 "unequal" "65" 120 0 0 0 0 "third party"
1020 "unequal" "65" 120 1 0 60 0.222222222222222 "third party"
1021 "unequal" "65" 120 1 0 60 0.222222222222222 "third party"
1022 "unequal" "65" 120 1 0 60 0.222222222222222 "third party"
1023 "unequal" "65" 120 0 0 0 0 "third party"
1024 "unequal" "65" 120 1 0 60 0.222222222222222 "third party"
1025 "unequal" "65" 120 1 0 45 0 "third party"
1026 "unequal" "65" 120 1 0 50 0.0740740740740741 "third party"
1027 "unequal" "65" 120 1 0 17.5 0.27536231884058 "third party"
1028 "unequal" "65" 120 1 0 60 0.222222222222222 "third party"
1029 "unequal" "65" 120 1 0 60 0.333333333333333 "third party"
1030 "unequal" "65" 120 1 1 25 0.733333333333333 "third party"
1031 "unequal" "65" 120 1 0 60 0.222222222222222 "third party"
1032 "unequal" "65" 120 1 0 45 0 "third party"
1033 "unequal" "65" 120 1 0 45 0 "third party"
1034 "unequal" "65" 120 1 0 0 0 "third party"
1035 "unequal" "65" 120 1 1 5 0.4 "third party"
1036 "unequal" "65" 120 1 0 60 0.222222222222222 "third party"
1037 "unequal" "65" 120 1 0 45 0 "third party"
1038 "unequal" "65" 120 1 1 0 0.666666666666667 "third party"
1039 "unequal" "65" 120 1 0 60 0.222222222222222 "third party"
1040 "unequal" "65" 120 0 0 0 0 "third party"
1041 "unequal" "65" 120 1 0 60 0.222222222222222 "third party"
1042 "unequal" "65" 120 1 1 0 0.666666666666667 "third party"
1043 "unequal" "65" 120 1 0 45 0 "third party"
1044 "unequal" "65" 120 1 0 60 0.222222222222222 "third party"
1045 "unequal" "65" 120 1 0 60 0.222222222222222 "third party"
1046 "unequal" "65" 120 1 0 45 0 "third party"
1047 "unequal" "65" 120 1 0 60 0.222222222222222 "third party"
1048 "unequal" "65" 120 1 0 60 0.222222222222222 "third party"
1049 "unequal" "65" 120 1 0 60 0.222222222222222 "third party"
1050 "unequal" "65" 120 1 0 45 0 "third party"
1051 "unequal" "65" 120 1 0 60 0.222222222222222 "third party"
1052 "unequal" "65" 120 0 0 0 0 "third party"
1053 "unequal" "65" 120 0 0 0 0 "third party"
1054 "unequal" "65" 120 1 0 55 0.148148148148148 "third party"
1055 "unequal" "65" 120 1 0 45 0 "third party"
1056 "unequal" "65" 120 1 0 45 0 "third party"
1057 "unequal" "65" 120 1 0 60 0.222222222222222 "third party"
1058 "unequal" "65" 120 1 1 15 0.133333333333333 "third party"
1059 "unequal" "65" 120 1 1 0 0.666666666666667 "third party"
1060 "unequal" "65" 120 1 0 45 0 "third party"
1000 "unequal" "75" 120 1 0 45 0 "third party"
1001 "unequal" "75" 120 1 0 45 0 "third party"
1002 "unequal" "75" 120 1 1 0 0.666666666666667 "third party"
1003 "unequal" "75" 120 1 1 5 0.222222222222222 "third party"
1004 "unequal" "75" 120 1 0 30 0.222222222222222 "third party"
1005 "unequal" "75" 120 1 0 45 0 "third party"
1006 "unequal" "75" 120 1 0 45 0 "third party"
1007 "unequal" "75" 120 1 0 60 0.222222222222222 "third party"
1008 "unequal" "75" 120 1 0 75 0.444444444444444 "third party"
1009 "unequal" "75" 120 1 0 50 0.0740740740740741 "third party"
1010 "unequal" "75" 120 1 0 45 0 "third party"
1011 "unequal" "75" 120 0 1 15 0.666666666666667 "third party"
1012 "unequal" "75" 120 1 0 45 0 "third party"
1013 "unequal" "75" 120 1 0 50 0.0740740740740741 "third party"
1014 "unequal" "75" 120 1 0 65 0.296296296296296 "third party"
1015 "unequal" "75" 120 1 0 15 0 "third party"
1016 "unequal" "75" 120 1 0 45 0 "third party"
1017 "unequal" "75" 120 1 0 50 0.0740740740740741 "third party"
1018 "unequal" "75" 120 1 0 50 0.777777777777778 "third party"
1019 "unequal" "75" 120 0 0 0 0 "third party"
1020 "unequal" "75" 120 1 0 60 0.222222222222222 "third party"
1021 "unequal" "75" 120 0 1 45 0.666666666666667 "third party"
1022 "unequal" "75" 120 1 0 60 0.222222222222222 "third party"
1023 "unequal" "75" 120 1 0 60 0.222222222222222 "third party"
1024 "unequal" "75" 120 1 0 60 0.222222222222222 "third party"
1025 "unequal" "75" 120 1 0 45 0 "third party"
1026 "unequal" "75" 120 1 0 45 0 "third party"
1027 "unequal" "75" 120 1 0 5 0.555555555555556 "third party"
1028 "unequal" "75" 120 1 0 60 0.222222222222222 "third party"
1029 "unequal" "75" 120 1 0 30 0.25 "third party"
1030 "unequal" "75" 120 1 1 15 1 "third party"
1031 "unequal" "75" 120 1 0 60 0.222222222222222 "third party"
1032 "unequal" "75" 120 1 0 45 0 "third party"
1033 "unequal" "75" 120 1 0 45 0 "third party"
1034 "unequal" "75" 120 1 0 0 0 "third party"
1035 "unequal" "75" 120 1 0 60 0.222222222222222 "third party"
1036 "unequal" "75" 120 1 0 60 0.222222222222222 "third party"
1037 "unequal" "75" 120 1 0 45 0 "third party"
1038 "unequal" "75" 120 1 1 0 0.666666666666667 "third party"
1039 "unequal" "75" 120 1 0 60 0.222222222222222 "third party"
1040 "unequal" "75" 120 0 0 0 0 "third party"
1041 "unequal" "75" 120 1 0 60 0.222222222222222 "third party"
1042 "unequal" "75" 120 1 1 0 0.666666666666667 "third party"
1043 "unequal" "75" 120 1 0 45 0 "third party"
1044 "unequal" "75" 120 1 0 60 0.222222222222222 "third party"
1045 "unequal" "75" 120 1 0 60 0.222222222222222 "third party"
1046 "unequal" "75" 120 1 0 45 0 "third party"
1047 "unequal" "75" 120 1 0 60 0.222222222222222 "third party"
1048 "unequal" "75" 120 1 0 60 0.222222222222222 "third party"
1049 "unequal" "75" 120 1 0 60 0.222222222222222 "third party"
1050 "unequal" "75" 120 1 0 45 0 "third party"
1051 "unequal" "75" 120 1 0 60 0.222222222222222 "third party"
1052 "unequal" "75" 120 1 0 80 0.666666666666667 "third party"
1053 "unequal" "75" 120 0 0 0 0 "third party"
1054 "unequal" "75" 120 1 0 55 0.148148148148148 "third party"
1055 "unequal" "75" 120 1 0 45 0 "third party"
1056 "unequal" "75" 120 1 0 45 0 "third party"
1057 "unequal" "75" 120 1 0 60 0.222222222222222 "third party"
1058 "unequal" "75" 120 1 0.5 22.5 0.714285714285714 "third party"
1059 "unequal" "75" 120 1 1 0 0.666666666666667 "third party"
1060 "unequal" "75" 120 1 0 45 0 "third party"
1000 "unequal" "200" 120 1 NA 45 0 "third party"
1001 "unequal" "200" 120 1 NA 45 0 "third party"
1002 "unequal" "200" 120 1 NA 60 0.222222222222222 "third party"
1003 "unequal" "200" 120 1 NA 40 0.0740740740740741 "third party"
1004 "unequal" "200" 120 1 NA 50 0.0740740740740741 "third party"
1005 "unequal" "200" 120 1 NA 45 0 "third party"
1006 "unequal" "200" 120 1 NA 60 0.222222222222222 "third party"
1007 "unequal" "200" 120 1 NA 60 0.222222222222222 "third party"
1008 "unequal" "200" 120 1 NA 75 0.444444444444444 "third party"
1009 "unequal" "200" 120 1 NA 45 0 "third party"
1010 "unequal" "200" 120 1 NA 45 0 "third party"
1011 "unequal" "200" 120 1 NA 60 0.222222222222222 "third party"
1012 "unequal" "200" 120 1 NA 45 0 "third party"
1013 "unequal" "200" 120 1 NA 50 0.0740740740740741 "third party"
1014 "unequal" "200" 120 1 NA 55 0.148148148148148 "third party"
1015 "unequal" "200" 120 1 NA 15 0 "third party"
1016 "unequal" "200" 120 1 NA 45 0 "third party"
1017 "unequal" "200" 120 1 NA 45 0 "third party"
1018 "unequal" "200" 120 1 NA 70 0.62962962962963 "third party"
1019 "unequal" "200" 120 0 NA 0 0 "third party"
1020 "unequal" "200" 120 1 NA 60 0.222222222222222 "third party"
1021 "unequal" "200" 120 1 NA 60 0.222222222222222 "third party"
1022 "unequal" "200" 120 1 NA 60 0.222222222222222 "third party"
1023 "unequal" "200" 120 1 NA 50 0.111111111111111 "third party"
1024 "unequal" "200" 120 1 NA 50 0.0740740740740741 "third party"
1025 "unequal" "200" 120 1 NA 45 0 "third party"
1026 "unequal" "200" 120 1 NA 45 0 "third party"
1027 "unequal" "200" 120 1 NA 60 0.222222222222222 "third party"
1028 "unequal" "200" 120 1 NA 60 0.222222222222222 "third party"
1029 "unequal" "200" 120 0 NA 0 0 "third party"
1030 "unequal" "200" 120 1 NA 70 0.37037037037037 "third party"
1031 "unequal" "200" 120 1 NA 60 0.222222222222222 "third party"
1032 "unequal" "200" 120 1 NA 50 0.0740740740740741 "third party"
1033 "unequal" "200" 120 1 NA 45 0 "third party"
1034 "unequal" "200" 120 1 NA 60 0.222222222222222 "third party"
1035 "unequal" "200" 120 1 NA 55 0.148148148148148 "third party"
1036 "unequal" "200" 120 1 NA 45 0 "third party"
1037 "unequal" "200" 120 1 NA 45 0 "third party"
1038 "unequal" "200" 120 1 NA 75 0.444444444444444 "third party"
1039 "unequal" "200" 120 1 NA 60 0.222222222222222 "third party"
1040 "unequal" "200" 120 1 NA 45 0 "third party"
1041 "unequal" "200" 120 1 NA 60 0.222222222222222 "third party"
1042 "unequal" "200" 120 1 NA 60 0.222222222222222 "third party"
1043 "unequal" "200" 120 1 NA 45 0 "third party"
1044 "unequal" "200" 120 1 NA 60 0.222222222222222 "third party"
1045 "unequal" "200" 120 1 NA 60 0.222222222222222 "third party"
1046 "unequal" "200" 120 1 NA 45 0 "third party"
1047 "unequal" "200" 120 1 NA 60 0.222222222222222 "third party"
1048 "unequal" "200" 120 1 NA 60 0.222222222222222 "third party"
1049 "unequal" "200" 120 1 NA 60 0.222222222222222 "third party"
1050 "unequal" "200" 120 1 NA 45 0 "third party"
1051 "unequal" "200" 120 1 NA 60 0.222222222222222 "third party"
1052 "unequal" "200" 120 1 NA 30 0.222222222222222 "third party"
1053 "unequal" "200" 120 1 NA 50 0.185185185185185 "third party"
1054 "unequal" "200" 120 1 NA 55 0.148148148148148 "third party"
1055 "unequal" "200" 120 1 NA 45 0 "third party"
1056 "unequal" "200" 120 1 NA 45 0 "third party"
1057 "unequal" "200" 120 1 NA 60 0.222222222222222 "third party"
1058 "unequal" "200" 120 1 NA 60 0.777777777777778 "third party"
1059 "unequal" "200" 120 1 NA 75 0.444444444444444 "third party"
1060 "unequal" "200" 120 1 NA 45 0 "third party"
