# Supplementary material for: Self-reliance crowds out group cooperation and increases wealth inequality
Source: Nat Commun. 2020 Oct 14;11:5161. doi: 10.1038/s41467-020-18896-6 (PMC7560835; doi:10.1038/s41467-020-18896-6)
Supplement: Supplementary file 3 — Source Data [file 41467_2020_18896_MOESM3_ESM.zip › source data/Fig4b.txt]

"group" "endowment" "earnings" "data"
1 60 13 "first party"
1 120 54 "first party"
3 60 13 "first party"
3 120 55 "first party"
5 60 9 "first party"
5 120 42.5 "first party"
7 60 16 "first party"
7 120 30.5 "first party"
9 60 23 "first party"
9 120 49 "first party"
11 60 10 "first party"
11 120 27.5 "first party"
13 60 20 "first party"
13 120 68 "first party"
15 60 22.5 "first party"
15 120 48 "first party"
17 60 14.5 "first party"
17 120 49 "first party"
19 60 18 "first party"
19 120 42.5 "first party"
21 60 27.5 "first party"
21 120 38 "first party"
23 60 30 "first party"
23 120 60 "first party"
25 60 19.2 "first party"
25 120 66.5 "first party"
27 60 9.5 "first party"
27 120 58.5 "first party"
29 60 21.5 "first party"
29 120 54 "first party"
31 60 25.5 "first party"
31 120 48.5 "first party"
33 60 10.5 "first party"
33 120 53 "first party"
35 60 23 "first party"
35 120 31.5 "first party"
37 60 4 "first party"
37 120 38 "first party"
39 60 19 "first party"
39 120 66.8 "first party"
41 60 41.5 "first party"
41 120 47.5 "first party"
43 60 20.5 "first party"
43 120 54.5 "first party"
45 60 27 "first party"
45 120 63 "first party"
47 60 13 "first party"
47 120 40 "first party"
49 60 44.5 "first party"
49 120 45 "first party"
1000 60 45 "third party"
1001 60 44 "third party"
1002 60 20 "third party"
1003 60 20 "third party"
1004 60 39 "third party"
1005 60 45 "third party"
1006 60 26 "third party"
1007 60 21 "third party"
1008 60 15 "third party"
1009 60 31 "third party"
1010 60 45 "third party"
1011 60 20 "third party"
1012 60 45 "third party"
1013 60 33 "third party"
1014 60 25 "third party"
1015 60 15 "third party"
1016 60 45 "third party"
1017 60 34 "third party"
1018 60 10 "third party"
1019 60 0 "third party"
1020 60 30 "third party"
1021 60 26 "third party"
1022 60 24 "third party"
1023 60 17 "third party"
1024 60 36 "third party"
1025 60 45 "third party"
1026 60 38 "third party"
1027 60 27.5 "third party"
1028 60 30 "third party"
1029 60 25 "third party"
1030 60 4 "third party"
1031 60 30 "third party"
1032 60 38 "third party"
1033 60 45 "third party"
1034 60 9 "third party"
1035 60 20 "third party"
1036 60 33 "third party"
1037 60 45 "third party"
1038 60 15 "third party"
1039 60 22 "third party"
1040 60 15 "third party"
1041 60 30 "third party"
1042 60 23 "third party"
1043 60 45 "third party"
1044 60 30 "third party"
1045 60 30 "third party"
1046 60 45 "third party"
1047 60 27 "third party"
1048 60 30 "third party"
1049 60 30 "third party"
1050 60 45 "third party"
1051 60 30 "third party"
1052 60 15.5 "third party"
1053 60 11 "third party"
1054 60 35 "third party"
1055 60 45 "third party"
1056 60 45 "third party"
1057 60 30 "third party"
1058 60 29 "third party"
1059 60 11 "third party"
1060 60 45 "third party"
1000 120 45 "third party"
1001 120 46 "third party"
1002 120 13 "third party"
1003 120 33 "third party"
1004 120 51 "third party"
1005 120 45 "third party"
1006 120 64 "third party"
1007 120 65 "third party"
1008 120 75 "third party"
1009 120 50 "third party"
1010 120 45 "third party"
1011 120 35 "third party"
1012 120 45 "third party"
1013 120 57 "third party"
1014 120 65 "third party"
1015 120 15 "third party"
1016 120 45 "third party"
1017 120 52.6 "third party"
1018 120 56 "third party"
1019 120 4 "third party"
1020 120 60 "third party"
1021 120 55 "third party"
1022 120 37 "third party"
1023 120 35 "third party"
1024 120 54 "third party"
1025 120 45 "third party"
1026 120 52 "third party"
1027 120 38.5 "third party"
1028 120 60 "third party"
1029 120 41 "third party"
1030 120 23.5 "third party"
1031 120 60 "third party"
1032 120 52 "third party"
1033 120 45 "third party"
1034 120 18 "third party"
1035 120 36 "third party"
1036 120 57 "third party"
1037 120 45 "third party"
1038 120 25 "third party"
1039 120 64 "third party"
1040 120 27 "third party"
1041 120 60 "third party"
1042 120 19 "third party"
1043 120 45 "third party"
1044 120 60 "third party"
1045 120 60 "third party"
1046 120 45 "third party"
1047 120 63 "third party"
1048 120 60 "third party"
1049 120 60 "third party"
1050 120 45 "third party"
1051 120 60 "third party"
1052 120 41 "third party"
1053 120 21 "third party"
1054 120 55 "third party"
1055 120 45 "third party"
1056 120 45 "third party"
1057 120 60 "third party"
1058 120 37.5 "third party"
1059 120 22 "third party"
1060 120 45 "third party"
