# Supplementary material for: Self-reliance crowds out group cooperation and increases wealth inequality
Source: Nat Commun. 2020 Oct 14;11:5161. doi: 10.1038/s41467-020-18896-6 (PMC7560835; doi:10.1038/s41467-020-18896-6)
Supplement: Supplementary file 3 — Source Data [file 41467_2020_18896_MOESM3_ESM.zip › source data/SupplFig13.txt]

"group" "dependence" "endowment" "public_percent_diff"
1 "all" "60" 0
11 "all" "60" 0
13 "all" "60" 0
15 "all" "60" 0
17 "all" "60" 0
19 "all" "60" 0
21 "all" "60" 0
23 "all" "60" 0
25 "all" "60" 0
27 "all" "60" 0
29 "all" "60" 0
3 "all" "60" 0
31 "all" "60" 0
33 "all" "60" 0
35 "all" "60" 0
37 "all" "60" 0
39 "all" "60" 0
41 "all" "60" 0
43 "all" "60" 0
45 "all" "60" 0
47 "all" "60" 0
49 "all" "60" 0
5 "all" "60" 0
7 "all" "60" 0
9 "all" "60" 0
1 "all" "60" 0
11 "all" "60" 0
13 "all" "60" 0
15 "all" "60" 0
17 "all" "60" 0
19 "all" "60" 0
21 "all" "60" 0
23 "all" "60" 0
25 "all" "60" 0
27 "all" "60" 0
29 "all" "60" 0
3 "all" "60" 0
31 "all" "60" 0
33 "all" "60" 0
35 "all" "60" 0
37 "all" "60" 0
39 "all" "60" 0
41 "all" "60" 0
43 "all" "60" 0
45 "all" "60" 0
47 "all" "60" 0
49 "all" "60" 0
5 "all" "60" 0
7 "all" "60" 0
9 "all" "60" 0
1 "all" "120" 0
11 "all" "120" 0
13 "all" "120" 0
15 "all" "120" 0
17 "all" "120" 0
19 "all" "120" 0
21 "all" "120" 0
23 "all" "120" 0
25 "all" "120" 0
27 "all" "120" 0
29 "all" "120" 0
3 "all" "120" 0
31 "all" "120" 0
33 "all" "120" 0
35 "all" "120" 0
37 "all" "120" 0
39 "all" "120" 0
41 "all" "120" 0
43 "all" "120" 0
45 "all" "120" 0
47 "all" "120" 0
49 "all" "120" 0
5 "all" "120" 0
7 "all" "120" 0
9 "all" "120" 0
1 "all" "120" 0
11 "all" "120" 0
13 "all" "120" 0
15 "all" "120" 0
17 "all" "120" 0
19 "all" "120" 0
21 "all" "120" 0
23 "all" "120" 0
25 "all" "120" 0
27 "all" "120" 0
29 "all" "120" 0
3 "all" "120" 0
31 "all" "120" 0
33 "all" "120" 0
35 "all" "120" 0
37 "all" "120" 0
39 "all" "120" 0
41 "all" "120" 0
43 "all" "120" 0
45 "all" "120" 0
47 "all" "120" 0
49 "all" "120" 0
5 "all" "120" 0
7 "all" "120" 0
9 "all" "120" 0
1 "none" "60" -18.745
11 "none" "60" -16.675
13 "none" "60" -27.08
15 "none" "60" 4.15
17 "none" "60" -41.25
19 "none" "60" 0
21 "none" "60" 2.92
23 "none" "60" -12.5
25 "none" "60" -31.665
27 "none" "60" -59.165
29 "none" "60" 14.185
3 "none" "60" 0
31 "none" "60" 10.84
33 "none" "60" 2.09
35 "none" "60" 5.425
37 "none" "60" -33.3
39 "none" "60" -58.58
41 "none" "60" -2.91
43 "none" "60" -10
45 "none" "60" -20.42
47 "none" "60" -33.75
49 "none" "60" 0.414999999999999
5 "none" "60" -57.5
7 "none" "60" 7.495
9 "none" "60" 0
1 "none" "60" -2.83
11 "none" "60" -15.435
13 "none" "60" -15.01
15 "none" "60" -3.365
17 "none" "60" 21.635
19 "none" "60" 2.505
21 "none" "60" -1.675
23 "none" "60" -12.92
25 "none" "60" -37.385
27 "none" "60" -52.5
29 "none" "60" 11.26
3 "none" "60" 1.65499999999999
31 "none" "60" -18.74
33 "none" "60" -48.335
35 "none" "60" -5.825
37 "none" "60" -35.015
39 "none" "60" -57.825
41 "none" "60" 25.43
43 "none" "60" -17.5
45 "none" "60" -24.17
47 "none" "60" -29.16
49 "none" "60" 8.335
5 "none" "60" -49.575
7 "none" "60" -0.82
9 "none" "60" 0
1 "none" "120" -33.565
11 "none" "120" -27.48
13 "none" "120" -28.745
15 "none" "120" -32.92
17 "none" "120" -20.415
19 "none" "120" -5
21 "none" "120" 11.665
23 "none" "120" -3.12
25 "none" "120" -38.76
27 "none" "120" -47.08
29 "none" "120" -42.075
3 "none" "120" -1.465
31 "none" "120" -30.225
33 "none" "120" -56.65
35 "none" "120" -12.28
37 "none" "120" -55.43
39 "none" "120" -44.14
41 "none" "120" -10.425
43 "none" "120" -9.165
45 "none" "120" -17.295
47 "none" "120" -40.01
49 "none" "120" 0.419999999999995
5 "none" "120" -23.965
7 "none" "120" -34.37
9 "none" "120" 0
1 "none" "120" -9.79
11 "none" "120" -32.495
13 "none" "120" -15.44
15 "none" "120" -29.39
17 "none" "120" -33.975
19 "none" "120" 1.245
21 "none" "120" -41.67
23 "none" "120" -5
25 "none" "120" -35.59
27 "none" "120" -45.4
29 "none" "120" -32.51
3 "none" "120" 0.00500000000000256
31 "none" "120" -5.22500000000001
33 "none" "120" -54.36
35 "none" "120" -18.95
37 "none" "120" -43.545
39 "none" "120" -45.24
41 "none" "120" -7.06
43 "none" "120" -30
45 "none" "120" -25.625
47 "none" "120" -16.465
49 "none" "120" 0.825000000000003
5 "none" "120" -27.92
7 "none" "120" -23.53
9 "none" "120" 0
1 "poor" "60" 12.1
11 "poor" "60" 11.665
13 "poor" "60" -4.605
15 "poor" "60" 35.4
17 "poor" "60" 0
19 "poor" "60" -0.414999999999999
21 "poor" "60" 20.41
23 "poor" "60" -5
25 "poor" "60" 1.665
27 "poor" "60" -0.399999999999999
29 "poor" "60" 33.83
3 "poor" "60" -1.66500000000001
31 "poor" "60" 15.82
33 "poor" "60" 23.76
35 "poor" "60" -4.165
37 "poor" "60" 26.71
39 "poor" "60" -2.18
41 "poor" "60" 6.245
43 "poor" "60" 0
45 "poor" "60" 0
47 "poor" "60" 0.00500000000000256
49 "poor" "60" -2.5
5 "poor" "60" 7.52500000000001
7 "poor" "60" 14.155
9 "poor" "60" 11.675
1 "poor" "60" -12.09
11 "poor" "60" 6.655
13 "poor" "60" 18.735
15 "poor" "60" 17.065
17 "poor" "60" 26.13
19 "poor" "60" 2.09
21 "poor" "60" 3.33000000000001
23 "poor" "60" -6.67
25 "poor" "60" 17.595
27 "poor" "60" 27.93
29 "poor" "60" 38.665
3 "poor" "60" 2.91
31 "poor" "60" -0.405000000000001
33 "poor" "60" 25.4
35 "poor" "60" -5.825
37 "poor" "60" 21.235
39 "poor" "60" -1.43000000000001
41 "poor" "60" 14.175
43 "poor" "60" 2.085
45 "poor" "60" 0.835000000000001
47 "poor" "60" 0.420000000000002
49 "poor" "60" -0.830000000000002
5 "poor" "60" 9.2
7 "poor" "60" -4.995
9 "poor" "60" 14.585
1 "poor" "120" -19.63
11 "poor" "120" -3.75
13 "poor" "120" -14.79
15 "poor" "120" -7.92
17 "poor" "120" -11.665
19 "poor" "120" 0
21 "poor" "120" -11.67
23 "poor" "120" 0.840000000000003
25 "poor" "120" -3.33
27 "poor" "120" -41.245
29 "poor" "120" -19.785
3 "poor" "120" 2.27
31 "poor" "120" -19.81
33 "poor" "120" -54.15
35 "poor" "120" -3.535
37 "poor" "120" -11.675
39 "poor" "120" -3.13
41 "poor" "120" -3.545
43 "poor" "120" -0.414999999999999
45 "poor" "120" 0
47 "poor" "120" -2.705
49 "poor" "120" 1.26
5 "poor" "120" -4.58
7 "poor" "120" -0.619999999999997
9 "poor" "120" 0.414999999999999
1 "poor" "120" -5.2
11 "poor" "120" -4.99
13 "poor" "120" 1.03
15 "poor" "120" -16.88
17 "poor" "120" -4.19
19 "poor" "120" 2.285
21 "poor" "120" -24.99
23 "poor" "120" 0
25 "poor" "120" -6.25
27 "poor" "120" -32.27
29 "poor" "120" -15.79
3 "poor" "120" 1.895
31 "poor" "120" 2.27499999999999
33 "poor" "120" -23.73
35 "poor" "120" -3.33499999999999
37 "poor" "120" -22.49
39 "poor" "120" 0.739999999999995
41 "poor" "120" -3.535
43 "poor" "120" -2.5
45 "poor" "120" 0
47 "poor" "120" -1.455
49 "poor" "120" 1.25
5 "poor" "120" -2.92
7 "poor" "120" -16.03
9 "poor" "120" -8.745
